# Supplementary material for: A systematic analysis of deep learning in genomics and histopathology for precision oncology
Source: BMC Med Genomics. 2024 Feb 5;17:48. doi: 10.1186/s12920-024-01796-9 (PMC10845449; doi:10.1186/s12920-024-01796-9)
Supplement: Supplementary file 1 — Additional file 1. Supplementary Table 1. Histopathology Papers. For all papers title, authors, year, journal and PubMed-URL, category, subcategory and cancer tissue are listed. Supplementary Table 2. Genomic Papers. For all papers title, authors, year, journal and PubMed-URL, category, subcategory and cancer tissue are listed. Supplementary Table 3. Multimodal Papers. For all papers title, authors, year, journal and PubMed-URL, category, subcategory and cancer tissue are listed. Supplementary Table 4. All Publications. For all papers title, authors, year, PubMed-URL and decision are listed. Supplementary Table 5. Timewise Publication Counts. Raw Counts of publications grouped by year and tissue type needed to generate Figure 2. Supplementary Material. Data selection of this study. Publications were collected from PubMed in nine search queries obtaining 3048 results. All papers were then uploaded to Rayyan to manually filter and classify them down to a total number of 534 articles used for this study. [file 12920_2024_1796_MOESM1_ESM.zip › S1_Table_Histopathology_ESM.xlsx]

## Sheet: Sheet 1 - S1_Table_Histopatholo
S1_Table_Histopathology
Title	Journal	Authors	Year	URL	Application	Category	Tissue
Deep Learning Prediction of TERT Promoter Mutation Status in Thyroid Cancer Using Histologic Images.	Medicina (Kaunas, Lithuania)	Kim J and Ko S and Kim M and Park NJ and Han H and Cho J and Park JY	2023.0	https://pubmed.ncbi.nlm.nih.gov/36984536/	Mutation	Advanced	thyroid
Development of Prognostic Biomarkers by TMB-Guided WSI Analysis: A Two-Step Approach.	IEEE journal of biomedical and health informatics	Liu X and Liu Z and Yan Y and Wang K and Wang A and Ye X and Wang L and Wei W and Li B and Sun C and He W and Zhu X and Liu Z and Liu J and Lu J and Tian J	2023.0	https://pubmed.ncbi.nlm.nih.gov/37027578/	Prognosis	Advanced	kidney
Deep Learning for Detecting BRCA Mutations in High-Grade Ovarian Cancer Based on an Innovative Tumor Segmentation Method From Whole Slide Images.	Modern pathology : an official journal of the United States and Canadian Academy of Pathology, Inc	Bourgade R and Rabilloud N and Perennec T and Pécot T and Garrec C and Guédon AF and Delnatte C and Bézieau S and Lespagnol A and de Tayrac M and Henno S and Sagan C and Toquet C and Mosnier JF and Kammerer-Jacquet SF and Loussouarn D	2023.0	https://pubmed.ncbi.nlm.nih.gov/37580018/	Mutation	Advanced	ovary
Computational textural mapping harmonises sampling variation and reveals multidimensional histopathological fingerprints.	British journal of cancer	Brummer O and Pölönen P and Mustjoki S and Brück O	2023.0	https://pubmed.ncbi.nlm.nih.gov/37391505/	Diagnosis	Basic	kidney
Prediction of cancer treatment response from histopathology images through imputed transcriptomics.	Research square	Hoang DT and Dinstag G and Hermida LC and Ben-Zvi DS and Elis E and Caley K and Sammut SJ and Sinha S and Sinha N and Dampier CH and Stossel C and Patil T and Rajan A and Lassoued W and Strauss J and Bailey S and Allen C and Redman J and Beker T and Jiang P and Golan T and Wilkinson S and Sowalsky AG and Pine SR and Caldas C and Gulley JL and Aldape K and Aharonov R and Stone EA and Ruppin E	2023.0	https://pubmed.ncbi.nlm.nih.gov/37790315/	Response	Advanced	pancancer
Efficient diagnosis of IDH-mutant gliomas: 1p/19qNET assesses 1p/19q codeletion status using weakly-supervised learning.	NPJ precision oncology	Kim GJ and Lee T and Ahn S and Uh Y and Kim SH	2023.0	https://pubmed.ncbi.nlm.nih.gov/37717080/	Diagnosis,Mutation	Basic,Advanced	brain
Interpretable deep learning model to predict the molecular classification of endometrial cancer from haematoxylin and eosin-stained whole-slide images: a combined analysis of the PORTEC randomised trials and clinical cohorts.	The Lancet. Digital health	Fremond S and Andani S and Barkey Wolf J and Dijkstra J and Melsbach S and Jobsen JJ and Brinkhuis M and Roothaan S and Jurgenliemk-Schulz I and Lutgens LCHW and Nout RA and van der Steen-Banasik EM and de Boer SM and Powell ME and Singh N and Mileshkin LR and Mackay HJ and Leary A and Nijman HW and Smit VTHBM and Creutzberg CL and Horeweg N and Koelzer VH and Bosse T	2023.0	https://pubmed.ncbi.nlm.nih.gov/36496303/	Diagnosis	Basic	endometrium
Predicting Molecular Subtype and Survival of Rhabdomyosarcoma Patients Using Deep Learning of H&E Images: A Report from the Children's Oncology Group.	Clinical cancer research : an official journal of the American Association for Cancer Research	Milewski D and Jung H and Brown GT and Liu Y and Somerville B and Lisle C and Ladanyi M and Rudzinski ER and Choo-Wosoba H and Barkauskas DA and Lo T and Hall D and Linardic CM and Wei JS and Chou HC and Skapek SX and Venkatramani R and Bode PK and Steinberg SM and Zaki G and Kuznetsov IB and Hawkins DS and Shern JF and Collins J and Khan J	2023.0	https://pubmed.ncbi.nlm.nih.gov/36346688/	Subtyping	Basic	soft tissue
Deep Multi-dictionary Learning for Survival Prediction with Multi-zoom Histopathological Whole Slide Images.	IEEE/ACM transactions on computational biology and bioinformatics	Tu C and Du D and Zeng T and Zhang Y	2023.0	https://pubmed.ncbi.nlm.nih.gov/37788195/	Prognosis	Advanced	pancancer
Surformer: An interpretable pattern-perceptive survival transformer for cancer survival prediction from histopathology whole slide images.	Computer methods and programs in biomedicine	Wang Z and Gao Q and Yi X and Zhang X and Zhang Y and Zhang D and Liò P and Bain C and Bassed R and Li S and Guo Y and Imoto S and Yao J and Daly RJ and Song J	2023.0	https://pubmed.ncbi.nlm.nih.gov/37572513/	Prognosis	Advanced	pancancer
Tumor Mutation Burden-Related Histopathologic Features for Predicting Overall Survival in Gliomas Using Graph Deep Learning.	The American journal of pathology	Sun C and Luo T and Liu Z and Ge J and Shao L and Liu X and Li B and Zhang S and Qiu Q and Wei W and Wang S and Bian XW and Tian J	2023.0	https://pubmed.ncbi.nlm.nih.gov/37741452/	Prognosis	Advanced	brain
A population-level computational histologic signature for invasive breast cancer prognosis.	Research square	Amgad M and Hodge J and Elsebaie M and Bodelon C and Puvanesarajah S and Gutman D and Siziopikou K and Goldstein J and Gaudet M and Teras L and Cooper L	2023.0	https://pubmed.ncbi.nlm.nih.gov/37293118/	Prognosis	Advanced	Breast
Prognostic prediction based on histopathologic features of tumor microenvironment in colorectal cancer.	Frontiers in medicine	Shi L and Zhang Y and Wang H	2023.0	https://pubmed.ncbi.nlm.nih.gov/37089601/	Prognosis	Advanced	colorectal
Artificial intelligence-based digital scores of stromal tumour-infiltrating lymphocytes and tumour-associated stroma predict disease-specific survival in triple-negative breast cancer.	The Journal of pathology	Albusayli R and Graham JD and Pathmanathan N and Shaban M and Raza SEA and Minhas F and Armes JE and Rajpoot N	2023.0	https://pubmed.ncbi.nlm.nih.gov/36705810/	Prognosis	Advanced	Breast
Transformer-based biomarker prediction from colorectal cancer histology: A large-scale multicentric study.	Cancer cell	Wagner SJ and Reisenbüchler D and West NP and Niehues JM and Zhu J and Foersch S and Veldhuizen GP and Quirke P and Grabsch HI and van den Brandt PA and Hutchins GGA and Richman SD and Yuan T and Langer R and Jenniskens JCA and Offermans K and Mueller W and Gray R and Gruber SB and Greenson JK and Rennert G and Bonner JD and Schmolze D and Jonnagaddala J and Hawkins NJ and Ward RL and Morton D an…	2023.0	https://pubmed.ncbi.nlm.nih.gov/37652006/	Mutation	Advanced	colorectal
Recognizing pathology of renal tumor from macroscopic cross-section image by deep learning.	Biomedical engineering online	Lin Z and Yang W and Zhang W and Jiang C and Chu J and Yang J and Yuan X	2023.0	https://pubmed.ncbi.nlm.nih.gov/36670469/	Diagnosis	Basic	kidney
FabNet: A Features Agglomeration-Based Convolutional Neural Network for Multiscale Breast Cancer Histopathology Images Classification.	Cancers	Amin MS and Ahn H	2023.0	https://pubmed.ncbi.nlm.nih.gov/36831359/	Diagnosis	Basic	Breast
Cervical Intraepithelial Neoplasia Grading from Prepared Digital Histology Images.	Studies in health technology and informatics	Brosnan B and Skarga-Bandurova I and Biloborodova T and Skarha-Bandurov I	2023.0	https://pubmed.ncbi.nlm.nih.gov/37387050/	Diagnosis	Basic	cervix
Tumor-Infiltrating Lymphocyte Recognition in Primary Melanoma by Deep Learning Convolutional Neural Network.	The American journal of pathology	Ugolini F and De Logu F and Iannone LF and Brutti F and Simi S and Maio V and de Giorgi V and Maria di Giacomo A and Miracco C and Federico F and Peris K and Palmieri G and Cossu A and Mandalà M and Massi D and Laurino M	2023.0	https://pubmed.ncbi.nlm.nih.gov/37734590/	Prognosis	Advanced	skin
Deep Learning-Based Differential Diagnosis of Follicular Thyroid Tumors Using Histopathological Images.	Modern pathology : an official journal of the United States and Canadian Academy of Pathology, Inc	Nojima S and Kadoi T and Suzuki A and Kato C and Ishida S and Kido K and Fujita K and Okuno Y and Hirokawa M and Terayama K and Morii E	2023.0	https://pubmed.ncbi.nlm.nih.gov/37532181/	Diagnosis	Basic	thyroid
Deep learning-based pathology image analysis predicts cancer progression risk in patients with oral leukoplakia.	Cancer medicine	Zhang X and Gleber-Netto FO and Wang S and Martins-Chaves RR and Gomez RS and Vigneswaran N and Sarkar A and William WN Jr and Papadimitrakopoulou V and Williams M and Bell D and Palsgrove D and Bishop J and Heymach JV and Gillenwater AM and Myers JN and Ferrarotto R and Lippman SM and Pickering CR and Xiao G	2023.0	https://pubmed.ncbi.nlm.nih.gov/36721313/	Prognosis	Advanced	head&neck
Classifying Malignancy in Prostate Glandular Structures from Biopsy Scans with Deep Learning.	Cancers	Fogarty R and Goldgof D and Hall L and Lopez A and Johnson J and Gadara M and Stoyanova R and Punnen S and Pollack A and Pow-Sang J and Balagurunathan Y	2023.0	https://pubmed.ncbi.nlm.nih.gov/37190264/	Diagnosis	Basic	prostate
An interpretable decision-support model for breast cancer diagnosis using histopathology images.	Journal of pathology informatics	Krishna S and Suganthi SS and Bhavsar A and Yesodharan J and Krishnamoorthy S	2023.0	https://pubmed.ncbi.nlm.nih.gov/37416058/	Diagnosis	Basic	Breast
Automated Detection and Scoring of Tumor-Infiltrating Lymphocytes in Breast Cancer Histopathology Slides.	Cancers	Yosofvand M and Khan SY and Dhakal R and Nejat A and Moustaid-Moussa N and Rahman RL and Moussa H	2023.0	https://pubmed.ncbi.nlm.nih.gov/37509295/	Prognosis	Advanced	Breast
Convolutional Neural Network Quantification of Gleason Pattern 4 and Association With Biochemical Recurrence in Intermediate-Grade Prostate Tumors.	Modern pathology : an official journal of the United States and Canadian Academy of Pathology, Inc	Chen Y and Loveless IM and Nakai T and Newaz R and Abdollah FF and Rogers CG and Hassan O and Chitale D and Arora K and Williamson SR and Gupta NS and Rybicki BA and Sadasivan SM and Levin AM	2023.0	https://pubmed.ncbi.nlm.nih.gov/36925071/	Grading	Basic	prostate
Deep transfer learning for IDC breast cancer detection using fast AI technique and Sqeezenet architecture.	Mathematical biosciences and engineering : MBE	Chaudhury S and Sau K and Khan MA and Shabaz M	2023.0	https://pubmed.ncbi.nlm.nih.gov/37322939/	Diagnosis	Basic	Breast
Deep learning-based classification and spatial prognosis risk score on whole-slide images of lung adenocarcinoma.	Histopathology	Ding H and Feng Y and Huang X and Xu J and Zhang T and Liang Y and Wang H and Chen B and Mao Q and Xia W and Huang X and Xu L and Dong G and Jiang F	2023.0	https://pubmed.ncbi.nlm.nih.gov/37071058/	Prognosis	Advanced	lung
Handcrafted Histological Transformer (H2T): Unsupervised representation of whole slide images.	Medical image analysis	Vu QD and Rajpoot K and Raza SEA and Rajpoot N	2023.0	https://pubmed.ncbi.nlm.nih.gov/36702037/	Subtyping,Diagnosis	Basic	pancancer
Deep learning-based predictions of clear and eosinophilic phenotypes in clear cell renal cell carcinoma.	Human pathology	Ohe C and Yoshida T and Amin MB and Uno R and Atsumi N and Yasukochi Y and Ikeda J and Nakamoto T and Noda Y and Kinoshita H and Tsuta K and Higasa K	2023.0	https://pubmed.ncbi.nlm.nih.gov/36372298/	Subtyping	Basic	kidney
Self-supervised attention-based deep learning for pan-cancer mutation prediction from histopathology.	NPJ precision oncology	Saldanha OL and Loeffler CML and Niehues JM and van Treeck M and Seraphin TP and Hewitt KJ and Cifci D and Veldhuizen GP and Ramesh S and Pearson AT and Kather JN	2023.0	https://pubmed.ncbi.nlm.nih.gov/36977919/	Mutation	Advanced	pancancer
High accuracy epidermal growth factor receptor mutation prediction via histopathological deep learning.	BMC pulmonary medicine	Zhao D and Zhao Y and He S and Liu Z and Li K and Zhang L and Zhang X and Wang S and Che N and Jin M	2023.0	https://pubmed.ncbi.nlm.nih.gov/37407963/	Mutation	Advanced	lung
A robust and lightweight deep attention multiple instance learning algorithm for predicting genetic alterations.	Computerized medical imaging and graphics : the official journal of the Computerized Medical Imaging Society	Guo B and Li X and Yang M and Zhang H and Xu XS	2023.0	https://pubmed.ncbi.nlm.nih.gov/36739752/	Mutation	Advanced	pancancer
Generalizable biomarker prediction from cancer pathology slides with self-supervised deep learning: A retrospective multi-centric study.	Cell reports. Medicine	Niehues JM and Quirke P and West NP and Grabsch HI and van Treeck M and Schirris Y and Veldhuizen GP and Hutchins GGA and Richman SD and Foersch S and Brinker TJ and Fukuoka J and Bychkov A and Uegami W and Truhn D and Brenner H and Brobeil A and Hoffmeister M and Kather JN	2023.0	https://pubmed.ncbi.nlm.nih.gov/36958327/	Mutation	Advanced	colorectal
Prediction of clinicopathological features, multi-omics events and prognosis based on digital pathology and deep learning in HR(+)/HER2(-) breast cancer.	Journal of thoracic disease	Hu J and Lv H and Zhao S and Lin CJ and Su GH and Shao ZM	2023.0	https://pubmed.ncbi.nlm.nih.gov/37324098/	Prognosis	Advanced	Breast
Annotation-Free Deep Learning-Based Prediction of Thyroid Molecular Cancer Biomarker BRAF (V600E) from Cytological Slides.	International journal of molecular sciences	Wang CW and Muzakky H and Lee YC and Lin YJ and Chao TK	2023.0	https://pubmed.ncbi.nlm.nih.gov/36768841/	Mutation	Advanced	thyroid
DPSeq: A Novel and Efficient Digital Pathology Classifier for Predicting Cancer Biomarkers Using Sequencer Architecture.	The American journal of pathology	Cen M and Li X and Guo B and Jonnagaddala J and Zhang H and Xu XS	2023.0	https://pubmed.ncbi.nlm.nih.gov/37775043/	Mutation	Advanced	colorectal
Artificial Intelligence Reveals Distinct Prognostic Subgroups of Muscle-Invasive Bladder Cancer on Histology Images.	Cancers	Eminaga O and Leyh-Bannurah SR and Shariat SF and Krabbe LM and Lau H and Xing L and Abbas M	2023.0	https://pubmed.ncbi.nlm.nih.gov/37894365/	Subtyping,Prognosis	Basic,Advanced	Bladder
Predicting microsatellite instability and key biomarkers in colorectal cancer from H&E-stained images: achieving state-of-the-art predictive performance with fewer data using Swin Transformer.	The journal of pathology. Clinical research	Guo B and Li X and Yang M and Jonnagaddala J and Zhang H and Xu XS	2023.0	https://pubmed.ncbi.nlm.nih.gov/36723384/	Mutation	Advanced	colorectal
Histology-Based Prediction of Therapy Response to Neoadjuvant Chemotherapy for Esophageal and Esophagogastric Junction Adenocarcinomas Using Deep Learning.	JCO clinical cancer informatics	Hörst F and Ting S and Liffers ST and Pomykala KL and Steiger K and Albertsmeier M and Angele MK and Lorenzen S and Quante M and Weichert W and Egger J and Siveke JT and Kleesiek J	2023.0	https://pubmed.ncbi.nlm.nih.gov/37527475/	Response	Advanced	esophagus
A multi-class classification algorithm based on hematoxylin-eosin staining for neoadjuvant therapy in rectal cancer: a retrospective study.	PeerJ	Wu Y and Liu X and Liu F and Li Y and Xiong X and Sun H and Lin B and Li Y and Xu B	2023.0	https://pubmed.ncbi.nlm.nih.gov/37334122/	Response	Advanced	colorectal
PROACTING: predicting pathological complete response to neoadjuvant chemotherapy in breast cancer from routine diagnostic histopathology biopsies with deep learning.	Breast cancer research : BCR	Aswolinskiy W and Munari E and Horlings HM and Mulder L and Bogina G and Sanders J and Liu YH and van den Belt-Dusebout AW and Tessier L and Balkenhol M and Stegeman M and Hoven J and Wesseling J and van der Laak J and Lips EH and Ciompi F	2023.0	https://pubmed.ncbi.nlm.nih.gov/37957667/	Response	Advanced	Breast
Multi-cell type and multi-level graph aggregation network for cancer grading in pathology images.	Medical image analysis	Abbas SF and Vuong TTL and Kim K and Song B and Kwak JT	2023.0	https://pubmed.ncbi.nlm.nih.gov/37660482/	Grading	Basic	pancancer
SnapEnsemFS: a snapshot ensembling-based deep feature selection model for colorectal cancer histological analysis.	Scientific reports	Chattopadhyay S and Singh PK and Ijaz MF and Kim S and Sarkar R	2023.0	https://pubmed.ncbi.nlm.nih.gov/37336964/	Diagnosis	Basic	colorectal
A novel deep learning-based algorithm combining histopathological features with tissue areas to predict colorectal cancer survival from whole-slide images.	Journal of translational medicine	Li YJ and Chou HH and Lin PC and Shen MR and Hsieh SY	2023.0	https://pubmed.ncbi.nlm.nih.gov/37848862/	Prognosis	Advanced	colorectal
Improved Breast Cancer Classification through Combining Transfer Learning and Attention Mechanism.	Life (Basel, Switzerland)	Ashurov A and Chelloug SA and Tselykh A and Muthanna MSA and Muthanna A and Al-Gaashani MSAM	2023.0	https://pubmed.ncbi.nlm.nih.gov/37763348/	Diagnosis	Basic	Breast
Leveraging Attention-Based Convolutional Neural Networks for Meningioma Classification in Computational Histopathology.	Cancers	Sehring J and Dohmen H and Selignow C and Schmid K and Grau S and Stein M and Uhl E and Mukhopadhyay A and Németh A and Amsel D and Acker T	2023.0	https://pubmed.ncbi.nlm.nih.gov/37958364/	Diagnosis	Basic	brain
Artificial intelligence-based recurrence prediction outperforms classical histopathological methods in pulmonary adenocarcinoma biopsies.	Lung cancer (Amsterdam, Netherlands)	Akram F and Wolf JL and Trandafir TE and Dingemans AC and Stubbs AP and von der Thüsen JH	2023.0	https://pubmed.ncbi.nlm.nih.gov/37939498/	Prognosis	Advanced	lung
Detection of malignancy in whole slide images of endometrial cancer biopsies using artificial intelligence.	PloS one	Fell C and Mohammadi M and Morrison D and Arandjelović O and Syed S and Konanahalli P and Bell S and Bryson G and Harrison DJ and Harris-Birtill D	2023.0	https://pubmed.ncbi.nlm.nih.gov/36888621/	Diagnosis	Basic	endometrium
Boosted Additive Angular Margin Loss for breast cancer diagnosis from histopathological images.	Computers in biology and medicine	Alirezazadeh P and Dornaika F	2023.0	https://pubmed.ncbi.nlm.nih.gov/37774559/	Diagnosis	Basic	Breast
Predicting the HER2 status in oesophageal cancer from tissue microarrays using convolutional neural networks.	British journal of cancer	Pisula JI and Datta RR and Valdez LB and Avemarg JR and Jung JO and Plum P and Löser H and Lohneis P and Meuschke M and Dos Santos DP and Gebauer F and Quaas A and Walch A and Bruns CJ and Lawonn K and Popp FC and Bozek K	2023.0	https://pubmed.ncbi.nlm.nih.gov/36717673/	Mutation	Advanced	esophagus
Malignant Mesothelioma subtyping via sampling driven multiple instance prediction on tissue image and cell morphology data.	Artificial intelligence in medicine	Eastwood M and Marc ST and Gao X and Sailem H and Offman J and Karteris E and Fernandez AM and Jonigk D and Cookson W and Moffatt M and Popat S and Minhas F and Robertus JL	2023.0	https://pubmed.ncbi.nlm.nih.gov/37673586/	Subtyping	Basic	mesothel
A Novel Hybrid Approach for Classifying Osteosarcoma Using Deep Feature Extraction and Multilayer Perceptron.	Diagnostics (Basel, Switzerland)	Aziz MT and Mahmud SMH and Elahe MF and Jahan H and Rahman MH and Nandi D and Smirani LK and Ahmed K and Bui FM and Moni MA	2023.0	https://pubmed.ncbi.nlm.nih.gov/37371001/	Diagnosis	Basic	bone
Fast and label-free automated detection of microsatellite status in early colon cancer using artificial intelligence integrated infrared imaging.	European journal of cancer (Oxford, England : 1990)	Gerwert K and Schörner S and Großerueschkamp F and Kraeft AL and Schuhmacher D and Sternemann C and Feder IS and Wisser S and Lugnier C and Arnold D and Teschendorf C and Mueller L and Timmesfeld N and Mosig A and Reinacher-Schick A and Tannapfel A	2023.0	https://pubmed.ncbi.nlm.nih.gov/36773401/	Mutation	Advanced	colorectal
Development of multiple AI pipelines that predict neoadjuvant chemotherapy response of breast cancer using H&E-stained tissues.	The journal of pathology. Clinical research	Shen B and Saito A and Ueda A and Fujita K and Nagamatsu Y and Hashimoto M and Kobayashi M and Mirza AH and Graf HP and Cosatto E and Hazama S and Nagano H and Sato E and Matsubayashi J and Nagao T and Cheng E and Hoda SA and Ishikawa T and Kuroda M	2023.0	https://pubmed.ncbi.nlm.nih.gov/36896856/	Response	Advanced	Breast
The Swin-Transformer network based on focal loss is used to identify images of pathological subtypes of lung adenocarcinoma with high similarity and class imbalance.	Journal of cancer research and clinical oncology	Wang Y and Luo F and Yang X and Wang Q and Sun Y and Tian S and Feng P and Huang P and Xiao H	2023.0	https://pubmed.ncbi.nlm.nih.gov/37097394/	Subtyping	Basic	lung
Tumor Cellularity Assessment of Breast Histopathological Slides via Instance Segmentation and Pathomic Features Explainability.	Bioengineering (Basel, Switzerland)	Altini N and Puro E and Taccogna MG and Marino F and De Summa S and Saponaro C and Mattioli E and Zito FA and Bevilacqua V	2023.0	https://pubmed.ncbi.nlm.nih.gov/37106583/	Diagnosis	Basic	Breast
Predicting nodal metastases in squamous cell carcinoma of the oral tongue using artificial intelligence.	American journal of otolaryngology	Esce AR and Baca AL and Redemann JP and Rebbe RW and Schultz F and Agarwal S and Hanson JA and Olson GT and Martin DR and Boyd NH	2023.0	https://pubmed.ncbi.nlm.nih.gov/37948827/	Prognosis	Advanced	skin
Deep learning-based subtyping of gastric cancer histology predicts clinical outcome: a multi-institutional retrospective study.	Gastric cancer : official journal of the International Gastric Cancer Association and the Japanese Gastric Cancer Association	Veldhuizen GP and Röcken C and Behrens HM and Cifci D and Muti HS and Yoshikawa T and Arai T and Oshima T and Tan P and Ebert MP and Pearson AT and Calderaro J and Grabsch HI and Kather JN	2023.0	https://pubmed.ncbi.nlm.nih.gov/37269416/	Subtyping,Prognosis	Basic,Advanced	stomach
AdvMIL: Adversarial multiple instance learning for the survival analysis on whole-slide images.	Medical image analysis	Liu P and Ji L and Ye F and Fu B	2023.0	https://pubmed.ncbi.nlm.nih.gov/37926034/	Prognosis	Advanced	pancancer
Outcome-Supervised Deep Learning on Pathologic Whole Slide Images for Survival Prediction of Immunotherapy in Patients with Non-Small Cell Lung Cancer.	Modern pathology : an official journal of the United States and Canadian Academy of Pathology, Inc	Li B and Yang L and Zhang H and Li H and Jiang C and Yao Y and Cheng S and Zou B and Fan B and Dong T and Wang L	2023.0	https://pubmed.ncbi.nlm.nih.gov/37149222/	Prognosis	Advanced	lung
Spatial cellular architecture predicts prognosis in glioblastoma.	Nature communications	Zheng Y and Carrillo-Perez F and Pizurica M and Heiland DH and Gevaert O	2023.0	https://pubmed.ncbi.nlm.nih.gov/37433817/	Prognosis	Advanced	brain
GraphLSurv: A scalable survival prediction network with adaptive and sparse structure learning for histopathological whole-slide images.	Computer methods and programs in biomedicine	Liu P and Ji L and Ye F and Fu B	2023.0	https://pubmed.ncbi.nlm.nih.gov/36841107/	Prognosis	Advanced	pancancer
Transcriptional intra-tumour heterogeneity predicted by deep learning in routine breast histopathology slides provides independent prognostic information.	European journal of cancer (Oxford, England : 1990)	Wang Y and Ali MA and Vallon-Christersson J and Humphreys K and Hartman J and Rantalainen M	2023.0	https://pubmed.ncbi.nlm.nih.gov/37494846/	Prognosis	Advanced	Breast
Deep Learning Can Predict Bevacizumab Therapeutic Effect and Microsatellite Instability Directly from Histology in Epithelial Ovarian Cancer.	Laboratory investigation; a journal of technical methods and pathology	Wang CW and Lee YC and Lin YJ and Firdi NP and Muzakky H and Liu TC and Lai PJ and Wang CH and Wang YC and Yu MH and Wu CH and Chao TK	2023.0	https://pubmed.ncbi.nlm.nih.gov/37741509/	Response,Mutation	Advanced	ovary
Predicting lymph node metastasis from primary tumor histology and clinicopathologic factors in colorectal cancer using deep learning.	Communications medicine	Krogue JD and Azizi S and Tan F and Flament-Auvigne I and Brown T and Plass M and Reihs R and Müller H and Zatloukal K and Richeson P and Corrado GS and Peng LH and Mermel CH and Liu Y and Chen PC and Gombar S and Montine T and Shen J and Steiner DF and Wulczyn E	2023.0	https://pubmed.ncbi.nlm.nih.gov/37095223/	Prognosis	Advanced	colorectal
Pathologist Validation of a Machine Learning-Derived Feature for Colon Cancer Risk Stratification.	JAMA network open	L'Imperio V and Wulczyn E and Plass M and Müller H and Tamini N and Gianotti L and Zucchini N and Reihs R and Corrado GS and Webster DR and Peng LH and Chen PC and Lavitrano M and Liu Y and Steiner DF and Zatloukal K and Pagni F	2023.0	https://pubmed.ncbi.nlm.nih.gov/36917112/	Prognosis	Advanced	colorectal
Pacpaint: a histology-based deep learning model uncovers the extensive intratumor molecular heterogeneity of pancreatic adenocarcinoma.	Nature communications	Saillard C and Delecourt F and Schmauch B and Moindrot O and Svrcek M and Bardier-Dupas A and Emile JF and Ayadi M and Rebours V and de Mestier L and Hammel P and Neuzillet C and Bachet JB and Iovanna J and Dusetti N and Blum Y and Richard M and Kermezli Y and Paradis V and Zaslavskiy M and Courtiol P and Kamoun A and Nicolle R and Cros J	2023.0	https://pubmed.ncbi.nlm.nih.gov/37311751/	Prognosis	Advanced	pancreas
Colorectal cancer risk stratification on histological slides based on survival curves predicted by deep learning.	NPJ precision oncology	Höhn J and Krieghoff-Henning E and Wies C and Kiehl L and Hetz MJ and Bucher TC and Jonnagaddala J and Zatloukal K and Müller H and Plass M and Jungwirth E and Gaiser T and Steeg M and Holland-Letz T and Brenner H and Hoffmeister M and Brinker TJ	2023.0	https://pubmed.ncbi.nlm.nih.gov/37752266/	Prognosis	Advanced	colorectal
Deep learning predicts patients outcome and mutations from digitized histology slides in gastrointestinal stromal tumor.	NPJ precision oncology	Fu Y and Karanian M and Perret R and Camara A and Le Loarer F and Jean-Denis M and Hostein I and Michot A and Ducimetiere F and Giraud A and Courreges JB and Courtet K and Laizet Y and Bendjebbar E and Du Terrail JO and Schmauch B and Maussion C and Blay JY and Italiano A and Coindre JM	2023.0	https://pubmed.ncbi.nlm.nih.gov/37488222/	Prognosis,Mutation	Advanced	stomach
Prediction of Ovarian Cancer Response to Therapy Based on Deep Learning Analysis of Histopathology Images.	Cancers	Liu Y and Lawson BC and Huang X and Broom BM and Weinstein JN	2023.0	https://pubmed.ncbi.nlm.nih.gov/37627071/	Response	Advanced	ovary
AI-Triaged 3D Pathology to Improve Detection of Esophageal Neoplasia While Reducing Pathologist Workloads.	Modern pathology : an official journal of the United States and Canadian Academy of Pathology, Inc	Erion Barner LA and Gao G and Reddi DM and Lan L and Burke W and Mahmood F and Grady WM and Liu JTC	2023.0	https://pubmed.ncbi.nlm.nih.gov/37657711/	Diagnosis	Basic	esophagus
Interpretable attention-based deep learning ensemble for personalized ovarian cancer treatment without manual annotations.	Computerized medical imaging and graphics : the official journal of the Computerized Medical Imaging Society	Wang CW and Lee YC and Lin YJ and Chang CC and Sai AK and Wang CH and Chao TK	2023.0	https://pubmed.ncbi.nlm.nih.gov/37075618/	Response	Advanced	ovary
Deep Learning for Predicting Effect of Neoadjuvant Therapies in Non-small Cell Lung Carcinomas With Histologic Images.	Modern pathology : an official journal of the United States and Canadian Academy of Pathology, Inc	Terada K and Yoshizawa A and Liu X and Ito H and Hamaji M and Menju T and Date H and Bise R and Haga H	2023.0	https://pubmed.ncbi.nlm.nih.gov/37580019/	Response	Advanced	lung
Association of collagen deep learning classifier with prognosis and chemotherapy benefits in stage II-III colon cancer.	Bioengineering & translational medicine	Jiang W and Wang H and Chen W and Zhao Y and Yan B and Chen D and Dong X and Cheng J and Lin Z and Zhuo S and Wang H and Yan J	2023.0	https://pubmed.ncbi.nlm.nih.gov/37206212/	Prognosis	Advanced	colorectal
A hierarchical self-attention-guided deep learning framework to predict breast cancer response to chemotherapy using pre-treatment tumor biopsies.	Medical physics	Saednia K and Tran WT and Sadeghi-Naini A	2023.0	https://pubmed.ncbi.nlm.nih.gov/37403567/	Response	Advanced	Breast
CoADS: Cross attention based dual-space graph network for survival prediction of lung cancer using whole slide images.	Computer methods and programs in biomedicine	Zhao L and Hou R and Teng H and Fu X and Han Y and Zhao J	2023.0	https://pubmed.ncbi.nlm.nih.gov/37119773/	Prognosis	Advanced	lung
A digital score of peri-epithelial lymphocytic activity predicts malignant transformation in oral epithelial dysplasia.	The Journal of pathology	Bashir RMS and Shephard AJ and Mahmood H and Azarmehr N and Raza SEA and Khurram SA and Rajpoot NM	2023.0	https://pubmed.ncbi.nlm.nih.gov/37294162/	Prognosis	Advanced	head&neck
Standardized Classification of Lung Adenocarcinoma Subtypes and Improvement of Grading Assessment Through Deep Learning.	The American journal of pathology	Lami K and Ota N and Yamaoka S and Bychkov A and Matsumoto K and Uegami W and Munkhdelger J and Seki K and Sukhbaatar O and Attanoos R and Berezowska S and Brcic L and Cavazza A and English JC and Fabro AT and Ishida K and Kashima Y and Kitamura Y and Larsen BT and Marchevsky AM and Miyazaki T and Morimoto S and Ozasa M and Roden AC and Schneider F and Smith ML and Tabata K and Takano AM and Tana…	2023.0	https://pubmed.ncbi.nlm.nih.gov/37544502/	Grading	Basic	lung
Deep learning trained on lymph node status predicts outcome from gastric cancer histopathology: a retrospective multicentric study.	European journal of cancer (Oxford, England : 1990)	Muti HS and Röcken C and Behrens HM and Löffler CML and Reitsam NG and Grosser B and Märkl B and Stange DE and Jiang X and Velduizen GP and Truhn D and Ebert MP and Grabsch HI and Kather JN	2023.0	https://pubmed.ncbi.nlm.nih.gov/37862795/	Prognosis	Advanced	stomach
Multiscale deep learning framework captures systemic immune features in lymph nodes predictive of triple negative breast cancer outcome in large-scale studies.	The Journal of pathology	Verghese G and Li M and Liu F and Lohan A and Kurian NC and Meena S and Gazinska P and Shah A and Oozeer A and Chan T and Opdam M and Linn S and Gillett C and Alberts E and Hardiman T and Jones S and Thavaraj S and Jones JL and Salgado R and Pinder SE and Rane S and Sethi A and Grigoriadis A	2023.0	https://pubmed.ncbi.nlm.nih.gov/37230111/	Prognosis	Advanced	Breast
Classification of colorectal cancer consensus molecular subtypes using attention-based multi-instance learning network on whole-slide images.	Acta histochemica	Xu H and Wu A and Ren H and Yu C and Liu G and Liu L	2023.0	https://pubmed.ncbi.nlm.nih.gov/37300984/	Subtyping	Basic	colorectal
Lung Cancer Classification in Histopathology Images Using Multiresolution Efficient Nets.	Computational intelligence and neuroscience	Anjum S and Ahmed I and Asif M and Aljuaid H and Alturise F and Ghadi YY and Elhabob R	2023.0	https://pubmed.ncbi.nlm.nih.gov/37876944/	Diagnosis	Basic	pancancer
Artificial Intelligence Predictive Model for Hormone Therapy Use in Prostate Cancer.	Research square	Spratt DE and Tang S and Sun Y and Huang HC and Chen E and Mohamad O and Armstrong AJ and Tward JD and Nguyen PL and Lang JM and Zhang J and Mitani A and Simko JP and DeVries S and van der Wal D and Pinckaers H and Monson JM and Campbell HA and Wallace J and Ferguson MJ and Bahary JP and Schaeffer EM and Sandler HM and Tran PT and Rodgers JP and Esteva A and Yamashita R and Feng FY	2023.0	https://pubmed.ncbi.nlm.nih.gov/37131691/	Response	Advanced	prostate
Deep learning-based scoring of tumour-infiltrating lymphocytes is prognostic in primary melanoma and predictive to PD-1 checkpoint inhibition in melanoma metastases.	EBioMedicine	Chatziioannou E and Roßner J and Aung TN and Rimm DL and Niessner H and Keim U and Serna-Higuita LM and Bonzheim I and Kuhn Cuellar L and Westphal D and Steininger J and Meier F and Pop OT and Forchhammer S and Flatz L and Eigentler T and Garbe C and Röcken M and Amaral T and Sinnberg T	2023.0	https://pubmed.ncbi.nlm.nih.gov/37295047/	Prognosis	Advanced	skin
A self-supervised vision transformer to predict survival from histopathology in renal cell carcinoma.	World journal of urology	Wessels F and Schmitt M and Krieghoff-Henning E and Nientiedt M and Waldbillig F and Neuberger M and Kriegmair MC and Kowalewski KF and Worst TS and Steeg M and Popovic ZV and Gaiser T and von Kalle C and Utikal JS and Fröhling S and Michel MS and Nuhn P and Brinker TJ	2023.0	https://pubmed.ncbi.nlm.nih.gov/37382622/	Prognosis	Advanced	kidney
Artificial intelligence-assisted analysis for tumor-immune interaction within the invasive margin of colorectal cancer.	Annals of medicine	Ye Y and Wu X and Wang H and Ye H and Zhao K and Yao S and Liu Z and Zhu Y and Zhang Q and Liang C	2023.0	https://pubmed.ncbi.nlm.nih.gov/37224471/	Prognosis	Advanced	colorectal
An artificial intelligence-based ecological index for prognostic evaluation of colorectal cancer.	BMC cancer	Chen Q and Cai M and Fan X and Liu W and Fang G and Yao S and Xu Y and Li Q and Zhao Y and Zhao K and Liu Z and Chen Z	2023.0	https://pubmed.ncbi.nlm.nih.gov/37592224/	Prognosis	Advanced	colorectal
Ki67 proliferation index in medullary thyroid carcinoma: a comparative study of multiple counting methods and validation of image analysis and deep learning platforms.	Histopathology	Nadeem S and Hanna MG and Viswanathan K and Marino J and Ahadi M and Alzumaili B and Bani MA and Chiarucci F and Chou A and De Leo A and Fuchs TL and Lubin DJ and Luxford C and Magliocca K and Martinez G and Shi Q and Sidhu S and Al Ghuzlan A and Gill AJ and Tallini G and Ghossein R and Xu B	2023.0	https://pubmed.ncbi.nlm.nih.gov/37706239/	Mutation	Advanced	thyroid
Deciphering the Morphology of Tumor-Stromal Features in Invasive Breast Cancer Using Artificial Intelligence.	Modern pathology : an official journal of the United States and Canadian Academy of Pathology, Inc	Atallah NM and Wahab N and Toss MS and Makhlouf S and Ibrahim AY and Lashen AG and Ghannam S and Mongan NP and Jahanifar M and Graham S and Bilal M and Bhalerao A and Ahmed Raza SE and Snead D and Minhas F and Rajpoot N and Rakha E	2023.0	https://pubmed.ncbi.nlm.nih.gov/37380057/	Prognosis	Advanced	Breast
Digital histopathological images of biopsy predict response to neoadjuvant chemotherapy for locally advanced gastric cancer.	Gastric cancer : official journal of the International Gastric Cancer Association and the Japanese Gastric Cancer Association	Zhou Z and Ren Y and Zhang Z and Guan T and Wang Z and Chen W and Luo T and Li G	2023.0	https://pubmed.ncbi.nlm.nih.gov/37322381/	Response	Advanced	stomach
Prognostic Significance of Tumor-Infiltrating Lymphocytes Determined Using LinkNet on Colorectal Cancer Pathology Images.	JCO precision oncology	Liu A and Li X and Wu H and Guo B and Jonnagaddala J and Zhang H and Xu S	2023.0	https://pubmed.ncbi.nlm.nih.gov/36848612/	Prognosis	Advanced	colorectal
Artificial intelligence-based reticulin proportionate area - a novel histological outcome predictor in hepatocellular carcinoma.	Histopathology	Patil A and Salvatori R and Smith L and Jenkins SM and Cannon A and Hartley CP and Graham RP and Moreira RK	2023.0	https://pubmed.ncbi.nlm.nih.gov/37387193/	Prognosis	Advanced	liver
Automated quantification of stromal tumour infiltrating lymphocytes is associated with prognosis in breast cancer.	Virchows Archiv : an international journal of pathology	Gonzàlez-Farré M and Gibert J and Santiago-Díaz P and Santos J and García P and Massó J and Bellosillo B and Lloveras B and Albanell J and Vázquez I and Comerma L	2023.0	https://pubmed.ncbi.nlm.nih.gov/37500796/	Prognosis	Advanced	Breast
AI-enabled routine H&E image based prognostic marker for early-stage luminal breast cancer.	NPJ precision oncology	Wahab N and Toss M and Miligy IM and Jahanifar M and Atallah NM and Lu W and Graham S and Bilal M and Bhalerao A and Lashen AG and Makhlouf S and Ibrahim AY and Snead D and Minhas F and Raza SEA and Rakha E and Rajpoot N	2023.0	https://pubmed.ncbi.nlm.nih.gov/37968376/	Prognosis	Advanced	Breast
Hierarchical graph representations in digital pathology.	Medical image analysis	Pati P and Jaume G and Foncubierta-Rodríguez A and Feroce F and Anniciello AM and Scognamiglio G and Brancati N and Fiche M and Dubruc E and Riccio D and Di Bonito M and De Pietro G and Botti G and Thiran JP and Frucci M and Goksel O and Gabrani M	2022.0	https://pubmed.ncbi.nlm.nih.gov/34781160/	Subtyping	Basic	Breast
Graph Neural Network for representation learning of lung cancer.	BMC cancer	Aftab R and Qiang Y and Zhao J and Urrehman Z and Zhao Z	2023.0	https://pubmed.ncbi.nlm.nih.gov/37884929/	Subtyping	Basic	lung
Interpretable classification of pathology whole-slide images using attention based context-aware graph convolutional neural network.	Computer methods and programs in biomedicine	Liang M and Chen Q and Li B and Wang L and Wang Y and Zhang Y and Wang R and Jiang X and Zhang C	2023.0	https://pubmed.ncbi.nlm.nih.gov/36495811/	Diagnosis	Basic	lymph
MesoGraph: Automatic profiling of mesothelioma subtypes from histological images.	Cell reports. Medicine	Eastwood M and Sailem H and Marc ST and Gao X and Offman J and Karteris E and Fernandez AM and Jonigk D and Cookson W and Moffatt M and Popat S and Minhas F and Robertus JL	2023.0	https://pubmed.ncbi.nlm.nih.gov/37816348/	Subtyping	Basic	mesothel
Topological Feature Extraction and Visualization of Whole Slide Images using Graph Neural Networks.	Pacific Symposium on Biocomputing. Pacific Symposium on Biocomputing	Levy J and Haudenschild C and Barwick C and Christensen B and Vaickus L	2021.0	https://pubmed.ncbi.nlm.nih.gov/33691025/	Grading	Basic	colorectal
SlideGraph(+): Whole slide image level graphs to predict HER2 status in breast cancer.	Medical image analysis	Lu W and Toss M and Dawood M and Rakha E and Rajpoot N and Minhas F	2022.0	https://pubmed.ncbi.nlm.nih.gov/35640384/	Mutation	Advanced	Breast
Automatic diagnosis and grading of Prostate Cancer with weakly supervised learning on whole slide images.	Computers in biology and medicine	Xiang J and Wang X and Wang X and Zhang J and Yang S and Yang W and Han X and Liu Y	2023.0	https://pubmed.ncbi.nlm.nih.gov/36481762/	Diagnosis,Grading	Basic	prostate
Differentiation of pancreatic ductal adenocarcinoma and chronic pancreatitis using graph neural networks on histopathology and collagen fiber features.	Journal of pathology informatics	Li B and Nelson MS and Savari O and Loeffler AG and Eliceiri KW	2022.0	https://pubmed.ncbi.nlm.nih.gov/36605110/	Diagnosis	Basic	pancreas
Cellular community detection for tissue phenotyping in colorectal cancer histology images.	Medical image analysis	Javed S and Mahmood A and Fraz MM and Koohbanani NA and Benes K and Tsang YW and Hewitt K and Epstein D and Snead D and Rajpoot N	2020.0	https://pubmed.ncbi.nlm.nih.gov/32330851/	Diagnosis	Basic	colorectal
A tree-based multiclassification of breast tumor histopathology images through deep learning.	Computerized medical imaging and graphics : the official journal of the Computerized Medical Imaging Society	Murtaza G and Abdul Wahab AW and Raza G and Shuib L	2021.0	https://pubmed.ncbi.nlm.nih.gov/33545489/	Diagnosis	Basic	Breast
Prediction of cancer recurrence based on compact graphs of whole slide images.	Computers in biology and medicine	Zhang F and Geng J and Zhang DG and Gui J and Su R	2023.0	https://pubmed.ncbi.nlm.nih.gov/37931526/	Prognosis	Advanced	pancancer
Self-supervised learning-based Multi-Scale feature Fusion Network for survival analysis from whole slide images	Computers in biology and medicine	Li L, Liang Y, Shao M, Lu S, Liao S, Ouyang D.	2023.0	https://pubmed.ncbi.nlm.nih.gov/36586231/	Prognosis	Advanced	pancancer
Deep Learning-Based Objective and Reproducible Osteosarcoma Chemotherapy Response Assessment and Outcome Prediction	The American journal of pathology	Ho DJ, Agaram NP, Jean MH, Suser SD, Chu C, Vanderbilt CM, Meyers PA, Wexler LH, Healey JH, Fuchs TJ, Hameed MR.	2023.0	https://pubmed.ncbi.nlm.nih.gov/36563747/	Response,Prognosis	Advanced	bone
Convolutional Neural Networks for Classifying Cervical Cancer Types Using Histological Images	Journal of digital imaging	Li YX, Chen F, Shi JJ, Huang YL, Wang M.	2023.0	https://pubmed.ncbi.nlm.nih.gov/36474087/	Subtyping	Basic	cervix
A deep neural network approach to predicting clinical outcomes of neuroblastoma patients	BMC medical genomics	Tranchevent LC, Azuaje F, Rajapakse JC.	2019.0	https://pubmed.ncbi.nlm.nih.gov/31856829/	Prognosis	Advanced	brain
The pathological risk score: A new deep learning-based signature for predicting survival in cervical cancer	Cancer medicine	Chen C, Cao Y, Li W, Liu Z, Liu P, Tian X, Sun C, Wang W, Gao H, Kang S, Wang S, Jiang J, Chen C, Tian J.	2023.0	https://pubmed.ncbi.nlm.nih.gov/35762423/	Prognosis	Advanced	cervix
Machine Learning of Histomorphological Features Predict Response to Neoadjuvant Therapy in Locally Advanced Rectal Cancer	Journal of gastrointestinal surgery	Wang A, Ding R, Zhang J, Zhang B, Huang X, Zhou H.	2023.0	https://pubmed.ncbi.nlm.nih.gov/35915376/	Response	Advanced	colorectal
Patch-based system for Classification of Breast Histology images using deep learning	Computerized medical imaging and graphics : the official journal of the Computerized Medical Imaging Society	Roy K, Banik D, Bhattacharjee D, Nasipuri M.	2019.0	https://pubmed.ncbi.nlm.nih.gov/30594745/	Diagnosis	Basic	Breast
WeGleNet: A weakly-supervised convolutional neural network for the semantic segmentation of Gleason grades in prostate histology images	Computerized medical imaging and graphics : the official journal of the Computerized Medical Imaging Society	Silva-Rodríguez J, Colomer A, Naranjo V.	2021.0	https://pubmed.ncbi.nlm.nih.gov/33485056/	Grading	Basic	prostate
Deep Domain Adversarial Learning for Species-Agnostic Classification of Histologic Subtypes of Osteosarcoma	The American journal of pathology	Patkar S, Beck J, Harmon S, Mazcko C, Turkbey B, Choyke P, Brown GT, LeBlanc A.	2023.0	https://pubmed.ncbi.nlm.nih.gov/36309101/	Subtyping	Basic	bone
Computer-aided detection and prognosis of colorectal cancer on whole slide images using dual resolution deep learning	Journal of cancer research and clinical oncology	Xu Y, Jiang L, Chen W, Huang S, Liu Z, Zhang J.	2023.0	https://pubmed.ncbi.nlm.nih.gov/36331654/	Diagnosis,Prognosis	Basic,Advanced	colorectal
Artificial Intelligence-based Detection of FGFR3 Mutational Status Directly from Routine Histology in Bladder Cancer: A Possible Preselection for Molecular Testing?	European urology focus	Loeffler CML, Ortiz Bruechle N, Jung M, Seillier L, Rose M, Laleh NG, Knuechel R, Brinker TJ, Trautwein C, Gaisa NT, Kather JN.	2022.0	https://pubmed.ncbi.nlm.nih.gov/33895087/	Mutation	Advanced	Bladder
Artificial Intelligence-Based Prediction of Recurrence after Curative Resection for Colorectal Cancer from Digital Pathological Images	Annals of surgical oncology	Nakanishi R, Morooka K, Omori K, Toyota S, Tanaka Y, Hasuda H, Koga N, Nonaka K, Hu Q, Nakaji Y, Nakanoko T, Ando K, Ota M, Kimura Y, Oki E, Oda Y, Yoshizumi T.	2023.0	https://pubmed.ncbi.nlm.nih.gov/36512260/	Prognosis	Advanced	colorectal
Predicting Metastasis Risk in Pancreatic Neuroendocrine Tumors Using Deep Learning Image Analysis	Frontiers in oncology	Klimov S, Xue Y, Gertych A, Graham RP, Jiang Y, Bhattarai S, Pandol SJ, Rakha EA, Reid MD, Aneja R.	2021.0	https://pubmed.ncbi.nlm.nih.gov/33718106/	Prognosis	Advanced	pancreas
CGAT: Cell Graph ATtention Network for Grading of Pancreatic Disease Histology Images	Frontiers in immunology	Baranwal M, Krishnan S, Oneka M, Frankel T, Rao A.	2021.0	https://pubmed.ncbi.nlm.nih.gov/34671349/	Grading	Basic	pancreas
Exploring prognostic indicators in the pathological images of ovarian cancer based on a deep survival network	Frontiers in genetics	Wu M, Zhu C, Yang J, Cheng S, Yang X, Gu S, Xu S, Wu Y, Shen W, Huang S, Wang Y.	2023.0	https://pubmed.ncbi.nlm.nih.gov/36685892/	Prognosis	Advanced	ovary
HISMD: A Novel Immune Subtyping System for HNSCC	Journal of dental research	Yang D, Wu Y, Wan Z, Xu Z, Li W, Yuan P, Shang Q, Peng J, Tao L, Chen Q, Dan H, Xu H.	2023.0	https://pubmed.ncbi.nlm.nih.gov/36333876/	Subtyping	Basic	head&neck
ASI-DBNet: An Adaptive Sparse Interactive ResNet-Vision Transformer Dual-Branch Network for the Grading of Brain Cancer Histopathological Images	Interdisciplinary science: Computational life science	Zhou X, Tang C, Huang P, Tian S, Mercaldo F, Santone A.	2023.0	https://pubmed.ncbi.nlm.nih.gov/35810266/	Grading	Basic	brain
Accurate prediction of histological grading of intraductal papillary mucinous neoplasia using deep learning	Endoscopy	Schulz D, Heilmaier M, Phillip V, Treiber M, Mayr U, Lahmer T, Mueller J, Demir IE, Friess H, Reichert M, Schmid RM, Abdelhafez M.	2023.0	https://pubmed.ncbi.nlm.nih.gov/36323331/	Grading	Basic	pancreas
Automated proliferation index calculation for skin melanoma biopsy images using machine learning	Computerized medical imaging and graphics : the official journal of the Computerized Medical Imaging Society	Alheejawi S, Berendt R, Jha N, Maity SP, Mandal M.	2021.0	https://pubmed.ncbi.nlm.nih.gov/33752078/	Prognosis	Advanced	skin
Deep Convolutional Neural Network-Based Lymph Node Metastasis Prediction for Colon Cancer Using Histopathological Images	Frontiers in oncology	Kwak MS, Lee HH, Yang JM, Cha JM, Jeon JW, Yoon JY, Kim HI.	2021.0	https://pubmed.ncbi.nlm.nih.gov/33520727/	Prognosis	Advanced	colorectal
Deep Interactive Learning-based ovarian cancer segmentation of H&E-stained whole slide images to study morphological patterns of BRCA mutation	Journal of pathology informatics	Ho DJ, Chui MH, Vanderbilt CM, Jung J, Robson ME, Park CS, Roh J, Fuchs TJ.	2022.0	https://pubmed.ncbi.nlm.nih.gov/36536772/	Mutation	Advanced	cervix
Vision transformer-based weakly supervised histopathological image analysis of primary brain tumors	iScience	Li Z, Cong Y, Chen X, Qi J, Sun J, Yan T, Yang H, Liu J, Lu E, Wang L, Li J, Hu H, Zhang C, Yang Q, Yao J, Yao P, Jiang Q, Liu W, Song J, Carin L, Chen Y, Zhao S, Gao X.	2022.0	https://pubmed.ncbi.nlm.nih.gov/36647383/	Subtyping	Basic	brain
Imaging-based stratification of adult gliomas prognosticates survival and correlates with the 2021 WHO classification	Neuroradiology	Kamble AN, Agrawal NK, Koundal S, Bhargava S, Kamble AN, Joyner DA, Kalelioglu T, Patel SH, Jain R.	2023.0	https://pubmed.ncbi.nlm.nih.gov/35876874/	Prognosis	Advanced	brain
SuperHistopath: A Deep Learning Pipeline for Mapping Tumor Heterogeneity on Low-Resolution Whole-Slide Digital Histopathology Images	Frontiers in oncology	Zormpas-Petridis K, Noguera R, Ivankovic DK, Roxanis I, Jamin Y, Yuan Y.	2021.0	https://pubmed.ncbi.nlm.nih.gov/33552964/	Prognosis	Advanced	pancancer
Differentiation of urothelial carcinoma in histopathology images using deep learning and visualization	Journal of pathology informatics	Mundhada A, Sundaram S, Swaminathan R, D' Cruze L, Govindarajan S, Makaram N.	2022.0	https://pubmed.ncbi.nlm.nih.gov/36523610/	Diagnosis	Basic	Bladder
Dual Polarization Modality Fusion Network for Assisting Pathological Diagnosis	IEEE transactions on medical imaging	Chen Y, Dong Y, Si L, Yang W, Du S, Tian X, Li C, Liao Q, Ma H.	2023.0	https://pubmed.ncbi.nlm.nih.gov/36155433/	Diagnosis	Basic	pancancer
Explainable nucleus classification using Decision Tree Approximation of Learned Embeddings	Bioinformatics (Oxford, England)	Amgad M, Atteya LA, Hussein H, Mohammed KH, Hafiz E, Elsebaie MAT, Mobadersany P, Manthey D, Gutman DA, Elfandy H, Cooper LAD.	2022.0	https://pubmed.ncbi.nlm.nih.gov/34586355/	Diagnosis	Basic	Breast
Prediction of HER2-positive breast cancer recurrence and metastasis risk from histopathological images and clinical information via multimodal deep learning.	Computational and structural biotechnology journal	Yang J and Ju J and Guo L and Ji B and Shi S and Yang Z and Gao S and Yuan X and Tian G and Liang Y and Yuan P	2022.0	https://pubmed.ncbi.nlm.nih.gov/35035786/	Prognosis	Advanced	Breast
Predicting the prognosis of HER2-positive breast cancer patients by fusing pathological whole slide images and clinical features using multiple instance learning.	Mathematical biosciences and engineering : MBE	Wang Y and Zhang L and Li Y and Wu F and Cao S and Ye F	2023.0	https://pubmed.ncbi.nlm.nih.gov/37322978/	Mutation	Advanced	Breast
Bladder cancer prognosis using deep neural networks and histopathology images.	Journal of pathology informatics	Barrios W and Abdollahi B and Goyal M and Song Q and Suriawinata M and Richards R and Ren B and Schned A and Seigne J and Karagas M and Hassanpour S	2022.0	https://pubmed.ncbi.nlm.nih.gov/36268091/	Diagnosis	Basic	Bladder
Artificial Intelligence Meets Whole Slide Images: Deep Learning Model Shapes an Immune-Hot Tumor and Guides Precision Therapy in Bladder Cancer.	Journal of oncology	Jiang Y and Huang S and Zhu X and Cheng L and Liu W and Chen Q and Yang D	2022.0	https://pubmed.ncbi.nlm.nih.gov/36245985/	Prognosis	Advanced	Bladder
The prognostic value and molecular properties of tertiary lymphoid structures in oesophageal squamous cell carcinoma.	Clinical and translational medicine	Ling Y and Zhong J and Weng Z and Lin G and Liu C and Pan C and Yang H and Wei X and Xie X and Wei X and Zhang H and Wang G and Fu J and Wen J	2022.0	https://pubmed.ncbi.nlm.nih.gov/36245289/	Prognosis	Advanced	esophagus
Artificial intelligence for quantifying immune infiltrates interacting with stroma in colorectal cancer.	Journal of translational medicine	Yang J and Ye H and Fan X and Li Y and Wu X and Zhao M and Hu Q and Ye Y and Wu L and Li Z and Zhang X and Liang C and Wang Y and Xu Y and Li Q and Yao S and You D and Zhao K and Liu Z	2022.0	https://pubmed.ncbi.nlm.nih.gov/36195956/	Prognosis	Advanced	colorectal
Investigating Useful Features for Overall Survival Prediction in Patients with Low-Grade Glioma Using Histology Slides.	Annual International Conference of the IEEE Engineering in Medicine and Biology Society. IEEE Engineering in Medicine and Biology Society. Annual International Conference	Warner E and Li X and Rao G and Huse J and Traylor J and Ravikumar V and Monga V and Rao A	2022.0	https://pubmed.ncbi.nlm.nih.gov/36085890/	Prognosis	Advanced	brain
Deep learning-based breast cancer grading and survival analysis on whole-slide histopathology images.	Scientific reports	Wetstein SC and de Jong VMT and Stathonikos N and Opdam M and Dackus GMHE and Pluim JPW and van Diest PJ and Veta M	2022.0	https://pubmed.ncbi.nlm.nih.gov/36068311/	Grading,Prognosis	Basic,Advanced	Breast
Exploring pathological signatures for predicting the recurrence of early-stage hepatocellular carcinoma based on deep learning.	Frontiers in oncology	Qu WF and Tian MX and Qiu JT and Guo YC and Tao CY and Liu WR and Tang Z and Qian K and Wang ZX and Li XY and Hu WA and Zhou J and Fan J and Zou H and Hou YY and Shi YH	2022.0	https://pubmed.ncbi.nlm.nih.gov/36059627/	Diagnosis	Basic	liver
Prognostic risk stratification of gliomas using deep learning in digital pathology images.	Neuro-oncology advances	Chunduru P and Phillips JJ and Molinaro AM	2022.0	https://pubmed.ncbi.nlm.nih.gov/35990705/	Prognosis	Advanced	brain
Deep learning can predict survival directly from histology in clear cell renal cell carcinoma.	PloS one	Wessels F and Schmitt M and Krieghoff-Henning E and Kather JN and Nientiedt M and Kriegmair MC and Worst TS and Neuberger M and Steeg M and Popovic ZV and Gaiser T and von Kalle C and Utikal JS and Fröhling S and Michel MS and Nuhn P and Brinker TJ	2022.0	https://pubmed.ncbi.nlm.nih.gov/35976907/	Prognosis	Advanced	kidney
A spatial attention guided deep learning system for prediction of pathological complete response using breast cancer histopathology images.	Bioinformatics (Oxford, England)	Duanmu H and Bhattarai S and Li H and Shi Z and Wang F and Teodoro G and Gogineni K and Subhedar P and Kiraz U and Janssen EAM and Aneja R and Kong J	2022.0	https://pubmed.ncbi.nlm.nih.gov/35962988/	Response	Advanced	Breast
Digital image analysis provides robust tissue microenvironment-based prognosticators in patients with stage I-IV colorectal cancer.	Human pathology	Jakab A and Patai ÁV and Micsik T	2022.0	https://pubmed.ncbi.nlm.nih.gov/35820451/	Prognosis	Advanced	colorectal
Classification of multi-differentiated liver cancer pathological images based on deep learning attention mechanism.	BMC medical informatics and decision making	Chen C and Chen C and Ma M and Ma X and Lv X and Dong X and Yan Z and Zhu M and Chen J	2022.0	https://pubmed.ncbi.nlm.nih.gov/35787805/	Diagnosis	Basic	liver
Deep-learning-based classification of desmoplastic reaction on H&E predicts poor prognosis in oesophageal squamous cell carcinoma.	Histopathology	Kouzu K and Nearchou IP and Kajiwara Y and Tsujimoto H and Lillard K and Kishi Y and Ueno H	2022.0	https://pubmed.ncbi.nlm.nih.gov/35758184/	Prognosis	Advanced	esophagus
Usability of deep learning and H&E images predict disease outcome-emerging tool to optimize clinical trials.	NPJ precision oncology	Qaiser T and Lee CY and Vandenberghe M and Yeh J and Gavrielides MA and Hipp J and Scott M and Reischl J	2022.0	https://pubmed.ncbi.nlm.nih.gov/35705792/	Prognosis	Advanced	pancancer
Deep learning for survival analysis in breast cancer with whole slide image data.	Bioinformatics (Oxford, England)	Liu H and Kurc T	2022.0	https://pubmed.ncbi.nlm.nih.gov/35674341/	Prognosis	Advanced	Breast
Identifying pathological slices of gastric cancer via deep learning.	Journal of the Formosan Medical Association = Taiwan yi zhi	Tung CL and Chang HC and Yang BZ and Hou KJ and Tsai HH and Tsai CY and Yu PT	2022.0	https://pubmed.ncbi.nlm.nih.gov/35667953/	Diagnosis	Basic	stomach
Automatic Tumor Grading on Colorectal Cancer Whole-Slide Images: Semi-Quantitative Gland Formation Percentage and New Indicator Exploration.	Frontiers in oncology	Chen S and Zhang M and Wang J and Xu M and Hu W and Wee L and Dekker A and Sheng W and Zhang Z	2022.0	https://pubmed.ncbi.nlm.nih.gov/35646672/	Grading	Basic	colorectal
Deep learning with whole slide images can improve the prognostic risk stratification with stage III colorectal cancer.	Computer methods and programs in biomedicine	Sun C and Li B and Wei G and Qiu W and Li D and Li X and Liu X and Wei W and Wang S and Liu Z and Tian J and Liang L	2022.0	https://pubmed.ncbi.nlm.nih.gov/35640390/	Prognosis	Advanced	colorectal
AI Model for Prostate Biopsies Predicts Cancer Survival.	Diagnostics (Basel, Switzerland)	Sandeman K and Blom S and Koponen V and Manninen A and Juhila J and Rannikko A and Ropponen T and Mirtti T	2022.0	https://pubmed.ncbi.nlm.nih.gov/35626187/	Prognosis	Advanced	prostate
Artificial intelligence-powered programmed death ligand 1 analyser reduces interobserver variation in tumour proportion score for non-small cell lung cancer with better prediction of immunotherapy response.	European journal of cancer (Oxford, England : 1990)	Choi S and Cho SI and Ma M and Park S and Pereira S and Aum BJ and Shin S and Paeng K and Yoo D and Jung W and Ock CY and Lee SH and Choi YL and Chung JH and Mok TS and Kim H and Kim S	2022.0	https://pubmed.ncbi.nlm.nih.gov/35576849/	Mutation	Advanced	lung
Survival prediction on intrahepatic cholangiocarcinoma with histomorphological analysis on the whole slide images.	Computers in biology and medicine	Xie J and Pu X and He J and Qiu Y and Lu C and Gao W and Wang X and Lu H and Shi J and Xu Y and Madabhushi A and Fan X and Chen J and Xu J	2022.0	https://pubmed.ncbi.nlm.nih.gov/35537220/	Prognosis	Advanced	liver
Breast cancer histopathological images classification based on deep semantic features and gray level co-occurrence matrix.	PloS one	Hao Y and Zhang L and Qiao S and Bai Y and Cheng R and Xue H and Hou Y and Zhang W and Zhang G	2022.0	https://pubmed.ncbi.nlm.nih.gov/35511877/	Diagnosis	Basic	Breast
Fusing pre-trained convolutional neural networks features for multi-differentiated subtypes of liver cancer on histopathological images.	BMC medical informatics and decision making	Dong X and Li M and Zhou P and Deng X and Li S and Zhao X and Wu Y and Qin J and Guo W	2022.0	https://pubmed.ncbi.nlm.nih.gov/35509058/	Subtyping	Basic	liver
Spatial analysis of tumor-infiltrating lymphocytes in histological sections using deep learning techniques predicts survival in colorectal carcinoma.	The journal of pathology. Clinical research	Xu H and Cha YJ and Clemenceau JR and Choi J and Lee SH and Kang J and Hwang TH	2022.0	https://pubmed.ncbi.nlm.nih.gov/35484698/	Prognosis	Advanced	colorectal
Deep learning for prediction of hepatocellular carcinoma recurrence after resection or liver transplantation: a discovery and validation study.	Hepatology international	Liu Z and Liu Y and Zhang W and Hong Y and Meng J and Wang J and Zheng S and Xu X	2022.0	https://pubmed.ncbi.nlm.nih.gov/35352293/	Prognosis	Advanced	liver
A retrospective analysis using deep-learning models for prediction of survival outcome and benefit of adjuvant chemotherapy in stage II/III colorectal cancer.	Journal of cancer research and clinical oncology	Li X and Jonnagaddala J and Yang S and Zhang H and Xu XS	2022.0	https://pubmed.ncbi.nlm.nih.gov/35332389/	Prognosis	Advanced	colorectal
Assessment of deep learning algorithms to predict histopathological diagnosis of breast cancer: first Moroccan prospective study on a private dataset.	BMC research notes	El Agouri H and Azizi M and El Attar H and El Khannoussi M and Ibrahimi A and Kabbaj R and Kadiri H and BekarSabein S and EchCharif S and Mounjid C and El Khannoussi B	2022.0	https://pubmed.ncbi.nlm.nih.gov/35183227/	Diagnosis	Basic	Breast
Outcome and Biomarker Supervised Deep Learning for Survival Prediction in Two Multicenter Breast Cancer Series.	Journal of pathology informatics	Bychkov D and Joensuu H and Nordling S and Tiulpin A and Kücükel H and Lundin M and Sihto H and Isola J and Lehtimäki T and Kellokumpu-Lehtinen PL and von Smitten K and Lundin J and Linder N	2022.0	https://pubmed.ncbi.nlm.nih.gov/35136676/	Prognosis	Advanced	Breast
Computer-extracted features of nuclear morphology in hematoxylin and eosin images distinguish stage II and IV colon tumors.	The Journal of pathology	Kumar N and Verma R and Chen C and Lu C and Fu P and Willis J and Madabhushi A	2022.0	https://pubmed.ncbi.nlm.nih.gov/35007352/	Prognosis	Advanced	colorectal
Federated learning for computational pathology on gigapixel whole slide images.	Medical image analysis	Lu MY and Chen RJ and Kong D and Lipkova J and Singh R and Williamson DFK and Chen TY and Mahmood F	2022.0	https://pubmed.ncbi.nlm.nih.gov/34911013/	Subtyping	Basic	pancancer
Improved breast cancer histological grading using deep learning.	Annals of oncology : official journal of the European Society for Medical Oncology	Wang Y and Acs B and Robertson S and Liu B and Solorzano L and Wählby C and Hartman J and Rantalainen M	2022.0	https://pubmed.ncbi.nlm.nih.gov/34756513/	Grading	Basic	Breast
A deep learning quantified stroma-immune score to predict survival of patients with stage II-III colorectal cancer.	Cancer cell international	Xu Z and Li Y and Wang Y and Zhang S and Huang Y and Yao S and Han C and Pan X and Shi Z and Mao Y and Xu Y and Huang X and Lin H and Chen X and Liang C and Li Z and Zhao K and Zhang Q and Liu Z	2021.0	https://pubmed.ncbi.nlm.nih.gov/34717647/	Prognosis	Advanced	colorectal
A digital score of tumour-associated stroma infiltrating lymphocytes predicts survival in head and neck squamous cell carcinoma.	The Journal of pathology	Shaban M and Raza SEA and Hassan M and Jamshed A and Mushtaq S and Loya A and Batis N and Brooks J and Nankivell P and Sharma N and Robinson M and Mehanna H and Khurram SA and Rajpoot N	2022.0	https://pubmed.ncbi.nlm.nih.gov/34698394/	Prognosis	Advanced	head&neck
The Crohn's-like lymphoid reaction density: a new artificial intelligence quantified prognostic immune index in colon cancer.	Cancer immunology, immunotherapy : CII	Zhao M and Yao S and Li Z and Wu L and Xu Z and Pan X and Lin H and Xu Y and Yang S and Zhang S and Li Y and Zhao K and Liang C and Liu Z	2022.0	https://pubmed.ncbi.nlm.nih.gov/34642778/	Prognosis	Advanced	colorectal
Artificial intelligence-based image analysis can predict outcome in high-grade serous carcinoma via histology alone.	Scientific reports	Laury AR and Blom S and Ropponen T and Virtanen A and Carpén OM	2021.0	https://pubmed.ncbi.nlm.nih.gov/34580357/	Prognosis	Advanced	ovary
Image-based assessment of extracellular mucin-to-tumor area predicts consensus molecular subtypes (CMS) in colorectal cancer.	Modern pathology : an official journal of the United States and Canadian Academy of Pathology, Inc	Nguyen HG and Lundström O and Blank A and Dawson H and Lugli A and Anisimova M and Zlobec I	2022.0	https://pubmed.ncbi.nlm.nih.gov/34475526/	Subtyping	Basic	colorectal
Deep learning from HE slides predicts the clinical benefit from adjuvant chemotherapy in hormone receptor-positive breast cancer patients.	Scientific reports	Cho SY and Lee JH and Ryu JM and Lee JE and Cho EY and Ahn CH and Paeng K and Yoo I and Ock CY and Song SY	2021.0	https://pubmed.ncbi.nlm.nih.gov/34462515/	Response	Advanced	Breast
Detection of HER2 from Haematoxylin-Eosin Slides Through a Cascade of Deep Learning Classifiers via Multi-Instance Learning.	Journal of imaging	La Barbera D and Polónia A and Roitero K and Conde-Sousa E and Della Mea V	2020.0	https://pubmed.ncbi.nlm.nih.gov/34460739/	Mutation	Advanced	Breast
Predicting prognosis and IDH mutation status for patients with lower-grade gliomas using whole slide images.	Scientific reports	Jiang S and Zanazzi GJ and Hassanpour S	2021.0	https://pubmed.ncbi.nlm.nih.gov/34413349/	Prognosis,Mutation	Advanced	brain
Deep learning-based predictive biomarker of pathological complete response to neoadjuvant chemotherapy from histological images in breast cancer.	Journal of translational medicine	Li F and Yang Y and Wei Y and He P and Chen J and Zheng Z and Bu H	2021.0	https://pubmed.ncbi.nlm.nih.gov/34399795/	Response	Advanced	Breast
A Computational Tumor-Infiltrating Lymphocyte Assessment Method Comparable with Visual Reporting Guidelines for Triple-Negative Breast Cancer.	EBioMedicine	Sun P and He J and Chao X and Chen K and Xu Y and Huang Q and Yun J and Li M and Luo R and Kuang J and Wang H and Li H and Hui H and Xu S	2021.0	https://pubmed.ncbi.nlm.nih.gov/34280779/	Prognosis	Advanced	Breast
Automatic Pancreatic Ductal Adenocarcinoma Detection in Whole Slide Images Using Deep Convolutional Neural Networks.	Frontiers in oncology	Fu H and Mi W and Pan B and Guo Y and Li J and Xu R and Zheng J and Zou C and Zhang T and Liang Z and Zou J and Zou H	2021.0	https://pubmed.ncbi.nlm.nih.gov/34249702/	Diagnosis	Basic	pancreas
Automated Quantification of sTIL Density with H&E-Based Digital Image Analysis Has Prognostic Potential in Triple-Negative Breast Cancers.	Cancers	Thagaard J and Stovgaard ES and Vognsen LG and Hauberg S and Dahl A and Ebstrup T and Doré J and Vincentz RE and Jepsen RK and Roslind A and Kümler I and Nielsen D and Balslev E	2021.0	https://pubmed.ncbi.nlm.nih.gov/34207414/	Prognosis	Advanced	Breast
Stromal composition predicts recurrence of early rectal cancer after local excision.	Histopathology	Jones HJS and Cunningham C and Askautrud HA and Danielsen HE and Kerr DJ and Domingo E and Maughan T and Leedham SJ and Koelzer VH	2021.0	https://pubmed.ncbi.nlm.nih.gov/34174109/	Diagnosis,Prognosis	Basic,Advanced	colorectal
DLBCL-Morph: Morphological features computed using deep learning for an annotated digital DLBCL image set.	Scientific data	Vrabac D and Smit A and Rojansky R and Natkunam Y and Advani RH and Ng AY and Fernandez-Pol S and Rajpurkar P	2021.0	https://pubmed.ncbi.nlm.nih.gov/34017010/	Diagnosis,Prognosis	Basic,Advanced	lymph
Deep Learning Prediction of Metastasis in Locally Advanced Colon Cancer Using Binary Histologic Tumor Images.	Cancers	Schiele S and Arndt TT and Martin B and Miller S and Bauer S and Banner BM and Brendel EM and Schenkirsch G and Anthuber M and Huss R and Märkl B and Müller G	2021.0	https://pubmed.ncbi.nlm.nih.gov/33922988/	Prognosis	Advanced	colorectal
Deep learning-based tumor microenvironment analysis in colon adenocarcinoma histopathological whole-slide images.	Computer methods and programs in biomedicine	Jiao Y and Li J and Qian C and Fei S	2021.0	https://pubmed.ncbi.nlm.nih.gov/33789213/	Prognosis	Advanced	colorectal
Development of a Histopathology Informatics Pipeline for Classification and Prediction of Clinical Outcomes in Subtypes of Renal Cell Carcinoma.	Clinical cancer research : an official journal of the American Association for Cancer Research	Marostica E and Barber R and Denize T and Kohane IS and Signoretti S and Golden JA and Yu KH	2021.0	https://pubmed.ncbi.nlm.nih.gov/33722896/	Diagnosis,Prognosis	Basic,Advanced	kidney
Computerized tumor multinucleation index (MuNI) is prognostic in p16+ oropharyngeal carcinoma.	The Journal of clinical investigation	Koyuncu CF and Lu C and Bera K and Zhang Z and Xu J and Toro P and Corredor G and Chute D and Fu P and Thorstad WL and Faraji F and Bishop JA and Mehrad M and Castro PD and Sikora AG and Thompson LD and Chernock RD and Lang Kuhs KA and Luo J and Sandulache V and Adelstein DJ and Koyfman S and Lewis JS Jr and Madabhushi A	2021.0	https://pubmed.ncbi.nlm.nih.gov/33651718/	Prognosis	Advanced	head&neck
Optimized tumour infiltrating lymphocyte assessment for triple negative breast cancer prognostics.	Breast (Edinburgh, Scotland)	Balkenhol MC and Ciompi F and Świderska-Chadaj Ż and van de Loo R and Intezar M and Otte-Höller I and Geijs D and Lotz J and Weiss N and de Bel T and Litjens G and Bult P and van der Laak JA	2021.0	https://pubmed.ncbi.nlm.nih.gov/33640523/	Prognosis	Advanced	Breast
Deep learning identifies morphological features in breast cancer predictive of cancer ERBB2 status and trastuzumab treatment efficacy.	Scientific reports	Bychkov D and Linder N and Tiulpin A and Kücükel H and Lundin M and Nordling S and Sihto H and Isola J and Lehtimäki T and Kellokumpu-Lehtinen PL and von Smitten K and Joensuu H and Lundin J	2021.0	https://pubmed.ncbi.nlm.nih.gov/33597560/	Response,Mutation	Advanced	Breast
PMNet: A probability map based scaled network for breast cancer diagnosis.	Computerized medical imaging and graphics : the official journal of the Computerized Medical Imaging Society	Ahmed S and Tariq M and Naveed H	2021.0	https://pubmed.ncbi.nlm.nih.gov/33578222/	Diagnosis	Basic	Breast
Automated digital TIL analysis (ADTA) adds prognostic value to standard assessment of depth and ulceration in primary melanoma.	Scientific reports	Moore MR and Friesner ID and Rizk EM and Fullerton BT and Mondal M and Trager MH and Mendelson K and Chikeka I and Kurc T and Gupta R and Rohr BR and Robinson EJ and Acs B and Chang R and Kluger H and Taback B and Geskin LJ and Horst B and Gardner K and Niedt G and Celebi JT and Gartrell-Corrado RD and Messina J and Ferringer T and Rimm DL and Saltz J and Wang J and Vanguri R and Saenger YM	2021.0	https://pubmed.ncbi.nlm.nih.gov/33531581/	Prognosis	Advanced	skin
Deep learning quantified mucus-tumor ratio predicting survival of patients with colorectal cancer using whole-slide images.	Precision clinical medicine	Zhao K and Wu L and Huang Y and Yao S and Xu Z and Lin H and Wang H and Liang Y and Xu Y and Chen X and Zhao M and Peng J and Huang Y and Liang C and Li Z and Li Y and Liu Z	2021.0	https://pubmed.ncbi.nlm.nih.gov/35693123/	Prognosis	Advanced	colorectal
Deep learning predicts postsurgical recurrence of hepatocellular carcinoma from digital histopathologic images.	Scientific reports	Yamashita R and Long J and Saleem A and Rubin DL and Shen J	2021.0	https://pubmed.ncbi.nlm.nih.gov/33479370/	Prognosis	Advanced	liver
Tumor infiltrating lymphocyte clusters are associated with response to immune checkpoint inhibition in BRAF V600(E/K) mutated malignant melanomas.	Scientific reports	Klein S and Mauch C and Brinker K and Noh KW and Knez S and Büttner R and Quaas A and Helbig D	2021.0	https://pubmed.ncbi.nlm.nih.gov/33469107/	Response	Advanced	skin
Deep Learning-based Recurrence Prediction in Patients with Non-muscle-invasive Bladder Cancer.	European urology focus	Lucas M and Jansen I and van Leeuwen TG and Oddens JR and de Bruin DM and Marquering HA	2022.0	https://pubmed.ncbi.nlm.nih.gov/33358370/	Prognosis	Advanced	Bladder
Deep Learning Predicts Underlying Features on Pathology Images with Therapeutic Relevance for Breast and Gastric Cancer.	Cancers	Valieris R and Amaro L and Osório CABT and Bueno AP and Rosales Mitrowsky RA and Carraro DM and Nunes DN and Dias-Neto E and Silva ITD	2020.0	https://pubmed.ncbi.nlm.nih.gov/33316873/	Mutation	Advanced	pancreas
Spatial transcriptomics inferred from pathology whole-slide images links tumor heterogeneity to survival in breast and lung cancer.	Scientific reports	Levy-Jurgenson A and Tekpli X and Kristensen VN and Yakhini Z	2020.0	https://pubmed.ncbi.nlm.nih.gov/33139755/	Prognosis	Advanced	lung
Artificial Intelligence-Based Multiclass Classification of Benign or Malignant Mucosal Lesions of the Stomach.	Frontiers in pharmacology	Ma B and Guo Y and Hu W and Yuan F and Zhu Z and Yu Y and Zou H	2020.0	https://pubmed.ncbi.nlm.nih.gov/33132910/	Diagnosis	Basic	stomach
Artificial intelligence quantified tumour-stroma ratio is an independent predictor for overall survival in resectable colorectal cancer.	EBioMedicine	Zhao K and Li Z and Yao S and Wang Y and Wu X and Xu Z and Wu L and Huang Y and Liang C and Liu Z	2020.0	https://pubmed.ncbi.nlm.nih.gov/33039706/	Prognosis	Advanced	colorectal
Exploring prognostic indicators in the pathological images of hepatocellular carcinoma based on deep learning.	Gut	Shi JY and Wang X and Ding GY and Dong Z and Han J and Guan Z and Ma LJ and Zheng Y and Zhang L and Yu GZ and Wang XY and Ding ZB and Ke AW and Yang H and Wang L and Ai L and Cao Y and Zhou J and Fan J and Liu X and Gao Q	2021.0	https://pubmed.ncbi.nlm.nih.gov/32998878/	Prognosis	Advanced	liver
Unsupervised Resolution of Histomorphologic Heterogeneity in Renal Cell Carcinoma Using a Brain Tumor-Educated Neural Network.	JCO clinical cancer informatics	Faust K and Roohi A and Leon AJ and Leroux E and Dent A and Evans AJ and Pugh TJ and Kalimuthu SN and Djuric U and Diamandis P	2020.0	https://pubmed.ncbi.nlm.nih.gov/32946287/	Subtyping,Prognosis	Basic,Advanced	kidney
Pan-cancer computational histopathology reveals mutations, tumor composition and prognosis.	Nature cancer	Fu Y and Jung AW and Torne RV and Gonzalez S and Vöhringer H and Shmatko A and Yates LR and Jimenez-Linan M and Moore L and Gerstung M	2020.0	https://pubmed.ncbi.nlm.nih.gov/35122049/	Prognosis,Mutation	Advanced	pancancer
Deep learning-based survival prediction for multiple cancer types using histopathology images.	PloS one	Wulczyn E and Steiner DF and Xu Z and Sadhwani A and Wang H and Flament-Auvigne I and Mermel CH and Chen PC and Liu Y and Stumpe MC	2020.0	https://pubmed.ncbi.nlm.nih.gov/32555646/	Prognosis	Advanced	pancancer
Predicting Survival After Hepatocellular Carcinoma Resection Using Deep Learning on Histological Slides.	Hepatology (Baltimore, Md.)	Saillard C and Schmauch B and Laifa O and Moarii M and Toldo S and Zaslavskiy M and Pronier E and Laurent A and Amaddeo G and Regnault H and Sommacale D and Ziol M and Pawlotsky JM and Mulé S and Luciani A and Wainrib G and Clozel T and Courtiol P and Calderaro J	2020.0	https://pubmed.ncbi.nlm.nih.gov/32108950/	Prognosis	Advanced	liver
Prognostic significance of mesothelin expression in colorectal cancer disclosed by area-specific four-point tissue microarrays.	Virchows Archiv : an international journal of pathology	Shiraishi T and Shinto E and Nearchou IP and Tsuda H and Kajiwara Y and Einama T and Caie PD and Kishi Y and Ueno H	2020.0	https://pubmed.ncbi.nlm.nih.gov/32107600/	Prognosis	Advanced	colorectal
A deep learning image-based intrinsic molecular subtype classifier of breast tumors reveals tumor heterogeneity that may affect survival.	Breast cancer research : BCR	Jaber MI and Song B and Taylor C and Vaske CJ and Benz SC and Rabizadeh S and Soon-Shiong P and Szeto CW	2020.0	https://pubmed.ncbi.nlm.nih.gov/31992350/	Subtyping	Basic	Breast
Deep learning pathological microscopic features in endemic nasopharyngeal cancer: Prognostic value and protentional role for individual induction chemotherapy.	Cancer medicine	Liu K and Xia W and Qiang M and Chen X and Liu J and Guo X and Lv X	2020.0	https://pubmed.ncbi.nlm.nih.gov/31860791/	Response,Prognosis	Advanced	head&neck
Deep Learning Based on Standard H&E Images of Primary Melanoma Tumors Identifies Patients at Risk for Visceral Recurrence and Death.	Clinical cancer research : an official journal of the American Association for Cancer Research	Kulkarni PM and Robinson EJ and Sarin Pradhan J and Gartrell-Corrado RD and Rohr BR and Trager MH and Geskin LJ and Kluger HM and Wong PF and Acs B and Rizk EM and Yang C and Mondal M and Moore MR and Osman I and Phelps R and Horst BA and Chen ZS and Ferringer T and Rimm DL and Wang J and Saenger YM	2020.0	https://pubmed.ncbi.nlm.nih.gov/31636101/	Prognosis	Advanced	skin
Statistical Analysis of Survival Models Using Feature Quantification on Prostate Cancer Histopathological Images.	Journal of pathology informatics	Ren J and Singer EA and Sadimin E and Foran DJ and Qi X	2019.0	https://pubmed.ncbi.nlm.nih.gov/31620309/	Prognosis	Advanced	prostate
Pan-Renal Cell Carcinoma classification and survival prediction from histopathology images using deep learning.	Scientific reports	Tabibu S and Vinod PK and Jawahar CV	2019.0	https://pubmed.ncbi.nlm.nih.gov/31324828/	Diagnosis,Prognosis	Basic,Advanced	kidney
Microvascularity detection and quantification in glioma: a novel deep-learning-based framework.	Laboratory investigation; a journal of technical methods and pathology	Li X and Tang Q and Yu J and Wang Y and Shi Z	2019.0	https://pubmed.ncbi.nlm.nih.gov/31201368/	Prognosis	Advanced	brain
Breast cancer outcome prediction with tumour tissue images and machine learning.	Breast cancer research and treatment	Turkki R and Byckhov D and Lundin M and Isola J and Nordling S and Kovanen PE and Verrill C and von Smitten K and Joensuu H and Lundin J and Linder N	2019.0	https://pubmed.ncbi.nlm.nih.gov/31119567/	Prognosis	Advanced	Breast
Deep learning and manual assessment show that the absolute mitotic count does not contain prognostic information in triple negative breast cancer.	Cellular oncology (Dordrecht)	Balkenhol MCA and Bult P and Tellez D and Vreuls W and Clahsen PC and Ciompi F and van der Laak JAWM	2019.0	https://pubmed.ncbi.nlm.nih.gov/30989469/	Prognosis	Advanced	Breast
Computer aided quantification of intratumoral stroma yields an independent prognosticator in rectal cancer.	Cellular oncology (Dordrecht)	Geessink OGF and Baidoshvili A and Klaase JM and Ehteshami Bejnordi B and Litjens GJS and van Pelt GW and Mesker WE and Nagtegaal ID and Ciompi F and van der Laak JAWM	2019.0	https://pubmed.ncbi.nlm.nih.gov/30825182/	Prognosis	Advanced	colorectal
Predicting survival from colorectal cancer histology slides using deep learning: A retrospective multicenter study.	PLoS medicine	Kather JN and Krisam J and Charoentong P and Luedde T and Herpel E and Weis CA and Gaiser T and Marx A and Valous NA and Ferber D and Jansen L and Reyes-Aldasoro CC and Zörnig I and Jäger D and Brenner H and Chang-Claude J and Hoffmeister M and Halama N	2019.0	https://pubmed.ncbi.nlm.nih.gov/30677016/	Prognosis	Advanced	colorectal
Automated Gleason grading of prostate cancer tissue microarrays via deep learning.	Scientific reports	Arvaniti E and Fricker KS and Moret M and Rupp N and Hermanns T and Fankhauser C and Wey N and Wild PJ and Rüschoff JH and Claassen M	2018.0	https://pubmed.ncbi.nlm.nih.gov/30104757/	Grading	Basic	prostate
Tumor Identification in Colorectal Histology Images Using a Convolutional Neural Network.	Journal of digital imaging	Yoon H and Lee J and Oh JE and Kim HR and Lee S and Chang HJ and Sohn DK	2019.0	https://pubmed.ncbi.nlm.nih.gov/30066123/	Diagnosis	Basic	colorectal
Classification of Tumor Epithelium and Stroma by Exploiting Image Features Learned by Deep Convolutional Neural Networks.	Annals of biomedical engineering	Du Y and Zhang R and Zargari A and Thai TC and Gunderson CC and Moxley KM and Liu H and Zheng B and Qiu Y	2018.0	https://pubmed.ncbi.nlm.nih.gov/30051247/	Diagnosis	Basic	pancancer
Comprehensive analysis of lung cancer pathology images to discover tumor shape and boundary features that predict survival outcome.	Scientific reports	Wang S and Chen A and Yang L and Cai L and Xie Y and Fujimoto J and Gazdar A and Xiao G	2018.0	https://pubmed.ncbi.nlm.nih.gov/29991684/	Prognosis	Advanced	lung
Automated Grading of Gliomas using Deep Learning in Digital Pathology Images: A modular approach with ensemble of convolutional neural networks.	AMIA ... Annual Symposium proceedings. AMIA Symposium	Ertosun MG and Rubin DL	2015.0	https://pubmed.ncbi.nlm.nih.gov/26958289/	Grading	Basic	brain
Deep Learning Model for Predicting the Pathological Complete Response to Neoadjuvant Chemoradiotherapy of Locally Advanced Rectal Cancer.	Frontiers in oncology	Lou X and Zhou N and Feng L and Li Z and Fang Y and Fan X and Ling Y and Liu H and Zou X and Wang J and Huang J and Yun J and Yao J and Huang Y	2022.0	https://pubmed.ncbi.nlm.nih.gov/35756653/	Response	Advanced	colorectal
Prediction of genetic alterations from gastric cancer histopathology images using a fully automated deep learning approach.	World journal of gastroenterology	Jang HJ and Lee A and Kang J and Song IH and Lee SH	2021.0	https://pubmed.ncbi.nlm.nih.gov/34908807/	Mutation	Advanced	stomach
Deep learning trained on hematoxylin and eosin tumor region of Interest predicts HER2 status and trastuzumab treatment response in HER2+ breast cancer.	Modern pathology : an official journal of the United States and Canadian Academy of Pathology, Inc	Farahmand S and Fernandez AI and Ahmed FS and Rimm DL and Chuang JH and Reisenbichler E and Zarringhalam K	2022.0	https://pubmed.ncbi.nlm.nih.gov/34493825/	Response,Mutation	Advanced	Breast
Deep learning model for the prediction of microsatellite instability in colorectal cancer: a diagnostic study.	The Lancet. Oncology	Yamashita R and Long J and Longacre T and Peng L and Berry G and Martin B and Higgins J and Rubin DL and Shen J	2021.0	https://pubmed.ncbi.nlm.nih.gov/33387492/	Mutation	Advanced	colorectal
A Novel Digital Score for Abundance of Tumour Infiltrating Lymphocytes Predicts Disease Free Survival in Oral Squamous Cell Carcinoma.	Scientific reports	Shaban M and Khurram SA and Fraz MM and Alsubaie N and Masood I and Mushtaq S and Hassan M and Loya A and Rajpoot NM	2019.0	https://pubmed.ncbi.nlm.nih.gov/31527658/	Prognosis	Advanced	head&neck
Accurate and reproducible invasive breast cancer detection in whole-slide images: A Deep Learning approach for quantifying tumor extent.	Scientific reports	Cruz-Roa A and Gilmore H and Basavanhally A and Feldman M and Ganesan S and Shih NNC and Tomaszewski J and González FA and Madabhushi A	2017.0	https://pubmed.ncbi.nlm.nih.gov/28418027/	Diagnosis	Basic	Breast
Deep learning-based tumor microenvironment segmentation is predictive of tumor mutations and patient survival in non-small-cell lung cancer.	BMC cancer	Rączkowski Ł and Paśnik I and Kukiełka M and Nicoś M and Budzinska MA and Kucharczyk T and Szumiło J and Krawczyk P and Crosetto N and Szczurek E	2022.0	https://pubmed.ncbi.nlm.nih.gov/36131239/	Prognosis,Mutation	Advanced	lung
Deep Neural Network for the Prediction of KRAS Genotype in Rectal Cancer.	Journal of the American College of Surgeons	Ghareeb WM and Draz E and Madbouly K and Hussein AH and Faisal M and Elkashef W and Emile MH and Edelhamre M and Kim SH and Emile SH	2022.0	https://pubmed.ncbi.nlm.nih.gov/35972169/	Mutation	Advanced	colorectal
Predicting Tumor Mutational Burden From Lung Adenocarcinoma Histopathological Images Using Deep Learning.	Frontiers in oncology	Niu Y and Wang L and Zhang X and Han Y and Yang C and Bai H and Huang K and Ren C and Tian G and Yin S and Zhao Y and Wang Y and Shi X and Zhang M	2022.0	https://pubmed.ncbi.nlm.nih.gov/35756617/	Mutation	Advanced	lung
Intratumoral Resolution of Driver Gene Mutation Heterogeneity in Renal Cancer Using Deep Learning.	Cancer research	Acosta PH and Panwar V and Jarmale V and Christie A and Jasti J and Margulis V and Rakheja D and Cheville J and Leibovich BC and Parker A and Brugarolas J and Kapur P and Rajaram S	2022.0	https://pubmed.ncbi.nlm.nih.gov/35654752/	Mutation	Advanced	kidney
Benchmarking weakly-supervised deep learning pipelines for whole slide classification in computational pathology.	Medical image analysis	Ghaffari Laleh N and Muti HS and Loeffler CML and Echle A and Saldanha OL and Mahmood F and Lu MY and Trautwein C and Langer R and Dislich B and Buelow RD and Grabsch HI and Brenner H and Chang-Claude J and Alwers E and Brinker TJ and Khader F and Truhn D and Gaisa NT and Boor P and Hoffmeister M and Schulz V and Kather JN	2022.0	https://pubmed.ncbi.nlm.nih.gov/35588568/	Subtyping,Mutation	Basic,Advanced	pancancer
Rapid Screening Using Pathomorphologic Interpretation to Detect BRAFV600E Mutation and Microsatellite Instability in Colorectal Cancer.	Clinical cancer research : an official journal of the American Association for Cancer Research	Fujii S and Kotani D and Hattori M and Nishihara M and Shikanai T and Hashimoto J and Hama Y and Nishino T and Suzuki M and Yoshidumi A and Ueno M and Komatsu Y and Masuishi T and Hara H and Esaki T and Nakamura Y and Bando H and Yamada T and Yoshino T	2022.0	https://pubmed.ncbi.nlm.nih.gov/35363302/	Mutation	Advanced	colorectal
A whole-slide image (WSI)-based immunohistochemical feature prediction system improves the subtyping of lung cancer.	Lung cancer (Amsterdam, Netherlands)	Chen Y and Yang H and Cheng Z and Chen L and Peng S and Wang J and Yang M and Lin C and Chen Y and Wang Y and Huang L and Chen Y and Li W and Ke Z	2022.0	https://pubmed.ncbi.nlm.nih.gov/35065344/	Subtyping	Basic	lung
Deep Convolutional Neural Networks Detect Tumor Genotype from Pathological Tissue Images in Gastrointestinal Stromal Tumors.	Cancers	Liang CW and Fang PW and Huang HY and Lo CM	2021.0	https://pubmed.ncbi.nlm.nih.gov/34830948/	Mutation	Advanced	gastrointestinal
Deep Learning and Pathomics Analyses Reveal Cell Nuclei as Important Features for Mutation Prediction of BRAF-Mutated Melanomas.	The Journal of investigative dermatology	Kim RH and Nomikou S and Coudray N and Jour G and Dawood Z and Hong R and Esteva E and Sakellaropoulos T and Donnelly D and Moran U and Hatzimemos A and Weber JS and Razavian N and Aifantis I and Fenyo D and Snuderl M and Shapiro R and Berman RS and Osman I and Tsirigos A	2022.0	https://pubmed.ncbi.nlm.nih.gov/34757067/	Mutation	Advanced	skin
Development and validation of a weakly supervised deep learning framework to predict the status of molecular pathways and key mutations in colorectal cancer from routine histology images: a retrospective study.	The Lancet. Digital health	Bilal M and Raza SEA and Azam A and Graham S and Ilyas M and Cree IA and Snead D and Minhas F and Rajpoot NM	2021.0	https://pubmed.ncbi.nlm.nih.gov/34686474/	Mutation	Advanced	colorectal
Comparative analysis of machine learning approaches to classify tumor mutation burden in lung adenocarcinoma using histopathology images.	Scientific reports	Sadhwani A and Chang HW and Behrooz A and Brown T and Auvigne-Flament I and Patel H and Findlater R and Velez V and Tan F and Tekiela K and Wulczyn E and Yi ES and Mermel CH and Hanks D and Chen PC and Kulig K and Batenchuk C and Steiner DF and Cimermancic P	2021.0	https://pubmed.ncbi.nlm.nih.gov/34400666/	Mutation	Advanced	lung
Prediction of BRCA Gene Mutation in Breast Cancer Based on Deep Learning and Histopathology Images.	Frontiers in genetics	Wang X and Zou C and Zhang Y and Li X and Wang C and Ke F and Chen J and Wang W and Wang D and Xu X and Xie L and Zhang Y	2021.0	https://pubmed.ncbi.nlm.nih.gov/34354733/	Mutation	Advanced	Breast
Weakly supervised learning on unannotated H&E-stained slides predicts BRAF mutation in thyroid cancer with high accuracy.	The Journal of pathology	Anand D and Yashashwi K and Kumar N and Rane S and Gann PH and Sethi A	2021.0	https://pubmed.ncbi.nlm.nih.gov/34346511/	Mutation	Advanced	thyroid
Deep learning-based cross-classifications reveal conserved spatial behaviors within tumor histological images.	Nature communications	Noorbakhsh J and Farahmand S and Foroughi Pour A and Namburi S and Caruana D and Rimm D and Soltanieh-Ha M and Zarringhalam K and Chuang JH	2020.0	https://pubmed.ncbi.nlm.nih.gov/33311458/	Subtyping,Diagnosis	Basic	pancancer
Prediction of clinically actionable genetic alterations from colorectal cancer histopathology images using deep learning.	World journal of gastroenterology	Jang HJ and Lee A and Kang J and Song IH and Lee SH	2020.0	https://pubmed.ncbi.nlm.nih.gov/33177794/	Mutation	Advanced	colorectal
Deep Learning to Estimate Human Epidermal Growth Factor Receptor 2 Status from Hematoxylin and Eosin-Stained Breast Tissue Images.	Journal of pathology informatics	Anand D and Kurian NC and Dhage S and Kumar N and Rane S and Gann PH and Sethi A	2020.0	https://pubmed.ncbi.nlm.nih.gov/33033656/	Mutation	Advanced	Breast
Clinical-Grade Detection of Microsatellite Instability in Colorectal Tumors by Deep Learning.	Gastroenterology	Echle A and Grabsch HI and Quirke P and van den Brandt PA and West NP and Hutchins GGA and Heij LR and Tan X and Richman SD and Krause J and Alwers E and Jenniskens J and Offermans K and Gray R and Brenner H and Chang-Claude J and Trautwein C and Pearson AT and Boor P and Luedde T and Gaisa NT and Hoffmeister M and Kather JN	2020.0	https://pubmed.ncbi.nlm.nih.gov/32562722/	Mutation	Advanced	colorectal
[Prediction of gene mutation in lung cancer based on deep learning and histomorphology analysis].	Sheng wu yi xue gong cheng xue za zhi = Journal of biomedical engineering = Shengwu yixue gongchengxue zazhi	Wang Q and Shen Q and Zhang Z and Cai C and Lu H and Zhou X and Xu J	2020.0	https://pubmed.ncbi.nlm.nih.gov/32096372/	Mutation	Advanced	lung
A Multiple-Instance Learning-Based Convolutional Neural Network Model to Detect the IDH1 Mutation in the Histopathology Images of Glioma Tissues.	Journal of computational biology : a journal of computational molecular cell biology	Cui D and Liu Y and Liu G and Liu L	2020.0	https://pubmed.ncbi.nlm.nih.gov/31905004/	Mutation	Advanced	brain
Detection of Breast Cancer with Lightweight Deep Neural Networks for Histology Image Classification.	Critical reviews in biomedical engineering	Laxmisagar HS and Hanumantharaju MC	2022.0	https://pubmed.ncbi.nlm.nih.gov/36374820/	Diagnosis	Basic	Breast
Computer-Assisted Annotation of Digital H&E/SOX10 Dual Stains Generates High-Performing Convolutional Neural Network for Calculating Tumor Burden in H&E-Stained Cutaneous Melanoma.	International journal of environmental research and public health	Nielsen PS and Georgsen JB and Vinding MS and Østergaard LR and Steiniche T	2022.0	https://pubmed.ncbi.nlm.nih.gov/36361209/	Mutation	Advanced	skin
Attention-guided sampling for colorectal cancer analysis with digital pathology.	Journal of pathology informatics	Broad A and Wright AI and de Kamps M and Treanor D	2022.0	https://pubmed.ncbi.nlm.nih.gov/36268074/	Diagnosis	Basic	colorectal
Self-supervised learning mechanism for identification of eyelid malignant melanoma in pathologic slides with limited annotation.	Frontiers in medicine	Wang L and Jiang Z and Shao A and Liu Z and Gu R and Ge R and Jia G and Wang Y and Ye J	2022.0	https://pubmed.ncbi.nlm.nih.gov/36237543/	Diagnosis	Basic	skin
Direct identification of ALK and ROS1 fusions in non-small cell lung cancer from hematoxylin and eosin-stained slides using deep learning algorithms.	Modern pathology : an official journal of the United States and Canadian Academy of Pathology, Inc	Mayer C and Ofek E and Fridrich DE and Molchanov Y and Yacobi R and Gazy I and Hayun I and Zalach J and Paz-Yaacov N and Barshack I	2022.0	https://pubmed.ncbi.nlm.nih.gov/36057739/	Mutation	Advanced	lung
Identify Representative Samples by Conditional Random Field of Cancer Histology Images.	IEEE transactions on medical imaging	Shen Y and Shen D and Ke J	2022.0	https://pubmed.ncbi.nlm.nih.gov/35951579/	Diagnosis	Basic	pancancer
FEEDNet: a feature enhanced encoder-decoder LSTM network for nuclei instance segmentation for histopathological diagnosis.	Physics in medicine and biology	Deshmukh G and Susladkar O and Makwana D and Chandra Teja R S and Kumar S N and Mittal S	2022.0	https://pubmed.ncbi.nlm.nih.gov/35905732/	Diagnosis	Basic	pancancer
Predicting oncogene mutations of lung cancer using deep learning and histopathologic features on whole-slide images.	Translational oncology	Tomita N and Tafe LJ and Suriawinata AA and Tsongalis GJ and Nasir-Moin M and Dragnev K and Hassanpour S	2022.0	https://pubmed.ncbi.nlm.nih.gov/35905641/	Mutation	Advanced	lung
Ensemble of adapted convolutional neural networks (CNN) methods for classifying colon histopathological images.	PeerJ. Computer science	Albashish D	2022.0	https://pubmed.ncbi.nlm.nih.gov/35875641/	Diagnosis	Basic	colorectal
Instant diagnosis of gastroscopic biopsy via deep-learned single-shot femtosecond stimulated Raman histology.	Nature communications	Liu Z and Su W and Ao J and Wang M and Jiang Q and He J and Gao H and Lei S and Nie J and Yan X and Guo X and Zhou P and Hu H and Ji M	2022.0	https://pubmed.ncbi.nlm.nih.gov/35831299/	Diagnosis	Basic	stomach
BM-Net: CNN-Based MobileNet-V3 and Bilinear Structure for Breast Cancer Detection in Whole Slide Images.	Bioengineering (Basel, Switzerland)	Huang J and Mei L and Long M and Liu Y and Sun W and Li X and Shen H and Zhou F and Ruan X and Wang D and Wang S and Hu T and Lei C	2022.0	https://pubmed.ncbi.nlm.nih.gov/35735504/	Diagnosis	Basic	Breast
Building Efficient CNN Architectures for Histopathology Images Analysis: A Case-Study in Tumor-Infiltrating Lymphocytes Classification.	Frontiers in medicine	Meirelles ALS and Kurc T and Kong J and Ferreira R and Saltz JH and Teodoro G	2022.0	https://pubmed.ncbi.nlm.nih.gov/35712087/	Diagnosis	Basic	pancancer
A machine learning model for separating epithelial and stromal regions in oral cavity squamous cell carcinomas using H&E-stained histology images: A multi-center, retrospective study.	Oral oncology	Wu Y and Koyuncu CF and Toro P and Corredor G and Feng Q and Buzzy C and Old M and Teknos T and Connelly ST and Jordan RC and Lang Kuhs KA and Lu C and Lewis JS Jr and Madabhushi A	2022.0	https://pubmed.ncbi.nlm.nih.gov/35689952/	Diagnosis	Basic	head&neck
Deep learning features encode interpretable morphologies within histological images.	Scientific reports	Foroughi Pour A and White BS and Park J and Sheridan TB and Chuang JH	2022.0	https://pubmed.ncbi.nlm.nih.gov/35676395/	Diagnosis	Basic	pancancer
Automatic detection of head and neck squamous cell carcinoma on histologic slides using hyperspectral microscopic imaging.	Journal of biomedical optics	Ma L and Little JV and Chen AY and Myers L and Sumer BD and Fei B	2022.0	https://pubmed.ncbi.nlm.nih.gov/35484692/	Diagnosis	Basic	head&neck
Artificial intelligence significantly improves the diagnostic accuracy of deep myxoid soft tissue lesions in histology.	Scientific reports	Yeung MCF and Cheng ISY	2022.0	https://pubmed.ncbi.nlm.nih.gov/35484289/	Diagnosis	Basic	soft tissue
Machine learning for rhabdomyosarcoma histopathology.	Modern pathology : an official journal of the United States and Canadian Academy of Pathology, Inc	Frankel AO and Lathara M and Shaw CY and Wogmon O and Jackson JM and Clark MM and Eshraghi N and Keenen SE and Woods AD and Purohit R and Ishi Y and Moran N and Eguchi M and Ahmed FUA and Khan S and Ioannou M and Perivoliotis K and Li P and Zhou H and Alkhaledi A and Davis EJ and Galipeau D and Randall RL and Wozniak A and Schoffski P and Lee CJ and Huang PH and Jones RL and Rubin BP and Darrow M…	2022.0	https://pubmed.ncbi.nlm.nih.gov/35449398/	Subtyping	Basic	soft tissue
Accurate diagnosis and prognosis prediction of gastric cancer using deep learning on digital pathological images: A retrospective multicentre study.	EBioMedicine	Huang B and Tian S and Zhan N and Ma J and Huang Z and Zhang C and Zhang H and Ming F and Liao F and Ji M and Zhang J and Liu Y and He P and Deng B and Hu J and Dong W	2021.0	https://pubmed.ncbi.nlm.nih.gov/34678610/	Diagnosis,Prognosis	Basic,Advanced	stomach
Weakly Supervised Deep Ordinal Cox Model for Survival Prediction From Whole-Slide Pathological Images.	IEEE transactions on medical imaging	Shao W and Wang T and Huang Z and Han Z and Zhang J and Huang K	2021.0	https://pubmed.ncbi.nlm.nih.gov/34264823/	Prognosis	Advanced	pancancer
Deep learning for diagnosis and survival prediction in soft tissue sarcoma.	Annals of oncology : official journal of the European Society for Medical Oncology	Foersch S and Eckstein M and Wagner DC and Gach F and Woerl AC and Geiger J and Glasner C and Schelbert S and Schulz S and Porubsky S and Kreft A and Hartmann A and Agaimy A and Roth W	2021.0	https://pubmed.ncbi.nlm.nih.gov/34139273/	Diagnosis,Prognosis	Basic,Advanced	soft tissue
Deep Learning Facilitates Distinguishing Histologic Subtypes of Pulmonary Neuroendocrine Tumors on Digital Whole-Slide Images.	Cancers	Ilié M and Benzaquen J and Tourniaire P and Heeke S and Ayache N and Delingette H and Long-Mira E and Lassalle S and Hamila M and Fayada J and Otto J and Cohen C and Gomez-Caro A and Berthet JP and Marquette CH and Hofman V and Bontoux C and Hofman P	2022.0	https://pubmed.ncbi.nlm.nih.gov/35406511/	Subtyping	Basic	lung
Fast whole-slide cartography in colon cancer histology using superpixels and CNN classification.	Journal of medical imaging (Bellingham, Wash.)	Wilm F and Benz M and Bruns V and Baghdadlian S and Dexl J and Hartmann D and Kuritcyn P and Weidenfeller M and Wittenberg T and Merkel S and Hartmann A and Eckstein M and Geppert CI	2022.0	https://pubmed.ncbi.nlm.nih.gov/35300344/	Diagnosis	Basic	colorectal
Artificial Intelligence Program to Predict p53 Mutations in Ulcerative Colitis-Associated Cancer or Dysplasia.	Inflammatory bowel diseases	Noguchi T and Ando T and Emoto S and Nozawa H and Kawai K and Sasaki K and Murono K and Kishikawa J and Ishi H and Yokoyama Y and Abe S and Nagai Y and Anzai H and Sonoda H and Hata K and Sasaki T and Ishihara S	2022.0	https://pubmed.ncbi.nlm.nih.gov/35278081/	Mutation	Advanced	colorectal
Universal encoding of pan-cancer histology by deep texture representations.	Cell reports	Komura D and Kawabe A and Fukuta K and Sano K and Umezaki T and Koda H and Suzuki R and Tominaga K and Ochi M and Konishi H and Masakado F and Saito N and Sato Y and Onoyama T and Nishida S and Furuya G and Katoh H and Yamashita H and Kakimi K and Seto Y and Ushiku T and Fukayama M and Ishikawa S	2022.0	https://pubmed.ncbi.nlm.nih.gov/35235802/	Subtyping,Mutation	Basic,Advanced	pancancer
Deep learning based on hematoxylin-eosin staining outperforms immunohistochemistry in predicting molecular subtypes of gastric adenocarcinoma.	The Journal of pathology	Flinner N and Gretser S and Quaas A and Bankov K and Stoll A and Heckmann LE and Mayer RS and Doering C and Demes MC and Buettner R and Rueschoff J and Wild PJ	2022.0	https://pubmed.ncbi.nlm.nih.gov/35119111/	Subtyping	Basic	stomach
Classification of subtypes including LCNEC in lung cancer biopsy slides using convolutional neural network from scratch.	Scientific reports	Yang JW and Song DH and An HJ and Seo SB	2022.0	https://pubmed.ncbi.nlm.nih.gov/35115593/	Subtyping	Basic	lung
Automatic Whole Slide Pathology Image Diagnosis Framework via Unit Stochastic Selection and Attention Fusion.	Neurocomputing	Chen P and Liang Y and Shi X and Yang L and Gader P	2021.0	https://pubmed.ncbi.nlm.nih.gov/35082453/	Diagnosis	Basic	pancancer
A Partial Label-Based Machine Learning Approach For Cervical Whole-Slide Image Classification: The Winning TissueNet Solution().	Annual International Conference of the IEEE Engineering in Medicine and Biology Society. IEEE Engineering in Medicine and Biology Society. Annual International Conference	Fick RHJ and Tayart B and Bertrand C and Lang SC and Rey T and Ciompi F and Tilmant C and Farre I and Hadj SB	2021.0	https://pubmed.ncbi.nlm.nih.gov/34891709/	Diagnosis	Basic	cervix
Prostate Cancer Risk Stratification via Nondestructive 3D Pathology with Deep Learning-Assisted Gland Analysis.	Cancer research	Xie W and Reder NP and Koyuncu C and Leo P and Hawley S and Huang H and Mao C and Postupna N and Kang S and Serafin R and Gao G and Han Q and Bishop KW and Barner LA and Fu P and Wright JL and Keene CD and Vaughan JC and Janowczyk A and Glaser AK and Madabhushi A and True LD and Liu JTC	2022.0	https://pubmed.ncbi.nlm.nih.gov/34853071/	Prognosis	Advanced	prostate
Detecting immunotherapy-sensitive subtype in gastric cancer using histologic image-based deep learning.	Scientific reports	Hinata M and Ushiku T	2021.0	https://pubmed.ncbi.nlm.nih.gov/34811485/	Subtyping	Basic	stomach
Development and validation of a supervised deep learning algorithm for automated whole-slide programmed death-ligand 1 tumour proportion score assessment in non-small cell lung cancer.	Histopathology	Hondelink LM and Hüyük M and Postmus PE and Smit VTHBM and Blom S and von der Thüsen JH and Cohen D	2022.0	https://pubmed.ncbi.nlm.nih.gov/34786761/	Mutation	Advanced	lung
Interpretable Diagnosis for Whole-Slide Melanoma Histology Images Using Convolutional Neural Network.	Journal of healthcare engineering	Xie P and Zuo K and Liu J and Chen M and Zhao S and Kang W and Li F	2021.0	https://pubmed.ncbi.nlm.nih.gov/34760142/	Diagnosis	Basic	skin
Dynamic Learning Rate in Deep CNN Model for Metastasis Detection and Classification of Histopathology Images.	Computational and mathematical methods in medicine	Johny A and Madhusoodanan KN	2021.0	https://pubmed.ncbi.nlm.nih.gov/34737788/	Subtyping,Diagnosis	Basic	skin
Deep embeddings and logistic regression for rapid active learning in histopathological images.	Computer methods and programs in biomedicine	Jiao Y and Yuan J and Qiang Y and Fei S	2021.0	https://pubmed.ncbi.nlm.nih.gov/34736166/	Diagnosis	Basic	pancancer
Deep learning can predict lymph node status directly from histology in colorectal cancer.	European journal of cancer (Oxford, England : 1990)	Kiehl L and Kuntz S and Höhn J and Jutzi T and Krieghoff-Henning E and Kather JN and Holland-Letz T and Kopp-Schneider A and Chang-Claude J and Brobeil A and von Kalle C and Fröhling S and Alwers E and Brenner H and Hoffmeister M and Brinker TJ	2021.0	https://pubmed.ncbi.nlm.nih.gov/34649117/	Diagnosis	Basic	colorectal
A pyramidal deep learning pipeline for kidney whole-slide histology images classification.	Scientific reports	Abdeltawab H and Khalifa F and Ghazal M and Cheng L and Gondim D and El-Baz A	2021.0	https://pubmed.ncbi.nlm.nih.gov/34642404/	Diagnosis	Basic	kidney
Tertiary lymphoid structures (TLS) identification and density assessment on H&E-stained digital slides of lung cancer.	PloS one	Barmpoutis P and Di Capite M and Kayhanian H and Waddingham W and Alexander DC and Jansen M and Kwong FNK	2021.0	https://pubmed.ncbi.nlm.nih.gov/34555057/	Diagnosis	Basic	lung
Two Ensemble-CNN Approaches for Colorectal Cancer Tissue Type Classification.	Journal of imaging	Paladini E and Vantaggiato E and Bougourzi F and Distante C and Hadid A and Taleb-Ahmed A	2021.0	https://pubmed.ncbi.nlm.nih.gov/34460707/	Diagnosis	Basic	colorectal
MCUa: Multi-Level Context and Uncertainty Aware Dynamic Deep Ensemble for Breast Cancer Histology Image Classification.	IEEE transactions on bio-medical engineering	Senousy Z and Abdelsamea MM and Gaber MM and Abdar M and Acharya UR and Khosravi A and Nahavandi S	2022.0	https://pubmed.ncbi.nlm.nih.gov/34460359/	Diagnosis	Basic	Breast
Automated Cervical Digitized Histology Whole-Slide Image Analysis Toolbox.	Journal of pathology informatics	Sornapudi S and Addanki R and Stanley RJ and Stoecker WV and Long R and Zuna R and Frazier SR and Antani S	2021.0	https://pubmed.ncbi.nlm.nih.gov/34447606/	Diagnosis	Basic	cervix
A deep learning-based framework for lung cancer survival analysis with biomarker interpretation.	BMC bioinformatics	Cui L and Li H and Hui W and Chen S and Yang L and Kang Y and Bo Q and Feng J	2020.0	https://pubmed.ncbi.nlm.nih.gov/32183709/	Prognosis	Advanced	lung
DeepRePath: Identifying the Prognostic Features of Early-Stage Lung Adenocarcinoma Using Multi-Scale Pathology Images and Deep Convolutional Neural Networks.	Cancers	Shim WS and Yim K and Kim TJ and Sung YE and Lee G and Hong JH and Chun SH and Kim S and An HJ and Na SJ and Kim JJ and Moon MH and Moon SW and Park S and Hong SA and Ko YH	2021.0	https://pubmed.ncbi.nlm.nih.gov/34282757/	Prognosis	Advanced	lung
BrcaSeg: A Deep Learning Approach for Tissue Quantification and Genomic Correlations of Histopathological Images.	Genomics, proteomics & bioinformatics	Lu Z and Zhan X and Wu Y and Cheng J and Shao W and Ni D and Han Z and Zhang J and Feng Q and Huang K	2021.0	https://pubmed.ncbi.nlm.nih.gov/34280546/	Diagnosis	Basic	Breast
Using deep learning to identify bladder cancers with FGFR-activating mutations from histology images.	Cancer medicine	Velmahos CS and Badgeley M and Lo YC	2021.0	https://pubmed.ncbi.nlm.nih.gov/34114376/	Mutation	Advanced	Bladder
TSDLPP: A Novel Two-Stage Deep Learning Framework For Prognosis Prediction Based on Whole Slide Histopathological Images.	IEEE/ACM transactions on computational biology and bioinformatics	Liu Y and Li A and Liu J and Meng G and Wang M	2022.0	https://pubmed.ncbi.nlm.nih.gov/33989155/	Prognosis	Advanced	Breast
A fast and effective detection framework for whole-slide histopathology image analysis.	PloS one	Ruan J and Zhu Z and Wu C and Ye G and Zhou J and Yue J	2021.0	https://pubmed.ncbi.nlm.nih.gov/33979398/	Diagnosis	Basic	Breast
Combining weakly and strongly supervised learning improves strong supervision in Gleason pattern classification.	BMC medical imaging	Otálora S and Marini N and Müller H and Atzori M	2021.0	https://pubmed.ncbi.nlm.nih.gov/33964886/	Diagnosis	Basic	brain
Histopathological characteristics and artificial intelligence for predicting tumor mutational burden-high colorectal cancer.	Journal of gastroenterology	Shimada Y and Okuda S and Watanabe Y and Tajima Y and Nagahashi M and Ichikawa H and Nakano M and Sakata J and Takii Y and Kawasaki T and Homma KI and Kamori T and Oki E and Ling Y and Takeuchi S and Wakai T	2021.0	https://pubmed.ncbi.nlm.nih.gov/33909150/	Mutation	Advanced	colorectal
DeepCIN: Attention-Based Cervical histology Image Classification with Sequential Feature Modeling for Pathologist-Level Accuracy.	Journal of pathology informatics	Sornapudi S and Stanley RJ and Stoecker WV and Long R and Xue Z and Zuna R and Frazier SR and Antani S	2020.0	https://pubmed.ncbi.nlm.nih.gov/33828898/	Diagnosis	Basic	cervix
Deep learning-based classification of mesothelioma improves prediction of patient outcome.	Nature medicine	Courtiol P and Maussion C and Moarii M and Pronier E and Pilcer S and Sefta M and Manceron P and Toldo S and Zaslavskiy M and Le Stang N and Girard N and Elemento O and Nicholson AG and Blay JY and Galateau-Sallé F and Wainrib G and Clozel T	2019.0	https://pubmed.ncbi.nlm.nih.gov/31591589/	Prognosis	Advanced	mesothel
Spatial Organization and Molecular Correlation of Tumor-Infiltrating Lymphocytes Using Deep Learning on Pathology Images.	Cell reports	Saltz J and Gupta R and Hou L and Kurc T and Singh P and Nguyen V and Samaras D and Shroyer KR and Zhao T and Batiste R and Van Arnam J and Shmulevich I and Rao AUK and Lazar AJ and Sharma A and Thorsson V	2018.0	https://pubmed.ncbi.nlm.nih.gov/29617659/	Diagnosis	Basic	pancancer
Detection of Prostate Cancer in Whole-Slide Images Through End-to-End Training With Image-Level Labels.	IEEE transactions on medical imaging	Pinckaers H and Bulten W and van der Laak J and Litjens G	2021.0	https://pubmed.ncbi.nlm.nih.gov/33729928/	Diagnosis	Basic	prostate
Deep learning approach to predict lymph node metastasis directly from primary tumour histology in prostate cancer.	BJU international	Wessels F and Schmitt M and Krieghoff-Henning E and Jutzi T and Worst TS and Waldbillig F and Neuberger M and Maron RC and Steeg M and Gaiser T and Hekler A and Utikal JS and von Kalle C and Fröhling S and Michel MS and Nuhn P and Brinker TJ	2021.0	https://pubmed.ncbi.nlm.nih.gov/33706408/	Diagnosis	Basic	prostate
Sampling Based Tumor Recognition in Whole-Slide Histology Image With Deep Learning Approaches.	IEEE/ACM transactions on computational biology and bioinformatics	Shen Y and Ke J	2022.0	https://pubmed.ncbi.nlm.nih.gov/33630739/	Diagnosis	Basic	colorectal
Dual-path network with synergistic grouping loss and evidence driven risk stratification for whole slide cervical image analysis.	Medical image analysis	Lin H and Chen H and Wang X and Wang Q and Wang L and Heng PA	2021.0	https://pubmed.ncbi.nlm.nih.gov/33588122/	Prognosis	Advanced	cervix
Artificial intelligence in automatic classification of invasive ductal carcinoma breast cancer in digital pathology images.	Medical journal of the Islamic Republic of Iran	Abdolahi M and Salehi M and Shokatian I and Reiazi R	2020.0	https://pubmed.ncbi.nlm.nih.gov/33437736/	Diagnosis	Basic	Breast
An end-to-end breast tumour classification model using context-based patch modelling - A BiLSTM approach for image classification.	Computerized medical imaging and graphics : the official journal of the Computerized Medical Imaging Society	Tripathi S and Singh SK and Lee HK	2021.0	https://pubmed.ncbi.nlm.nih.gov/33340945/	Diagnosis	Basic	Breast
Recognition of Cutaneous Melanoma on Digitized Histopathological Slides via Artificial Intelligence Algorithm.	Frontiers in oncology	De Logu F and Ugolini F and Maio V and Simi S and Cossu A and Massi D and Nassini R and Laurino M	2020.0	https://pubmed.ncbi.nlm.nih.gov/33014803/	Diagnosis	Basic	skin
Piloting a Deep Learning Model for Predicting Nuclear BAP1 Immunohistochemical Expression of Uveal Melanoma from Hematoxylin-and-Eosin Sections.	Translational vision science & technology	Zhang H and Kalirai H and Acha-Sagredo A and Yang X and Zheng Y and Coupland SE	2020.0	https://pubmed.ncbi.nlm.nih.gov/32953248/	Mutation	Advanced	skin
Spectral-Spatial Features Integrated Convolution Neural Network for Breast Cancer Classification.	Sensors (Basel, Switzerland)	Mewada HK and Patel AV and Hassaballah M and Alkinani MH and Mahant K	2020.0	https://pubmed.ncbi.nlm.nih.gov/32842640/	Diagnosis	Basic	Breast
Artificial intelligence neuropathologist for glioma classification using deep learning on hematoxylin and eosin stained slide images and molecular markers.	Neuro-oncology	Jin L and Shi F and Chun Q and Chen H and Ma Y and Wu S and Hameed NUF and Mei C and Lu J and Zhang J and Aibaidula A and Shen D and Wu J	2021.0	https://pubmed.ncbi.nlm.nih.gov/32663285/	Diagnosis	Basic	brain
Fusion in Breast Cancer Histology Classification.	ACM-BCB ... ... : the ... ACM Conference on Bioinformatics, Computational Biology and Biomedicine. ACM Conference on Bioinformatics, Computational Biology and Biomedicine	Vizcarra J and Place R and Tong L and Gutman D and Wang MD	2019.0	https://pubmed.ncbi.nlm.nih.gov/32637941/	Diagnosis	Basic	Breast
Deep Learning for the Classification of Small-Cell and Non-Small-Cell Lung Cancer.	Cancers	Kriegsmann M and Haag C and Weis CA and Steinbuss G and Warth A and Zgorzelski C and Muley T and Winter H and Eichhorn ME and Eichhorn F and Kriegsmann J and Christopoulos P and Thomas M and Witzens-Harig M and Sinn P and von Winterfeld M and Heussel CP and Herth FJF and Klauschen F and Stenzinger A and Kriegsmann K	2020.0	https://pubmed.ncbi.nlm.nih.gov/32560475/	Diagnosis	Basic	lung
EpithNet: Deep Regression for Epithelium Segmentation in Cervical Histology Images.	Journal of pathology informatics	Sornapudi S and Hagerty J and Stanley RJ and Stoecker WV and Long R and Antani S and Thoma G and Zuna R and Frazier SR	2020.0	https://pubmed.ncbi.nlm.nih.gov/32477616/	Diagnosis	Basic	cervix
Using a 22-Layer U-Net to Perform Segmentation of Squamous Cell Carcinoma on Digitized Head and Neck Histological Images.	Proceedings of SPIE--the International Society for Optical Engineering	Mavuduru A and Halicek M and Shahedi M and Little JV and Chen AY and Myers LL and Fei B	2020.0	https://pubmed.ncbi.nlm.nih.gov/32476709/	Diagnosis	Basic	head&neck
Hyperspectral Microscopic Imaging for Automatic Detection of Head and Neck Squamous Cell Carcinoma Using Histologic Image and Machine Learning.	Proceedings of SPIE--the International Society for Optical Engineering	Ma L and Halicek M and Zhou X and Dormer J and Fei B	2020.0	https://pubmed.ncbi.nlm.nih.gov/32476708/	Diagnosis	Basic	head&neck
An automated tissue-to-diagnosis pipeline using intraoperative stimulated Raman histology and deep learning.	Molecular & cellular oncology	Hollon TC and Orringer DA	2020.0	https://pubmed.ncbi.nlm.nih.gov/32391430/	Diagnosis	Basic	brain
Hyperspectral Imaging for the Detection of Glioblastoma Tumor Cells in H&E Slides Using Convolutional Neural Networks.	Sensors (Basel, Switzerland)	Ortega S and Halicek M and Fabelo H and Camacho R and Plaza ML and Godtliebsen F and M Callicó G and Fei B	2020.0	https://pubmed.ncbi.nlm.nih.gov/32235483/	Diagnosis	Basic	brain
Context-Aware Convolutional Neural Network for Grading of Colorectal Cancer Histology Images.	IEEE transactions on medical imaging	Shaban M and Awan R and Fraz MM and Azam A and Tsang YW and Snead D and Rajpoot NM	2020.0	https://pubmed.ncbi.nlm.nih.gov/32012004/	Grading	Basic	colorectal
Hybrid Unified Deep Learning Network for Highly Precise Gleason Grading of Prostate Cancer.	Annual International Conference of the IEEE Engineering in Medicine and Biology Society. IEEE Engineering in Medicine and Biology Society. Annual International Conference	Poojitha UP and Lal Sharma S	2019.0	https://pubmed.ncbi.nlm.nih.gov/31946039/	Grading	Basic	brain
Near real-time intraoperative brain tumor diagnosis using stimulated Raman histology and deep neural networks.	Nature medicine	Hollon TC and Pandian B and Adapa AR and Urias E and Save AV and Khalsa SSS and Eichberg DG and D'Amico RS and Farooq ZU and Lewis S and Petridis PD and Marie T and Shah AH and Garton HJL and Maher CO and Heth JA and McKean EL and Sullivan SE and Hervey-Jumper SL and Patil PG and Thompson BG and Sagher O and McKhann GM 2nd and Komotar RJ and Ivan ME and Snuderl M and Otten ML and Johnson TD and S…	2020.0	https://pubmed.ncbi.nlm.nih.gov/31907460/	Diagnosis	Basic	brain
[Clinical application of convolutional neural network in pathological diagnosis of metastatic lymph nodes of gastric cancer].	Zhonghua wai ke za zhi [Chinese journal of surgery]	Wang SZ and Wang JG and Lu Y and Zhang YJ and Xin FJ and Liu SL and Zhang XX and Liu GW and Li S and Sui D and Wang DS	2019.0	https://pubmed.ncbi.nlm.nih.gov/31826599/	Diagnosis	Basic	stomach
Parallel Structure Deep Neural Network Using CNN and RNN with an Attention Mechanism for Breast Cancer Histology Image Classification.	Cancers	Yao H and Zhang X and Zhou X and Liu S	2019.0	https://pubmed.ncbi.nlm.nih.gov/31795390/	Diagnosis	Basic	Breast
ConvPath: A software tool for lung adenocarcinoma digital pathological image analysis aided by a convolutional neural network.	EBioMedicine	Wang S and Wang T and Yang L and Yang DM and Fujimoto J and Yi F and Luo X and Yang Y and Yao B and Lin S and Moran C and Kalhor N and Weissferdt A and Minna J and Xie Y and Wistuba II and Mao Y and Xiao G	2019.0	https://pubmed.ncbi.nlm.nih.gov/31767541/	Diagnosis	Basic	lung
Application of convolutional neural networks to breast biopsies to delineate tissue correlates of mammographic breast density.	NPJ breast cancer	Mullooly M and Ehteshami Bejnordi B and Pfeiffer RM and Fan S and Palakal M and Hada M and Vacek PM and Weaver DL and Shepherd JA and Fan B and Mahmoudzadeh AP and Wang J and Malkov S and Johnson JM and Herschorn SD and Sprague BL and Hewitt S and Brinton LA and Karssemeijer N and van der Laak J and Beck A and Sherman ME and Gierach GL	2019.0	https://pubmed.ncbi.nlm.nih.gov/31754628/	Diagnosis	Basic	Breast
Head and Neck Cancer Detection in Digitized Whole-Slide Histology Using Convolutional Neural Networks.	Scientific reports	Halicek M and Shahedi M and Little JV and Chen AY and Myers LL and Sumer BD and Fei B	2019.0	https://pubmed.ncbi.nlm.nih.gov/31575946/	Diagnosis	Basic	head&neck
Hover-Net: Simultaneous segmentation and classification of nuclei in multi-tissue histology images.	Medical image analysis	Graham S and Vu QD and Raza SEA and Azam A and Tsang YW and Kwak JT and Rajpoot N	2019.0	https://pubmed.ncbi.nlm.nih.gov/31561183/	Diagnosis	Basic	colorectal
Weakly Supervised Deep Learning for Whole Slide Lung Cancer Image Analysis.	IEEE transactions on cybernetics	Wang X and Chen H and Gan C and Lin H and Dou Q and Tsougenis E and Huang Q and Cai M and Heng PA	2020.0	https://pubmed.ncbi.nlm.nih.gov/31484154/	Diagnosis	Basic	lung
Deep learning outperformed 11 pathologists in the classification of histopathological melanoma images.	European journal of cancer (Oxford, England : 1990)	Hekler A and Utikal JS and Enk AH and Solass W and Schmitt M and Klode J and Schadendorf D and Sondermann W and Franklin C and Bestvater F and Flaig MJ and Krahl D and von Kalle C and Fröhling S and Brinker TJ	2019.0	https://pubmed.ncbi.nlm.nih.gov/31325876/	Diagnosis	Basic	skin
Local Interpretable Model-Agnostic Explanations for Classification of Lymph Node Metastases.	Sensors (Basel, Switzerland)	Palatnik de Sousa I and Maria Bernardes Rebuzzi Vellasco M and Costa da Silva E	2019.0	https://pubmed.ncbi.nlm.nih.gov/31284419/	Diagnosis	Basic	Breast
Deep Learning for Semantic Segmentation vs. Classification in Computational Pathology: Application to Mitosis Analysis in Breast Cancer Grading.	Frontiers in bioengineering and biotechnology	Jiménez G and Racoceanu D	2019.0	https://pubmed.ncbi.nlm.nih.gov/31281813/	Diagnosis	Basic	Breast
BACH: Grand challenge on breast cancer histology images.	Medical image analysis	Aresta G and Araújo T and Kwok S and Chennamsetty SS and Safwan M and Alex V and Marami B and Prastawa M and Chan M and Donovan M and Fernandez G and Zeineh J and Kohl M and Walz C and Ludwig F and Braunewell S and Baust M and Vu QD and To MNN and Kim E and Kwak JT and Galal S and Sanchez-Freire V and Brancati N and Frucci M and Riccio D and Wang Y and Sun L and Ma K and Fang J and Kone I and Bou…	2019.0	https://pubmed.ncbi.nlm.nih.gov/31226662/	Diagnosis	Basic	Breast
Automated segmentation of cell membranes to evaluate HER2 status in whole slide images using a modified deep learning network.	Computers in biology and medicine	Khameneh FD and Razavi S and Kamasak M	2019.0	https://pubmed.ncbi.nlm.nih.gov/31163391/	Mutation	Advanced	Breast
Automated brain histology classification using machine learning.	Journal of clinical neuroscience : official journal of the Neurosurgical Society of Australasia	Ker J and Bai Y and Lee HY and Rao J and Wang L	2019.0	https://pubmed.ncbi.nlm.nih.gov/31155342/	Diagnosis	Basic	brain
Pathologist-level classification of histopathological melanoma images with deep neural networks.	European journal of cancer (Oxford, England : 1990)	Hekler A and Utikal JS and Enk AH and Berking C and Klode J and Schadendorf D and Jansen P and Franklin C and Holland-Letz T and Krahl D and von Kalle C and Fröhling S and Brinker TJ	2019.0	https://pubmed.ncbi.nlm.nih.gov/31129383/	Diagnosis	Basic	skin
Automated Diagnosis of Lymphoma with Digital Pathology Images Using Deep Learning.	Annals of clinical and laboratory science	Achi HE and Belousova T and Chen L and Wahed A and Wang I and Hu Z and Kanaan Z and Rios A and Nguyen AND	2019.0	https://pubmed.ncbi.nlm.nih.gov/31028058/	Diagnosis	Basic	lymph
Fast and accurate tumor segmentation of histology images using persistent homology and deep convolutional features.	Medical image analysis	Qaiser T and Tsang YW and Taniyama D and Sakamoto N and Nakane K and Epstein D and Rajpoot N	2019.0	https://pubmed.ncbi.nlm.nih.gov/30991188/	Diagnosis	Basic	colorectal
Breast cancer histopathological image classification using convolutional neural networks with small SE-ResNet module.	PloS one	Jiang Y and Chen L and Zhang H and Xiao X	2019.0	https://pubmed.ncbi.nlm.nih.gov/30925170/	Diagnosis	Basic	Breast
Learning Where to See: A Novel Attention Model for Automated Immunohistochemical Scoring.	IEEE transactions on medical imaging	Qaiser T and Rajpoot NM	2019.0	https://pubmed.ncbi.nlm.nih.gov/30908205/	Mutation	Advanced	Breast
Detection of Squamous Cell Carcinoma in Digitized Histological Images from the Head and Neck Using Convolutional Neural Networks.	Proceedings of SPIE--the International Society for Optical Engineering	Halicek M and Shahedi M and Little JV and Chen AY and Myers LL and Sumer BD and Fei B	2019.0	https://pubmed.ncbi.nlm.nih.gov/32476700/	Diagnosis	Basic	head&neck
Imitating Pathologist Based Assessment With Interpretable and Context Based Neural Network Modeling of Histology Images.	Biomedical informatics insights	Srivastava A and Kulkarni C and Huang K and Parwani A and Mallick P and Machiraju R	2018.0	https://pubmed.ncbi.nlm.nih.gov/30450002/	Grading	Basic	Breast
High-throughput adaptive sampling for whole-slide histopathology image analysis (HASHI) via convolutional neural networks: Application to invasive breast cancer detection.	PloS one	Cruz-Roa A and Gilmore H and Basavanhally A and Feldman M and Ganesan S and Shih N and Tomaszewski J and Madabhushi A and González F	2018.0	https://pubmed.ncbi.nlm.nih.gov/29795581/	Diagnosis	Basic	Breast
Visualizing histopathologic deep learning classification and anomaly detection using nonlinear feature space dimensionality reduction.	BMC bioinformatics	Faust K and Xie Q and Han D and Goyle K and Volynskaya Z and Djuric U and Diamandis P	2018.0	https://pubmed.ncbi.nlm.nih.gov/29769044/	Diagnosis	Basic	brain
Classify epithelium-stroma in histopathological images based on deep transferable network.	Journal of microscopy	Yu X and Zheng H and Liu C and Huang Y and Ding X	2018.0	https://pubmed.ncbi.nlm.nih.gov/29676794/	Diagnosis	Basic	pancancer
Deep Convolutional Neural Networks Enable Discrimination of Heterogeneous Digital Pathology Images.	EBioMedicine	Khosravi P and Kazemi E and Imielinski M and Elemento O and Hajirasouliha I	2018.0	https://pubmed.ncbi.nlm.nih.gov/29292031/	Subtyping,Diagnosis,Mutation	Basic,Advanced	pancancer
Glandular Morphometrics for Objective Grading of Colorectal Adenocarcinoma Histology Images.	Scientific reports	Awan R and Sirinukunwattana K and Epstein D and Jefferyes S and Qidwai U and Aftab Z and Mujeeb I and Snead D and Rajpoot N	2017.0	https://pubmed.ncbi.nlm.nih.gov/29203775/	Grading	Basic	colorectal
Convolutional Neural Network for Histopathological Analysis of Osteosarcoma.	Journal of computational biology : a journal of computational molecular cell biology	Mishra R and Daescu O and Leavey P and Rakheja D and Sengupta A	2018.0	https://pubmed.ncbi.nlm.nih.gov/29083930/	Diagnosis	Basic	bone
Segmentation and classification of colon glands with deep convolutional neural networks and total variation regularization.	PeerJ	Kainz P and Pfeiffer M and Urschler M	2017.0	https://pubmed.ncbi.nlm.nih.gov/29018612/	Diagnosis	Basic	colorectal
Classification of breast cancer histology images using Convolutional Neural Networks.	PloS one	Araújo T and Aresta G and Castro E and Rouco J and Aguiar P and Eloy C and Polónia A and Campilho A	2017.0	https://pubmed.ncbi.nlm.nih.gov/28570557/	Diagnosis	Basic	Breast
Large scale tissue histopathology image classification, segmentation, and visualization via deep convolutional activation features.	BMC bioinformatics	Xu Y and Jia Z and Wang LB and Ai Y and Zhang F and Lai M and Chang EI	2017.0	https://pubmed.ncbi.nlm.nih.gov/28549410/	Diagnosis	Basic	brain
Epithelium-Stroma Classification via Convolutional Neural Networks and Unsupervised Domain Adaptation in Histopathological Images.	IEEE journal of biomedical and health informatics	Huang Y and Zheng H and Liu C and Ding X and Rohde GK	2017.0	https://pubmed.ncbi.nlm.nih.gov/28410112/	Diagnosis	Basic	Breast
AggNet: Deep Learning From Crowds for Mitosis Detection in Breast Cancer Histology Images.	IEEE transactions on medical imaging	Albarqouni S and Baur C and Achilles F and Belagiannis V and Demirci S and Navab N	2016.0	https://pubmed.ncbi.nlm.nih.gov/26891484/	Diagnosis	Basic	Breast
Mitosis detection in breast cancer histology images with deep neural networks.	Medical image computing and computer-assisted intervention : MICCAI ... International Conference on Medical Image Computing and Computer-Assisted Intervention	Cireşan DC and Giusti A and Gambardella LM and Schmidhuber J	2013.0	https://pubmed.ncbi.nlm.nih.gov/24579167/	Prognosis	Advanced	Breast
Predicting endometrial cancer subtypes and molecular features from histopathology images using multi-resolution deep learning models.	Cell reports. Medicine	Hong R and Liu W and DeLair D and Razavian N and Fenyö D	2021.0	https://pubmed.ncbi.nlm.nih.gov/34622237/	Mutation	Advanced	endometrium
Genetic mutation and biological pathway prediction based on whole slide images in breast carcinoma using deep learning.	NPJ precision oncology	Qu H and Zhou M and Yan Z and Wang H and Rustgi VK and Zhang S and Gevaert O and Metaxas DN	2021.0	https://pubmed.ncbi.nlm.nih.gov/34556802/	Mutation	Advanced	Breast
Classification and mutation prediction based on histopathology H&E images in liver cancer using deep learning.	NPJ precision oncology	Chen M and Zhang B and Topatana W and Cao J and Zhu H and Juengpanich S and Mao Q and Yu H and Cai X	2020.0	https://pubmed.ncbi.nlm.nih.gov/32550270/	Diagnosis,Mutation	Basic,Advanced	liver
Mapping Driver Mutations to Histopathological Subtypes in Papillary Thyroid Carcinoma: Applying a Deep Convolutional Neural Network.	Journal of clinical medicine	Tsou P and Wu CJ	2019.0	https://pubmed.ncbi.nlm.nih.gov/31614962/	Mutation	Advanced	thyroid
Classification and mutation prediction from non-small cell lung cancer histopathology images using deep learning.	Nature medicine	Coudray N and Ocampo PS and Sakellaropoulos T and Narula N and Snuderl M and Fenyö D and Moreira AL and Razavian N and Tsirigos A	2018.0	https://pubmed.ncbi.nlm.nih.gov/30224757/	Subtyping,Diagnosis,Mutation	Basic,Advanced	lung
AI-based pathology predicts origins for cancers of unknown primary.	Nature	Lu MY and Chen TY and Williamson DFK and Zhao M and Shady M and Lipkova J and Mahmood F	2021.0	https://pubmed.ncbi.nlm.nih.gov/33953404/	Diagnosis	Basic	pancancer
Deep-Learning to Predict BRCA Mutation and Survival from Digital H&E Slides of Epithelial Ovarian Cancer.	International journal of molecular sciences	Nero C and Boldrini L and Lenkowicz J and Giudice MT and Piermattei A and Inzani F and Pasciuto T and Minucci A and Fagotti A and Zannoni G and Valentini V and Scambia G	2022.0	https://pubmed.ncbi.nlm.nih.gov/36232628/	Mutation	Advanced	ovary
Accurate Diagnosis and Survival Prediction of Bladder Cancer Using Deep Learning on Histological Slides.	Cancers	Zheng Q and Yang R and Ni X and Yang S and Xiong L and Yan D and Xia L and Yuan J and Wang J and Jiao P and Wu J and Hao Y and Wang J and Guo L and Jiang Z and Wang L and Chen Z and Liu X	2022.0	https://pubmed.ncbi.nlm.nih.gov/36497289/	Diagnosis,Prognosis	Basic,Advanced	Bladder
A deep learning model based on whole slide images to predict disease-free survival in cutaneous melanoma patients.	Scientific reports	Comes MC and Fucci L and Mele F and Bove S and Cristofaro C and De Risi I and Fanizzi A and Milella M and Strippoli S and Zito A and Guida M and Massafra R	2022.0	https://pubmed.ncbi.nlm.nih.gov/36437296/	Prognosis	Advanced	skin
The value of artificial intelligence for detection and grading of prostate cancer in human prostatectomy specimens: a validation study.	Patient safety in surgery	Kudo MS and Gomes de Souza VM and Estivallet CLN and de Amorim HA and Kim FJ and Leite KRM and Moraes MC	2022.0	https://pubmed.ncbi.nlm.nih.gov/36424622/	Diagnosis,Grading	Basic	prostate
Computerized tumor-infiltrating lymphocytes density score predicts survival of patients with resectable lung adenocarcinoma.	iScience	Pan X and Lin H and Han C and Feng Z and Wang Y and Lin J and Qiu B and Yan L and Li B and Xu Z and Wang Z and Zhao K and Liu Z and Liang C and Chen X and Li Z and Cui Y and Lu C and Liu Z	2022.0	https://pubmed.ncbi.nlm.nih.gov/36505920/	Prognosis	Advanced	lung
End-to-end metastasis detection of breast cancer from histopathology whole slide images.	Computerized medical imaging and graphics : the official journal of the Computerized Medical Imaging Society	Khaliliboroujeni S and He X and Jia W and Amirgholipour S	2022.0	https://pubmed.ncbi.nlm.nih.gov/36375284/	Diagnosis	Basic	Breast
Deep learning-based framework for slide-based histopathological image analysis.	Scientific reports	Kosaraju S and Park J and Lee H and Yang JW and Kang M	2022.0	https://pubmed.ncbi.nlm.nih.gov/36351997/	Subtyping	Basic	lung
Development of a method for digital assessment of tumor regression grade in patients with rectal cancer following neoadjuvant therapy.	Journal of pathology informatics	Jepsen DNM and Høeg H and Thagaard J and Walbech JS and Gögenur I and Fiehn AK	2022.0	https://pubmed.ncbi.nlm.nih.gov/36605115/	Response	Advanced	colorectal
