# Supplementary material for: A systematic analysis of deep learning in genomics and histopathology for precision oncology
Source: BMC Med Genomics. 2024 Feb 5;17:48. doi: 10.1186/s12920-024-01796-9 (PMC10845449; doi:10.1186/s12920-024-01796-9)
Supplement: Supplementary file 1 — Additional file 1. Supplementary Table 1. Histopathology Papers. For all papers title, authors, year, journal and PubMed-URL, category, subcategory and cancer tissue are listed. Supplementary Table 2. Genomic Papers. For all papers title, authors, year, journal and PubMed-URL, category, subcategory and cancer tissue are listed. Supplementary Table 3. Multimodal Papers. For all papers title, authors, year, journal and PubMed-URL, category, subcategory and cancer tissue are listed. Supplementary Table 4. All Publications. For all papers title, authors, year, PubMed-URL and decision are listed. Supplementary Table 5. Timewise Publication Counts. Raw Counts of publications grouped by year and tissue type needed to generate Figure 2. Supplementary Material. Data selection of this study. Publications were collected from PubMed in nine search queries obtaining 3048 results. All papers were then uploaded to Rayyan to manually filter and classify them down to a total number of 534 articles used for this study. [file 12920_2024_1796_MOESM1_ESM.zip › S2_Table_Genomics_ESM.xlsx]

## Sheet: Sheet 1 - S2_Table_Genomics
S2_Table_Genomics
Title	Journal	Authors	Year	URL	Application	Category	Tissue
Hybrid Quantum Neural Network for Drug Response Prediction.	Cancers	Sagingalieva A and Kordzanganeh M and Kenbayev N and Kosichkina D and Tomashuk T and Melnikov A	2023.0	https://pubmed.ncbi.nlm.nih.gov/37345042/	Response	Advanced	pancancer
CTDN (Convolutional Temporal Based Deep- Neural Network): An Improvised Stacked Hybrid Computational Approach for Anticancer Drug Response Prediction.	Computational biology and chemistry	Singh DP and Kaushik B	2023.0	https://pubmed.ncbi.nlm.nih.gov/37257399/	Response	Advanced	pancancer
EDLM: Ensemble Deep Learning Model to Detect Mutation for the Early Detection of Cholangiocarcinoma.	Genes	Shah AA and Alturise F and Alkhalifah T and Faisal A and Khan YD	2023.0	https://pubmed.ncbi.nlm.nih.gov/37239464/	Diagnosis	Basic	liver
A Deep Learning Approach for Prognostic Evaluation of Lung Adenocarcinoma Based on Cuproptosis-Related Genes.	Biomedicines	Liang P and Chen J and Yao L and Hao Z and Chang Q	2023.0	https://pubmed.ncbi.nlm.nih.gov/37239150/	Prognosis	Advanced	lung
A performance evaluation of drug response prediction models for individual drugs.	Scientific reports	Park A and Lee Y and Nam S	2023.0	https://pubmed.ncbi.nlm.nih.gov/37488424/	Response	Advanced	pancancer
A generalizable machine learning framework for classifying DNA repair defects using ctDNA exomes.	NPJ precision oncology	Ritch EJ and Herberts C and Warner EW and Ng SWS and Kwan EM and Bacon JVW and Bernales CQ and Schönlau E and Fonseca NM and Giri VN and Maurice-Dror C and Vandekerkhove G and Jones SJM and Chi KN and Wyatt AW	2023.0	https://pubmed.ncbi.nlm.nih.gov/36914848/	Mutation	Advanced	pancancer
From multi-omics data to the cancer druggable gene discovery: a novel machine learning-based approach.	Briefings in bioinformatics	Yang H and Gan L and Chen R and Li D and Zhang J and Wang Z	2023.0	https://pubmed.ncbi.nlm.nih.gov/36515158/	Response	Advanced	pancancer
REFINED-CNN framework for survival prediction with high-dimensional features.	iScience	Bazgir O and Lu J	2023.0	https://pubmed.ncbi.nlm.nih.gov/37664631/	Prognosis	Advanced	pancancer
SYNDEEP: a deep learning approach for the prediction of cancer drugs synergy.	Scientific reports	Torkamannia A and Omidi Y and Ferdousi R	2023.0	https://pubmed.ncbi.nlm.nih.gov/37061563/	Response	Advanced	pancancer
Prediction of drug sensitivity based on multi-omics data using deep learning and similarity network fusion approaches.	Frontiers in bioengineering and biotechnology	Liu XY and Mei XY	2023.0	https://pubmed.ncbi.nlm.nih.gov/37139048/	Response	Advanced	pancancer
Spatial transformation of multi-omics data unlocks novel insights into cancer biology.	eLife	Sokač M and Kjær A and Dyrskjøt L and Haibe-Kains B and Jwl Aerts H and Birkbak NJ	2023.0	https://pubmed.ncbi.nlm.nih.gov/37669321/	Diagnosis,Mutation	Basic,Advanced	pancancer
Convolutional neural network for biomarker discovery for triple negative breast cancer with RNA sequencing data.	Heliyon	Chen X and Balko JM and Ling F and Jin Y and Gonzalez A and Zhao Z and Chen J	2023.0	https://pubmed.ncbi.nlm.nih.gov/37025902/	Mutation	Advanced	Breast
AUTOSURV: INTERPRETABLE DEEP LEARNING FRAMEWORK FOR CANCER SURVIVAL ANALYSIS INCORPORATING CLINICAL AND MULTI-OMICS DATA.	Research square	Jiang L and Xu C and Bai Y and Liu A and Gong Y and Wang YP and Deng HW	2023.0	https://pubmed.ncbi.nlm.nih.gov/37609286/	Prognosis	Advanced	pancancer
Interpretable meta-learning of multi-omics data for survival analysis and pathway enrichment.	Bioinformatics (Oxford, England)	Cho HJ and Shu M and Bekiranov S and Zang C and Zhang A	2023.0	https://pubmed.ncbi.nlm.nih.gov/36864611/	Prognosis	Advanced	pancancer
Deep learning-based classifier of diffuse large B-cell lymphoma cell-of-origin with clinical outcome.	Briefings in functional genomics	Viswanathan A and Kundal K and Sengupta A and Kumar A and Kumar KV and Holmes AB and Kumar R	2023.0	https://pubmed.ncbi.nlm.nih.gov/36412115/	Subtyping	Basic	lymph
Determining the prognosis of Lung cancer from mutated genes using a deep learning survival model: a large multi-center study.	Cancer cell international	Peng J and Xiao L and Zhu H and Han L and Ma H	2023.0	https://pubmed.ncbi.nlm.nih.gov/37925409/	Prognosis	Advanced	lung
A deep learning approach based on multi-omics data integration to construct a risk stratification prediction model for skin cutaneous melanoma.	Journal of cancer research and clinical oncology	Li W and Huang Q and Peng Y and Pan S and Hu M and Wang P and He Y	2023.0	https://pubmed.ncbi.nlm.nih.gov/37673824/	Prognosis	Advanced	skin
Overall mortality risk analysis for rectal cancer using deep learning-based fuzzy systems.	Computers in biology and medicine	Yang CH and Chen WC and Chen JB and Huang HC and Chuang LY	2023.0	https://pubmed.ncbi.nlm.nih.gov/36965323/	Prognosis	Advanced	colorectal
DeepAutoGlioma: a deep learning autoencoder-based multi-omics data integration and classification tools for glioma subtyping.	BioData mining	Munquad S and Das AB	2023.0	https://pubmed.ncbi.nlm.nih.gov/37968655/	Subtyping	Basic	brain
A bio-inspired convolution neural network architecture for automatic breast cancer detection and classification using RNA-Seq gene expression data.	Scientific reports	Mohamed TIA and Ezugwu AE and Fonou-Dombeu JV and Ikotun AM and Mohammed M	2023.0	https://pubmed.ncbi.nlm.nih.gov/37670037/	Diagnosis	Basic	Breast
Precision oncology: Artificial intelligence, circulating cell-free DNA, and the minimally invasive detection of pancreatic cancer-A pilot study.	Cancer medicine	Bahado-Singh RO and Turkoglu O and Aydas B and Vishweswaraiah S	2023.0	https://pubmed.ncbi.nlm.nih.gov/37787018/	Diagnosis	Basic	pancreas
Mutation-Attention (MuAt): deep representation learning of somatic mutations for tumour typing and subtyping.	Genome medicine	Sanjaya P and Maljanen K and Katainen R and Waszak SM and Aaltonen LA and Stegle O and Korbel JO and Pitkänen E	2023.0	https://pubmed.ncbi.nlm.nih.gov/37420249/	Subtyping,Diagnosis	Basic	pancancer
SaBrcada: Survival Intervals Prediction for Breast Cancer Patients by Dimension Raising and Age Stratification.	Cancers	Lin SH and Chien CH and Chang KP and Lu MF and Chen YT and Chu YW	2023.0	https://pubmed.ncbi.nlm.nih.gov/37509351/	Prognosis	Advanced	Breast
MoGCN: A Multi-Omics Integration Method Based on Graph Convolutional Network for Cancer Subtype Analysis.	Frontiers in genetics	Li X and Ma J and Leng L and Han M and Li M and He F and Zhu Y	2022.0	https://pubmed.ncbi.nlm.nih.gov/35186034/	Subtyping	Basic	Breast
Network-based prediction approach for cancer-specific driver missense mutations using a graph neural network.	BMC bioinformatics	Hatano N and Kamada M and Kojima R and Okuno Y	2023.0	https://pubmed.ncbi.nlm.nih.gov/37817080/	Mutation	Advanced	pancancer
MSI-XGNN: an explainable GNN computational framework integrating transcription- and methylation-level biomarkers for microsatellite instability detection.	Briefings in bioinformatics	Cao Y and Wang D and Wu J and Yao Z and Shen S and Niu C and Liu Y and Zhang P and Wang Q and Wang J and Li H and Wei X and Wang X and Dong Q	2023.0	https://pubmed.ncbi.nlm.nih.gov/37833839/	Mutation	Advanced	pancancer
GNN-surv: Discrete-Time Survival Prediction Using Graph Neural Networks.	Bioengineering (Basel, Switzerland)	Kim SY	2023.0	https://pubmed.ncbi.nlm.nih.gov/37760148/	Prognosis	Advanced	pancancer
Geometric graph neural networks on multi-omics data to predict cancer survival outcomes.	Computers in biology and medicine	Zhu J and Oh JH and Simhal AK and Elkin R and Norton L and Deasy JO and Tannenbaum A	2023.0	https://pubmed.ncbi.nlm.nih.gov/37329617/	Prognosis	Advanced	pancancer
DeePaN: deep patient graph convolutional network integrating clinico-genomic evidence to stratify lung cancers for immunotherapy.	NPJ digital medicine	Fang C and Xu D and Su J and Dry JR and Linghu B	2021.0	https://pubmed.ncbi.nlm.nih.gov/33531613/	Prognosis	Advanced	lung
MRGCN: cancer subtyping with multi-reconstruction graph convolutional network using full and partial multi-omics dataset.	Bioinformatics (Oxford, England)	Yang B and Yang Y and Wang M and Su X	2023.0	https://pubmed.ncbi.nlm.nih.gov/37255323/	Subtyping	Basic	pancancer
GLassonet: Identifying Discriminative Gene Sets Among Molecular Subtypes of Breast Cancer.	IEEE/ACM transactions on computational biology and bioinformatics	Liu S and Zhang Y and Shang X	2023.0	https://pubmed.ncbi.nlm.nih.gov/36346852/	Subtyping	Basic	Breast
Joint learning sample similarity and correlation representation for cancer survival prediction.	BMC bioinformatics	Hao Y and Jing XY and Sun Q	2022.0	https://pubmed.ncbi.nlm.nih.gov/36536289/	Prognosis	Advanced	pancancer
Biological knowledge graph-guided investigation of immune therapy response in cancer with graph neural network.	Briefings in bioinformatics	Zhao L and Qi X and Chen Y and Qiao Y and Bu D and Wu Y and Luo Y and Wang S and Zhang R and Zhao Y	2023.0	https://pubmed.ncbi.nlm.nih.gov/36682018/	Response	Advanced	skin
Deep learning and multi-omics approach to predict drug responses in cancer	BMC bioinformatics	Wang C, Lye X, Kaalia R, Kumar P, Rajapakse JC.	2022.0	https://pubmed.ncbi.nlm.nih.gov/36443676/	Response	Advanced	pancancer
Graph Convolutional Networks for Drug Response Prediction	IEEE/ACM transactions on computational biology and bioinformatics	Nguyen T, Nguyen GTT, Nguyen T, Le DH.	2022.0	https://pubmed.ncbi.nlm.nih.gov/33606633/	Response	Advanced	pancancer
A Cancer Survival Prediction Method Based on Graph Convolutional Network	IEEE transactions on nanobioscience	Wang C, Guo J, Zhao N, Liu Y, Liu X, Liu G, Guo M.	2020.0	https://pubmed.ncbi.nlm.nih.gov/31443039/	Prognosis	Advanced	pancancer
SWnet: a deep learning model for drug response prediction from cancer genomic signatures and compound chemical structures	BMC bioinformatics	Zuo Z, Wang P, Chen X, Tian L, Ge H, Qian D.	2021.0	https://pubmed.ncbi.nlm.nih.gov/34507532/	Response	Advanced	pancancer
Prediction and interpretation of cancer survival using graph convolution neural networks	Methods (San Diego, Calif.)	Ramirez R, Chiu YC, Zhang S, Ramirez J, Chen Y, Huang Y, Jin YF.	2021.0	https://pubmed.ncbi.nlm.nih.gov/33484826/	Prognosis	Advanced	pancancer
DGMP: Identifying Cancer Driver Genes by Jointing DGCN and MLP from Multi-omics Genomic Data	Genomics, Proteomics & Bioinformatics	Zhang SW, Xu JY, Zhang T.	2022.0	https://pubmed.ncbi.nlm.nih.gov/36464123/	Mutation	Advanced	pancancer
Identifying Cancer Subtypes Using a Residual Graph Convolution Model on a Sample Similarity Network	Genes (Basel)	Dai W, Yue W, Peng W, Fu X, Liu L, Liu L.	2021.0	https://pubmed.ncbi.nlm.nih.gov/35052405/	Subtyping	Basic	pancancer
Classification of Cancer Types Using Graph Convolutional Neural Networks	Frontiers in physics	Ramirez R, Chiu YC, Hererra A, Mostavi M, Ramirez J, Chen Y, Huang Y, Jin YF.	2020.0	https://pubmed.ncbi.nlm.nih.gov/33437754/	Diagnosis	Basic	pancancer
Predicting Tumor Cell Response to Synergistic Drug Combinations Using a Novel Simplified Deep Learning Model	AMIA Annual Symposium Proceedings	Zhang H, Feng J, Zeng A, Payne P, Li F.	2021.0	https://pubmed.ncbi.nlm.nih.gov/33936513/	Response	Advanced	pancancer
MSINGB: A Novel Computational Method Based on NGBoost for Identifying Microsatellite Instability Status from Tumor Mutation Annotation Data	Interdisciplinary sciences: Computational life science	Chen J, Wang M, Zhao D, Li F, Wu H, Liu Q, Li S.	2023.0	https://pubmed.ncbi.nlm.nih.gov/36350503/	Mutation	Advanced	pancancer
DNN-PNN: A parallel deep neural network model to improve anticancer drug sensitivity	Methods (San Diego, Calif.)	Chen S, Yang Y, Zhou H, Sun Q, Su R.	2023.0	https://pubmed.ncbi.nlm.nih.gov/36410694/	Response	Advanced	pancancer
Efficient feature extraction from highly sparse binary genotype data for cancer prognosis prediction using an auto-encoder	Frontiers in oncology	Shen J, Li H, Yu X, Bai L, Dong Y, Cao J, Lu K, Tang Z.	2023.0	https://pubmed.ncbi.nlm.nih.gov/36703783/	Prognosis	Advanced	pancancer
DeepDRK: a deep learning framework for drug repurposing through kernel-based multi-omics integration.	Briefings in bioinformatics	Wang Y and Yang Y and Chen S and Wang J	2021.0	https://pubmed.ncbi.nlm.nih.gov/33822890/	Response	Advanced	pancancer
Developmental Deconvolution for Classification of Cancer Origin.	Cancer discovery	Moiso E and Farahani A and Marble HD and Hendricks A and Mildrum S and Levine S and Lennerz JK and Garg S	2022.0	https://pubmed.ncbi.nlm.nih.gov/36041084/	Diagnosis	Basic	pancancer
A model for predicting prognosis in patients with esophageal squamous cell carcinoma based on joint representation learning.	Oncology letters	Yu J and Wu X and Lv M and Zhang Y and Zhang X and Li J and Zhu M and Huang J and Zhang Q	2020.0	https://pubmed.ncbi.nlm.nih.gov/33193847/	Prognosis	Advanced	esophagus
An Unsupervised Deep Learning-Based Model Using Multiomics Data to Predict Prognosis of Patients with Stomach Adenocarcinoma.	Computational and mathematical methods in medicine	Chen S and Zang Y and Xu B and Lu B and Ma R and Miao P and Chen B	2022.0	https://pubmed.ncbi.nlm.nih.gov/36339684/	Prognosis	Advanced	stomach
An integrative transcriptome analysis reveals potential predictive, prognostic biomarkers and therapeutic targets in colorectal cancer.	BMC cancer	Samadi P and Soleimani M and Nouri F and Rahbarizadeh F and Najafi R and Jalali A	2022.0	https://pubmed.ncbi.nlm.nih.gov/35907803/	Prognosis	Advanced	colorectal
A convolutional neural network model for survival prediction based on prognosis-related cascaded Wx feature selection.	Laboratory investigation; a journal of technical methods and pathology	Yin Q and Chen W and Zhang C and Wei Z	2022.0	https://pubmed.ncbi.nlm.nih.gov/35810236/	Prognosis	Advanced	pancancer
CUP-AI-Dx: A tool for inferring cancer tissue of origin and molecular subtype using RNA gene-expression data and artificial intelligence.	EBioMedicine	Zhao Y and Pan Z and Namburi S and Pattison A and Posner A and Balachander S and Paisie CA and Reddi HV and Rueter J and Gill AJ and Fox S and Raghav KPS and Flynn WF and Tothill RW and Li S and Karuturi RKM and George J	2020.0	https://pubmed.ncbi.nlm.nih.gov/33039710/	Subtyping	Basic	pancancer
Deep Learning-Based Multi-Omics Integration Robustly Predicts Survival in Liver Cancer.	Clinical cancer research : an official journal of the American Association for Cancer Research	Chaudhary K and Poirion OB and Lu L and Garmire LX	2018.0	https://pubmed.ncbi.nlm.nih.gov/28982688/	Prognosis	Advanced	liver
Explainable drug sensitivity prediction through cancer pathway enrichment.	Scientific reports	Tang YC and Gottlieb A	2021.0	https://pubmed.ncbi.nlm.nih.gov/33542382/	Response	Advanced	pancancer
A deep learning system accurately classifies primary and metastatic cancers using passenger mutation patterns.	Nature communications	Jiao W and Atwal G and Polak P and Karlic R and Cuppen E and Danyi A and de Ridder J and van Herpen C and Lolkema MP and Steeghs N and Getz G and Morris Q and Stein LD	2020.0	https://pubmed.ncbi.nlm.nih.gov/32024849/	Subtyping	Basic	pancancer
A Deep Learning Model for Cell Growth Inhibition IC50 Prediction and Its Application for Gastric Cancer Patients.	International journal of molecular sciences	Joo M and Park A and Kim K and Son WJ and Lee HS and Lim G and Lee J and Lee DH and An J and Kim JH and Ahn T and Nam S	2019.0	https://pubmed.ncbi.nlm.nih.gov/31842404/	Response	Advanced	stomach
Bioinformatic Deconstruction of Differentially Expressed Sequence Tags in Hepatocellular Carcinoma Based on Artificial Neural Network.	Contrast media & molecular imaging	Yi J and Wen Z and Hu Y	2022.0	https://pubmed.ncbi.nlm.nih.gov/36299828/	Prognosis	Advanced	liver
Inference of pan-cancer related genes by orthologs matching based on enhanced LSTM model.	Frontiers in microbiology	Wang C and Zhang H and Ma H and Wang Y and Cai K and Guo T and Yang Y and Li Z and Zhu Y	2022.0	https://pubmed.ncbi.nlm.nih.gov/36267181/	Diagnosis	Basic	pancancer
Deep learning algorithm reveals two prognostic subtypes in patients with gliomas.	BMC bioinformatics	Tian J and Zhu M and Ren Z and Zhao Q and Wang P and He CK and Zhang M and Peng X and Wu B and Feng R and Fu M	2022.0	https://pubmed.ncbi.nlm.nih.gov/36221066/	Subtyping	Basic	brain
A Deep Survival EWAS approach estimating risk profile based on pre-diagnostic DNA methylation: An application to breast cancer time to diagnosis.	PLoS computational biology	Massi MC and Dominoni L and Ieva F and Fiorito G	2022.0	https://pubmed.ncbi.nlm.nih.gov/36155971/	Prognosis	Advanced	Breast
A Study on the Prediction of Cancer Using Whole-Genome Data and Deep Learning.	International journal of molecular sciences	Lee YJ and Park JH and Lee SH	2022.0	https://pubmed.ncbi.nlm.nih.gov/36142316/	Diagnosis	Basic	pancancer
A Deep Neural Network for Gastric Cancer Prognosis Prediction Based on Biological Information Pathways.	Journal of oncology	Hu J and Yu W and Dai Y and Liu C and Wang Y and Wu Q	2022.0	https://pubmed.ncbi.nlm.nih.gov/36117847/	Prognosis	Advanced	stomach
MODEC: an unsupervised clustering method integrating omics data for identifying cancer subtypes.	Briefings in bioinformatics	Zhang Y and Kiryu H	2022.0	https://pubmed.ncbi.nlm.nih.gov/36094092/	Subtyping	Basic	pancancer
A benchmark study of deep learning-based multi-omics data fusion methods for cancer.	Genome biology	Leng D and Zheng L and Wen Y and Zhang Y and Wu L and Wang J and Wang M and Zhang Z and He S and Bo X	2022.0	https://pubmed.ncbi.nlm.nih.gov/35945544/	Diagnosis,Prognosis	Basic,Advanced	pancancer
Capturing the latent space of an Autoencoder for multi-omics integration and cancer subtyping.	Computers in biology and medicine	Madhumita and Paul S	2022.0	https://pubmed.ncbi.nlm.nih.gov/35834966/	Subtyping	Basic	pancancer
A new deep learning technique reveals the exclusive functional contributions of individual cancer mutations.	The Journal of biological chemistry	Gupta P and Jindal A and Ahuja G and Jayadeva and Sengupta D	2022.0	https://pubmed.ncbi.nlm.nih.gov/35753349/	Prognosis	Advanced	pancancer
A Novel Attention-Mechanism Based Cox Survival Model by Exploiting Pan-Cancer Empirical Genomic Information.	Cells	Meng X and Wang X and Zhang X and Zhang C and Zhang Z and Zhang K and Wang S	2022.0	https://pubmed.ncbi.nlm.nih.gov/35563727/	Prognosis	Advanced	pancancer
A Molecular Hepatocellular Carcinoma Prognostic Score System Precisely Predicts Overall Survival of Hepatocellular Carcinoma Patients.	Journal of clinical and translational hepatology	Jia J and Tang J	2022.0	https://pubmed.ncbi.nlm.nih.gov/35528976/	Prognosis	Advanced	liver
Tightly integrated multiomics-based deep tensor survival model for time-to-event prediction.	Bioinformatics (Oxford, England)	Zhang JZ and Xu W and Hu P	2022.0	https://pubmed.ncbi.nlm.nih.gov/35445698/	Prognosis	Advanced	pancancer
A Novel Deep Learning Method to Predict Lung Cancer Long-Term Survival With Biological Knowledge Incorporated Gene Expression Images and Clinical Data.	Frontiers in genetics	Wang S and Zhang H and Liu Z and Liu Y	2022.0	https://pubmed.ncbi.nlm.nih.gov/35368657/	Prognosis	Advanced	lung
Deep latent space fusion for adaptive representation of heterogeneous multi-omics data.	Briefings in bioinformatics	Zhang C and Chen Y and Zeng T and Zhang C and Chen L	2022.0	https://pubmed.ncbi.nlm.nih.gov/35079777/	Subtyping,Prognosis	Basic,Advanced	kidney
Survival stratification for colorectal cancer via multi-omics integration using an autoencoder-based model.	Experimental biology and medicine (Maywood, N.J.)	Song H and Ruan C and Xu Y and Xu T and Fan R and Jiang T and Cao M and Song J	2022.0	https://pubmed.ncbi.nlm.nih.gov/34904882/	Prognosis	Advanced	colorectal
The Use of Machine Learning to Create a Risk Score to Predict Survival in Patients with Hepatocellular Carcinoma: A TCGA Cohort Analysis.	Canadian journal of gastroenterology & hepatology	Tohme S and Yazdani HO and Rahman A and Handu S and Khan S and Wilson T and Geller DA and Simmons RL and Molinari M and Kaltenmeier C	2021.0	https://pubmed.ncbi.nlm.nih.gov/34888264/	Prognosis	Advanced	liver
Unsupervised learning of cross-modal mappings in multi-omics data for survival stratification of gastric cancer.	Future oncology (London, England)	Xu J and Yao Y and Xu B and Li Y and Su Z	2022.0	https://pubmed.ncbi.nlm.nih.gov/34854737/	Prognosis	Advanced	stomach
A disease network-based deep learning approach for characterizing melanoma.	International journal of cancer	Lai X and Zhou J and Wessely A and Heppt M and Maier A and Berking C and Vera J and Zhang L	2022.0	https://pubmed.ncbi.nlm.nih.gov/34716589/	Prognosis	Advanced	skin
A Wavelet-Based Learning Model Enhances Molecular Prognosis in Pancreatic Adenocarcinoma.	BioMed research international	Tang B and Chen Y and Wang Y and Nie J	2021.0	https://pubmed.ncbi.nlm.nih.gov/34697591/	Prognosis	Advanced	pancreas
Stratified neural networks in a time-to-event setting.	Briefings in bioinformatics	Kuruc F and Binder H and Hess M	2022.0	https://pubmed.ncbi.nlm.nih.gov/34585236/	Prognosis	Advanced	pancancer
An Ovarian Cancer Susceptible Gene Prediction Method Based on Deep Learning Methods.	Frontiers in cell and developmental biology	Ye L and Zhang Y and Yang X and Shen F and Xu B	2021.0	https://pubmed.ncbi.nlm.nih.gov/34485310/	Mutation	Advanced	ovary
Molecular Subtypes of Oral Squamous Cell Carcinoma Based on Immunosuppression Genes Using a Deep Learning Approach.	Frontiers in cell and developmental biology	Li S and Mai Z and Gu W and Ogbuehi AC and Acharya A and Pelekos G and Ning W and Liu X and Deng Y and Li H and Lethaus B and Savkovic V and Zimmerer R and Ziebolz D and Schmalz G and Wang H and Xiao H and Zhao J	2021.0	https://pubmed.ncbi.nlm.nih.gov/34422810/	Subtyping	Basic	head&neck
Using a machine learning approach to identify key prognostic molecules for esophageal squamous cell carcinoma.	BMC cancer	Li MX and Sun XM and Cheng WG and Ruan HJ and Liu K and Chen P and Xu HJ and Gao SG and Feng XS and Qi YJ	2021.0	https://pubmed.ncbi.nlm.nih.gov/34372798/	Prognosis	Advanced	esophagus
DeepProg: an ensemble of deep-learning and machine-learning models for prognosis prediction using multi-omics data.	Genome medicine	Poirion OB and Jing Z and Chaudhary K and Huang S and Garmire LX	2021.0	https://pubmed.ncbi.nlm.nih.gov/34261540/	Prognosis	Advanced	pancancer
OmiEmbed: A Unified Multi-Task Deep Learning Framework for Multi-Omics Data.	Cancers	Zhang X and Xing Y and Sun K and Guo Y	2021.0	https://pubmed.ncbi.nlm.nih.gov/34207255/	Diagnosis,Prognosis	Basic,Advanced	pancancer
Deep Learning Improves Pancreatic Cancer Diagnosis Using RNA-Based Variants.	Cancers	Al-Fatlawi A and Malekian N and García S and Henschel A and Kim I and Dahl A and Jahnke B and Bailey P and Bolz SN and Poetsch AR and Mahler S and Grützmann R and Pilarsky C and Schroeder M	2021.0	https://pubmed.ncbi.nlm.nih.gov/34071263/	Diagnosis	Basic	pancreas
A self-organizing deep neuro-fuzzy system approach for classification of kidney cancer subtypes using miRNA genomics data.	Computer methods and programs in biomedicine	Pirmoradi S and Teshnehlab M and Zarghami N and Sharifi A	2021.0	https://pubmed.ncbi.nlm.nih.gov/34010800/	Subtyping	Basic	kidney
Integrating multi-omics data through deep learning for accurate cancer prognosis prediction.	Computers in biology and medicine	Chai H and Zhou X and Zhang Z and Rao J and Zhao H and Yang Y	2021.0	https://pubmed.ncbi.nlm.nih.gov/33989895/	Prognosis	Advanced	pancancer
DeFusion: a denoised network regularization framework for multi-omics integration.	Briefings in bioinformatics	Wang W and Zhang X and Dai DQ	2021.0	https://pubmed.ncbi.nlm.nih.gov/33822879/	Prognosis	Advanced	liver
Deep learning assisted multi-omics integration for survival and drug-response prediction in breast cancer.	BMC genomics	Malik V and Kalakoti Y and Sundar D	2021.0	https://pubmed.ncbi.nlm.nih.gov/33761889/	Response,Prognosis	Advanced	Breast
Integrated multi-omics analysis of ovarian cancer using variational autoencoders.	Scientific reports	Hira MT and Razzaque MA and Angione C and Scrivens J and Sawan S and Sarker M	2021.0	https://pubmed.ncbi.nlm.nih.gov/33737557/	Prognosis	Advanced	ovary
Integrative Survival Analysis of Breast Cancer with Gene Expression and DNA Methylation Data.	Bioinformatics (Oxford, England)	Bichindaritz I and Liu G and Bartlett C	2021.0	https://pubmed.ncbi.nlm.nih.gov/33681976/	Prognosis	Advanced	Breast
Bringing Structural Implications and Deep Learning-Based Drug Identification for KRAS Mutants.	Journal of chemical information and modeling	Mehmood A and Kaushik AC and Wang Q and Li CD and Wei DQ	2021.0	https://pubmed.ncbi.nlm.nih.gov/33513018/	Response	Advanced	colorectal
A network-based deep learning methodology for stratification of tumor mutations.	Bioinformatics (Oxford, England)	Liu C and Han Z and Zhang ZK and Nussinov R and Cheng F	2021.0	https://pubmed.ncbi.nlm.nih.gov/33416857/	Mutation	Advanced	pancancer
Survival prediction in patients with colon adenocarcinoma via multi-omics data integration using a deep learning algorithm.	Bioscience reports	Lv J and Wang J and Shang X and Liu F and Guo S	2020.0	https://pubmed.ncbi.nlm.nih.gov/33258470/	Prognosis	Advanced	colorectal
Deep learning based feature-level integration of multi-omics data for breast cancer patients survival analysis.	BMC medical informatics and decision making	Tong L and Mitchel J and Chatlin K and Wang MD	2020.0	https://pubmed.ncbi.nlm.nih.gov/32933515/	Response	Advanced	Breast
Integrating multi-omics data by learning modality invariant representations for improved prediction of overall survival of cancer.	Methods (San Diego, Calif.)	Tong L and Wu H and Wang MD	2021.0	https://pubmed.ncbi.nlm.nih.gov/32763377/	Prognosis	Advanced	pancancer
A refined cell-of-origin classifier with targeted NGS and artificial intelligence shows robust predictive value in DLBCL.	Blood advances	Xu-Monette ZY and Zhang H and Zhu F and Tzankov A and Bhagat G and Visco C and Dybkaer K and Chiu A and Tam W and Zu Y and Hsi ED and You H and Huh J and Ponzoni M and Ferreri AJM and Møller MB and Parsons BM and van Krieken JH and Piris MA and Winter JN and Hagemeister FB and Shahbaba B and De Dios I and Zhang H and Li Y and Xu B and Albitar M and Young KH	2020.0	https://pubmed.ncbi.nlm.nih.gov/32722783/	Diagnosis,Prognosis	Basic,Advanced	lymph
Improved survival analysis by learning shared genomic information from pan-cancer data.	Bioinformatics (Oxford, England)	Kim S and Kim K and Choe J and Lee I and Kang J	2020.0	https://pubmed.ncbi.nlm.nih.gov/32657401/	Prognosis	Advanced	pancancer
Transfer learning with convolutional neural networks for cancer survival prediction using gene-expression data.	PloS one	López-García G and Jerez JM and Franco L and Veredas FJ	2020.0	https://pubmed.ncbi.nlm.nih.gov/32214348/	Prognosis	Advanced	pancancer
Interpretable deep neural network for cancer survival analysis by integrating genomic and clinical data.	BMC medical genomics	Hao J and Kim Y and Mallavarapu T and Oh JH and Kang M	2019.0	https://pubmed.ncbi.nlm.nih.gov/31865908/	Prognosis	Advanced	pancancer
Integrating Multi-Omic Data With Deep Subspace Fusion Clustering for Cancer Subtype Prediction.	IEEE/ACM transactions on computational biology and bioinformatics	Yang B and Zhang Y and Pang S and Shang X and Zhao X and Han M	2021.0	https://pubmed.ncbi.nlm.nih.gov/31689204/	Subtyping	Basic	pancancer
Pathway-based deep clustering for molecular subtyping of cancer.	Methods (San Diego, Calif.)	Mallavarapu T and Hao J and Kim Y and Oh JH and Kang M	2020.0	https://pubmed.ncbi.nlm.nih.gov/31247294/	Subtyping	Basic	ovary
Association Analysis of Deep Genomic Features Extracted by Denoising Autoencoders in Breast Cancer.	Cancers	Liu Q and Hu P	2019.0	https://pubmed.ncbi.nlm.nih.gov/30959966/	Prognosis	Advanced	Breast
Integrative Data Analysis of Multi-Platform Cancer Data with a Multimodal Deep Learning Approach.	IEEE/ACM transactions on computational biology and bioinformatics	Liang M and Li Z and Chen T and Zeng J	2015.0	https://pubmed.ncbi.nlm.nih.gov/26357333/	Prognosis	Advanced	pancancer
ATHENA: Identifying interactions between different levels of genomic data associated with cancer clinical outcomes using grammatical evolution neural network.	BioData mining	Kim D and Li R and Dudek SM and Ritchie MD	2013.0	https://pubmed.ncbi.nlm.nih.gov/24359638/	Prognosis	Advanced	ovary
Identification of key somatic oncogenic mutation based on a confounder-free causal inference model.	PLoS computational biology	Liu Y and Sun J and Sun H and Chang Y	2022.0	https://pubmed.ncbi.nlm.nih.gov/36137089/	Mutation	Advanced	pancancer
DrABC: deep learning accurately predicts germline pathogenic mutation status in breast cancer patients based on phenotype data.	Genome medicine	Liu J and Zhao H and Zheng Y and Dong L and Zhao S and Huang Y and Huang S and Qian T and Zou J and Liu S and Li J and Yan Z and Li Y and Zhang S and Huang X and Wang W and Li Y and Wang J and Ming Y and Li X and Xing Z and Qin L and Zhao Z and Jia Z and Li J and Liu G and Zhang M and Feng K and Wu J and Zhang J and Yang Y and Wu Z and Liu Z and Ying J and Wang X and Su J and Wang X and Wu N	2022.0	https://pubmed.ncbi.nlm.nih.gov/35209950/	Mutation	Advanced	Breast
Cancer Type Classification in Liquid Biopsies Based on Sparse Mutational Profiles Enabled through Data Augmentation and Integration.	Life (Basel, Switzerland)	Danyi A and Jager M and de Ridder J	2021.0	https://pubmed.ncbi.nlm.nih.gov/35054395/	Subtyping	Basic	pancancer
Achieving robust somatic mutation detection with deep learning models derived from reference data sets of a cancer sample.	Genome biology	Sahraeian SME and Fang LT and Karagiannis K and Moos M and Smith S and Santana-Quintero L and Xiao C and Colgan M and Hong H and Mohiyuddin M and Xiao W	2022.0	https://pubmed.ncbi.nlm.nih.gov/34996510/	Mutation	Advanced	Breast
DNN-Boost: Somatic mutation identification of tumor-only whole-exome sequencing data using deep neural network and XGBoost.	Journal of bioinformatics and computational biology	Maruf FA and Pratama R and Song G	2021.0	https://pubmed.ncbi.nlm.nih.gov/34895111/	Mutation	Advanced	pancancer
Machine learning random forest for predicting oncosomatic variant NGS analysis.	Scientific reports	Pellegrino E and Jacques C and Beaufils N and Nanni I and Carlioz A and Metellus P and Ouafik L	2021.0	https://pubmed.ncbi.nlm.nih.gov/34750410/	Mutation	Advanced	pancancer
Deep learning for cancer type classification and driver gene identification.	BMC bioinformatics	Zeng Z and Mao C and Vo A and Li X and Nugent JO and Khan SA and Clare SE and Luo Y	2021.0	https://pubmed.ncbi.nlm.nih.gov/34689757/	Subtyping,Mutation	Basic,Advanced	pancancer
Super.FELT: supervised feature extraction learning using triplet loss for drug response prediction with multi-omics data.	BMC bioinformatics	Park S and Soh J and Lee H	2021.0	https://pubmed.ncbi.nlm.nih.gov/34034645/	Response	Advanced	pancancer
Deep generative neural network for accurate drug response imputation.	Nature communications	Jia P and Hu R and Pei G and Dai Y and Wang YY and Zhao Z	2021.0	https://pubmed.ncbi.nlm.nih.gov/33741950/	Response	Advanced	pancancer
Genomic pan-cancer classification using image-based deep learning.	Computational and structural biotechnology journal	Ye T and Li S and Zhang Y	2021.0	https://pubmed.ncbi.nlm.nih.gov/33598099/	Diagnosis	Basic	pancancer
Synergistic Drug Combination Prediction by Integrating Multiomics Data in Deep Learning Models.	Methods in molecular biology (Clifton, N.J.)	Zhang T and Zhang L and Payne PRO and Li F	2021.0	https://pubmed.ncbi.nlm.nih.gov/32926369/	Response	Advanced	pancancer
Genome-wide investigation of gene-cancer associations for the prediction of novel therapeutic targets in oncology.	Scientific reports	Bazaga A and Leggate D and Weisser H	2020.0	https://pubmed.ncbi.nlm.nih.gov/32612205/	Response	Advanced	pancancer
DeepMILO: a deep learning approach to predict the impact of non-coding sequence variants on 3D chromatin structure.	Genome biology	Trieu T and Martinez-Fundichely A and Khurana E	2020.0	https://pubmed.ncbi.nlm.nih.gov/32216817/	Mutation	Advanced	pancancer
CPEM: Accurate cancer type classification based on somatic alterations using an ensemble of a random forest and a deep neural network.	Scientific reports	Lee K and Jeong HO and Lee S and Jeong WK	2019.0	https://pubmed.ncbi.nlm.nih.gov/31729414/	Subtyping	Basic	pancancer
Predicting drug response of tumors from integrated genomic profiles by deep neural networks.	BMC medical genomics	Chiu YC and Chen HH and Zhang T and Zhang S and Gorthi A and Wang LJ and Huang Y and Chen Y	2019.0	https://pubmed.ncbi.nlm.nih.gov/30704458/	Response	Advanced	pancreas
Cancer type prediction based on copy number aberration and chromatin 3D structure with convolutional neural networks.	BMC genomics	Yuan Y and Shi Y and Su X and Zou X and Luo Q and Feng DD and Cai W and Han ZG	2018.0	https://pubmed.ncbi.nlm.nih.gov/30367576/	Subtyping	Basic	pancancer
Cancer Drug Response Profile scan (CDRscan): A Deep Learning Model That Predicts Drug Effectiveness from Cancer Genomic Signature.	Scientific reports	Chang Y and Park H and Yang HJ and Lee S and Lee KY and Kim TS and Jung J and Shin JM	2018.0	https://pubmed.ncbi.nlm.nih.gov/29891981/	Response	Advanced	pancancer
Mut2Vec: distributed representation of cancerous mutations.	BMC medical genomics	Kim S and Lee H and Kim K and Kang J	2018.0	https://pubmed.ncbi.nlm.nih.gov/29697361/	Mutation	Advanced	pancancer
DeepGene: an advanced cancer type classifier based on deep learning and somatic point mutations.	BMC bioinformatics	Yuan Y and Shi Y and Li C and Kim J and Cai W and Han Z and Feng DD	2016.0	https://pubmed.ncbi.nlm.nih.gov/28155641/	Subtyping	Basic	pancancer
Gene-centric multi-omics integration with convolutional encoders for cancer drug response prediction.	Computers in biology and medicine	Lee M and Kim PJ and Joe H and Kim HG	2022.0	https://pubmed.ncbi.nlm.nih.gov/36327883/	Response	Advanced	pancancer
CaSee: A lightning transfer-learning model directly used to discriminate cancer/normal cells from scRNA-seq.	Oncogene	Sh Y and Zhang X and Yang Z and Dong J and Wang Y and Zhou Y and Li X and Guo C and Hu Z	2022.0	https://pubmed.ncbi.nlm.nih.gov/36192479/	Diagnosis	Basic	pancancer
Using expression quantitative trait loci data and graph-embedded neural networks to uncover genotype-phenotype interactions.	Frontiers in genetics	Guo X and Han J and Song Y and Yin Z and Liu S and Shang X	2022.0	https://pubmed.ncbi.nlm.nih.gov/36046233/	Diagnosis	Basic	pancancer
Differential Private Deep Learning Models for Analyzing Breast Cancer Omics Data.	Frontiers in oncology	Islam MM and Mohammed N and Wang Y and Hu P	2022.0	https://pubmed.ncbi.nlm.nih.gov/35814415/	Subtyping,Response	Basic,Advanced	Breast
Inferring ongoing cancer evolution from single tumour biopsies using synthetic supervised learning.	PLoS computational biology	Ouellette TW and Awadalla P	2022.0	https://pubmed.ncbi.nlm.nih.gov/35482653/	Grading	Basic	pancancer
Biologically informed deep neural network for prostate cancer discovery.	Nature	Elmarakeby HA and Hwang J and Arafeh R and Crowdis J and Gang S and Liu D and AlDubayan SH and Salari K and Kregel S and Richter C and Arnoff TE and Park J and Hahn WC and Van Allen EM	2021.0	https://pubmed.ncbi.nlm.nih.gov/34552244/	Prognosis	Advanced	prostate
A cross-study analysis of drug response prediction in cancer cell lines.	Briefings in bioinformatics	Xia F and Allen J and Balaprakash P and Brettin T and Garcia-Cardona C and Clyde A and Cohn J and Doroshow J and Duan X and Dubinkina V and Evrard Y and Fan YJ and Gans J and He S and Lu P and Maslov S and Partin A and Shukla M and Stahlberg E and Wozniak JM and Yoo H and Zaki G and Zhu Y and Stevens R	2022.0	https://pubmed.ncbi.nlm.nih.gov/34524425/	Response	Advanced	pancreas
Predicting and characterizing a cancer dependency map of tumors with deep learning.	Science advances	Chiu YC and Zheng S and Wang LJ and Iskra BS and Rao MK and Houghton PJ and Huang Y and Chen Y	2021.0	https://pubmed.ncbi.nlm.nih.gov/34417181/	Prognosis	Advanced	pancancer
Elucidation of dynamic microRNA regulations in cancer progression using integrative machine learning.	Briefings in bioinformatics	Dogan H and Hakguder Z and Madadjim R and Scott S and Pierobon M and Cui J	2021.0	https://pubmed.ncbi.nlm.nih.gov/34373890/	Grading	Basic	Breast
CancerSiamese: one-shot learning for predicting primary and metastatic tumor types unseen during model training.	BMC bioinformatics	Mostavi M and Chiu YC and Chen Y and Huang Y	2021.0	https://pubmed.ncbi.nlm.nih.gov/33980137/	Diagnosis	Basic	pancancer
Performance Comparison of Deep Learning Autoencoders for Cancer Subtype Detection Using Multi-Omics Data.	Cancers	Franco EF and Rana P and Cruz A and Calderón VV and Azevedo V and Ramos RTJ and Ghosh P	2021.0	https://pubmed.ncbi.nlm.nih.gov/33921978/	Subtyping	Basic	brain
Predicting Anticancer Drug Response With Deep Learning Constrained by Signaling Pathways.	Frontiers in bioinformatics	Zhang H and Chen Y and Li F	2021.0	https://pubmed.ncbi.nlm.nih.gov/36303766/	Response	Advanced	pancancer
AFExNet: An Adversarial Autoencoder for Differentiating Breast Cancer Sub-Types and Extracting Biologically Relevant Genes.	IEEE/ACM transactions on computational biology and bioinformatics	Mondol RK and Truong ND and Reza M and Ippolito S and Ebrahimie E and Kavehei O	2022.0	https://pubmed.ncbi.nlm.nih.gov/33720833/	Subtyping	Basic	Breast
Detection of Pathogenic Variants With Germline Genetic Testing Using Deep Learning vs Standard Methods in Patients With Prostate Cancer and Melanoma.	JAMA	AlDubayan SH and Conway JR and Camp SY and Witkowski L and Kofman E and Reardon B and Han S and Moore N and Elmarakeby H and Salari K and Choudhry H and Al-Rubaish AM and Al-Sulaiman AA and Al-Ali AK and Taylor-Weiner A and Van Allen EM	2020.0	https://pubmed.ncbi.nlm.nih.gov/33201204/	Mutation	Advanced	pancancer
Cancer classification based on chromatin accessibility profiles with deep adversarial learning model.	PLoS computational biology	Yang H and Wei Q and Li D and Wang Z	2020.0	https://pubmed.ncbi.nlm.nih.gov/33166290/	Diagnosis	Basic	pancancer
Improving prediction of phenotypic drug response on cancer cell lines using deep convolutional network.	BMC bioinformatics	Liu P and Li H and Li S and Leung KS	2019.0	https://pubmed.ncbi.nlm.nih.gov/31357929/	Response	Advanced	pancancer
Deep learning with evolutionary and genomic profiles for identifying cancer subtypes.	Journal of bioinformatics and computational biology	Lin CY and Ruan P and Li R and Yang JM and See S and Song J and Akutsu T	2019.0	https://pubmed.ncbi.nlm.nih.gov/31288637/	Subtyping	Basic	pancancer
DeepDSC: A Deep Learning Method to Predict Drug Sensitivity of Cancer Cell Lines.	IEEE/ACM transactions on computational biology and bioinformatics	Li M and Wang Y and Zheng R and Shi X and Li Y and Wu FX and Wang J	2021.0	https://pubmed.ncbi.nlm.nih.gov/31150344/	Response	Advanced	pancancer
Group Lasso Regularized Deep Learning for Cancer Prognosis from Multi-Omics and Clinical Features.	Genes	Xie G and Dong C and Kong Y and Zhong JF and Li M and Wang K	2019.0	https://pubmed.ncbi.nlm.nih.gov/30901858/	Prognosis	Advanced	pancancer
Deep-Resp-Forest: A deep forest model to predict anti-cancer drug response.	Methods (San Diego, Calif.)	Su R and Liu X and Wei L and Zou Q	2019.0	https://pubmed.ncbi.nlm.nih.gov/30772464/	Response	Advanced	pancancer
A universal SNP and small-indel variant caller using deep neural networks.	Nature biotechnology	Poplin R and Chang PC and Alexander D and Schwartz S and Colthurst T and Ku A and Newburger D and Dijamco J and Nguyen N and Afshar PT and Gross SS and Dorfman L and McLean CY and DePristo MA	2018.0	https://pubmed.ncbi.nlm.nih.gov/30247488/	Mutation	Advanced	pancancer
Detection of Breast Cancer Lump and BRCA1/2 Genetic Mutation under Deep Learning.	Computational intelligence and neuroscience	Miao Y and Tang S	2022.0	https://pubmed.ncbi.nlm.nih.gov/36172325/	Mutation	Advanced	Breast
Developing an Improved Survival Prediction Model for Disease Prognosis.	Biomolecules	Chen Z and Wei Q	2022.0	https://pubmed.ncbi.nlm.nih.gov/36551179/	Prognosis	Advanced	pancancer
Deep learning to estimate durable clinical benefit and prognosis from patients with non-small cell lung cancer treated with PD-1/PD-L1 blockade.	Frontiers in immunology	Peng J and Zhang J and Zou D and Xiao L and Ma H and Zhang X and Li Y and Han L and Xie B	2022.0	https://pubmed.ncbi.nlm.nih.gov/36420269/	Prognosis	Advanced	lung
Machine learning algorithm and deep neural networks identified a novel subtype in hepatocellular carcinoma.	Cancer biomarkers : section A of Disease markers	Zi Q and Cui H and Liang W and Chi Q	2022.0	https://pubmed.ncbi.nlm.nih.gov/36373311/	Prognosis	Advanced	liver
Development and Validation of Novel Deep-Learning Models Using Multiple Data Types for Lung Cancer Survival.	Cancers	Hsu JC and Nguyen PA and Phuc PT and Lo TC and Hsu MH and Hsieh MS and Le NQK and Cheng CT and Chang TH and Chen CY	2022.0	https://pubmed.ncbi.nlm.nih.gov/36428655/	Prognosis	Advanced	lung
