# Supplementary material for: A systematic analysis of deep learning in genomics and histopathology for precision oncology
Source: BMC Med Genomics. 2024 Feb 5;17:48. doi: 10.1186/s12920-024-01796-9 (PMC10845449; doi:10.1186/s12920-024-01796-9)
Supplement: Supplementary file 1 — Additional file 1. Supplementary Table 1. Histopathology Papers. For all papers title, authors, year, journal and PubMed-URL, category, subcategory and cancer tissue are listed. Supplementary Table 2. Genomic Papers. For all papers title, authors, year, journal and PubMed-URL, category, subcategory and cancer tissue are listed. Supplementary Table 3. Multimodal Papers. For all papers title, authors, year, journal and PubMed-URL, category, subcategory and cancer tissue are listed. Supplementary Table 4. All Publications. For all papers title, authors, year, PubMed-URL and decision are listed. Supplementary Table 5. Timewise Publication Counts. Raw Counts of publications grouped by year and tissue type needed to generate Figure 2. Supplementary Material. Data selection of this study. Publications were collected from PubMed in nine search queries obtaining 3048 results. All papers were then uploaded to Rayyan to manually filter and classify them down to a total number of 534 articles used for this study. [file 12920_2024_1796_MOESM1_ESM.zip › S3_Table_Multimodal_ESM.xlsx]

## Sheet: Sheet 1 - S3_Table_Multimodal
S3_Table_Multimodal
Title	Journal	Authors	Year	URL	Application	Category	Tissue
Lung Cancer Subtype Diagnosis by Fusing Image-Genomics Data and Hybrid Deep Networks.	IEEE/ACM transactions on computational biology and bioinformatics	Wang X and Yu G and Yan Z and Wan L and Wang W and Cui L	2023.0	https://pubmed.ncbi.nlm.nih.gov/34855599/	Subtyping	Basic	lung
Exploring and validating the prognostic value of pathomics signatures and genomics in patients with cutaneous melanoma based on bioinformatics and deep learning.	Medical physics	Li X and Yu X and Tian D and Liu Y and Li D	2023.0	https://pubmed.ncbi.nlm.nih.gov/37722701/	Prognosis	Advanced	skin
Characterizing the Survival-Associated Interactions Between Tumor-Infiltrating Lymphocytes and Tumors From Pathological Images and Multi-Omics Data.	IEEE transactions on medical imaging	Shao W and Zuo Y and Shi Y and Wu Y and Tang J and Zhao J and Sun L and Lu Z and Sheng J and Zhu Q and Zhang D	2023.0	https://pubmed.ncbi.nlm.nih.gov/37159321/	Prognosis	Advanced	pancancer
Spatial Omics Driven Crossmodal Pretraining Applied to Graph-based Deep Learning for Cancer Pathology Analysis.	bioRxiv : the preprint server for biology	Azher Z and Fatemi M and Lu Y and Srinivasan G and Diallo A and Christensen B and Salas L and Kolling F and Perreard L and Palisoul S and Vaickus L and Levy J	2023.0	https://pubmed.ncbi.nlm.nih.gov/37577686/	Prognosis	Advanced	colorectal
Assessment of emerging pretraining strategies in interpretable multimodal deep learning for cancer prognostication.	BioData mining	Azher ZL and Suvarna A and Chen JQ and Zhang Z and Christensen BC and Salas LA and Vaickus LJ and Levy JJ	2023.0	https://pubmed.ncbi.nlm.nih.gov/37481666/	Prognosis	Advanced	pancancer
Hybrid Graph Convolutional Network With Online Masked Autoencoder for Robust Multimodal Cancer Survival Prediction.	IEEE transactions on medical imaging	Hou W and Lin C and Yu L and Qin J and Yu R and Wang L	2023.0	https://pubmed.ncbi.nlm.nih.gov/37028064/	Prognosis	Advanced	pancancer
A multi-modal fusion framework based on multi-task correlation learning for cancer prognosis prediction	Artificial Intelligence in Medicine	Tan K, Huang W, Liu X, Hu J, Dong S.	2022.0	https://pubmed.ncbi.nlm.nih.gov/35346442/	Prognosis	Advanced	brain
Survival prediction of stomach cancer using expression data and deep learning models with histopathological images	Cancer Science	Wei T, Yuan X, Gao R, Johnston L, Zhou J, Wang Y, Kong W, Xie Y, Zhang Y, Xu D, Yu Z.	2023.0	https://pubmed.ncbi.nlm.nih.gov/36114747/	Prognosis	Advanced	stomach
Pan-cancer integrative histology-genomic analysis via multimodal deep learning.	Cancer cell	Chen RJ and Lu MY and Williamson DFK and Chen TY and Lipkova J and Noor Z and Shaban M and Shady M and Williams M and Joo B and Mahmood F	2022.0	https://pubmed.ncbi.nlm.nih.gov/35944502/	Prognosis	Advanced	pancancer
ICSDA: a multi-modal deep learning model to predict breast cancer recurrence and metastasis risk by integrating pathological, clinical and gene expression data.	Briefings in bioinformatics	Yao Y and Lv Y and Tong L and Liang Y and Xi S and Ji B and Zhang G and Li L and Tian G and Tang M and Hu X and Li S and Yang J	2022.0	https://pubmed.ncbi.nlm.nih.gov/36242564/	Prognosis	Advanced	Breast
Integrative deep learning analysis improves colon adenocarcinoma patient stratification at risk for mortality.	EBioMedicine	Zhou J and Foroughi Pour A and Deirawan H and Daaboul F and Aung TN and Beydoun R and Ahmed FS and Chuang JH	2023.0	https://pubmed.ncbi.nlm.nih.gov/37499603/	Prognosis	Advanced	colorectal
Multimodal recurrence scoring system for prediction of clear cell renal cell carcinoma outcome: a discovery and validation study.	The Lancet. Digital health	Gui CP and Chen YH and Zhao HW and Cao JZ and Liu TJ and Xiong SW and Yu YF and Liao B and Cao Y and Li JY and Huang KB and Han H and Zhang ZL and Chen WF and Jiang ZY and Gao Y and Han GP and Tang Q and Ouyang K and Qu GM and Wu JT and Guo JP and Li CX and Li PX and Liu ZP and Hsieh JT and Cai MY and Li XS and Wei JH and Luo JH	2023.0	https://pubmed.ncbi.nlm.nih.gov/37393162/	Prognosis	Advanced	kidney
Pathomic Fusion: An Integrated Framework for Fusing Histopathology and Genomic Features for Cancer Diagnosis and Prognosis.	IEEE transactions on medical imaging	Chen RJ and Lu MY and Wang J and Williamson DFK and Rodig SJ and Lindeman NI and Mahmood F	2022.0	https://pubmed.ncbi.nlm.nih.gov/32881682/	Diagnosis,Prognosis	Basic,Advanced	pancancer
Integrative Histology-Genomic Analysis Predicts Hepatocellular Carcinoma Prognosis Using Deep Learning.	Genes	Hou J and Jia X and Xie Y and Qin W	2022.0	https://pubmed.ncbi.nlm.nih.gov/36292654/	Prognosis	Advanced	liver
Multimodal deep learning to predict prognosis in adult and pediatric brain tumors.	Communications medicine	Steyaert S and Qiu YL and Zheng Y and Mukherjee P and Vogel H and Gevaert O	2023.0	https://pubmed.ncbi.nlm.nih.gov/36991216/	Prognosis	Advanced	brain
Hierarchical multimodal fusion framework based on noisy label learning and attention mechanism for cancer classification with pathology and genomic features.	Computerized medical imaging and graphics : the official journal of the Computerized Medical Imaging Society	Qiu L and Zhao L and Hou R and Zhao W and Zhang S and Lin Z and Teng H and Zhao J	2023.0	https://pubmed.ncbi.nlm.nih.gov/36682215/	Diagnosis	Basic	pancancer
PAGE-Net: Interpretable and Integrative Deep Learning for Survival Analysis Using Histopathological Images and Genomic Data.	Pacific Symposium on Biocomputing. Pacific Symposium on Biocomputing	Hao J and Kosaraju SC and Tsaku NZ and Song DH and Kang M	2020.0	https://pubmed.ncbi.nlm.nih.gov/31797610/	Prognosis	Advanced	brain
Multimodal integration of image, epigenetic and clinical data to predict BRAF mutation status in melanoma.	European journal of cancer (Oxford, England : 1990)	Schneider L and Wies C and Krieghoff-Henning EI and Bucher TC and Utikal JS and Schadendorf D and Brinker TJ	2023.0	https://pubmed.ncbi.nlm.nih.gov/36854237/	Mutation	Advanced	skin
Artificial intelligence grading of breast cancer: a promising method to refine prognostic classification for management precision.	Histopathology	Elsharawy KA and Gerds TA and Rakha EA and Dalton LW	2021.0	https://pubmed.ncbi.nlm.nih.gov/33590486/	Grading	Basic	Breast
Integrative analysis of histopathological images and chromatin accessibility data for estrogen receptor-positive breast cancer.	BMC medical genomics	Xu S and Lu Z and Shao W and Yu CY and Reiter JL and Feng Q and Feng W and Huang K and Liu Y	2020.0	https://pubmed.ncbi.nlm.nih.gov/33371906/	Prognosis	Advanced	Breast
Deep-Learning-Based Characterization of Tumor-Infiltrating Lymphocytes in Breast Cancers From Histopathology Images and Multiomics Data.	JCO clinical cancer informatics	Lu Z and Xu S and Shao W and Wu Y and Zhang J and Han Z and Feng Q and Huang K	2020.0	https://pubmed.ncbi.nlm.nih.gov/32453636/	Prognosis	Advanced	Breast
Recurrence analysis on prostate cancer patients with Gleason score 7 using integrated histopathology whole-slide images and genomic data through deep neural networks.	Journal of medical imaging (Bellingham, Wash.)	Ren J and Karagoz K and Gatza ML and Singer EA and Sadimin E and Foran DJ and Qi X	2018.0	https://pubmed.ncbi.nlm.nih.gov/30840742/	Prognosis	Advanced	prostate
Integrative multiomics-histopathology analysis for breast cancer classification.	NPJ breast cancer	Ektefaie Y and Yuan W and Dillon DA and Lin NU and Golden JA and Kohane IS and Yu KH	2021.0	https://pubmed.ncbi.nlm.nih.gov/34845230/	Subtyping	Basic	Breast
Deep Neural Network Analysis of Pathology Images With Integrated Molecular Data for Enhanced Glioma Classification and Grading.	Frontiers in oncology	Pei L and Jones KA and Shboul ZA and Chen JY and Iftekharuddin KM	2021.0	https://pubmed.ncbi.nlm.nih.gov/34277415/	Grading	Basic	brain
Deep learning with multimodal representation for pancancer prognosis prediction.	Bioinformatics (Oxford, England)	Cheerla A and Gevaert O	2019.0	https://pubmed.ncbi.nlm.nih.gov/31510656/	Prognosis	Advanced	pancancer
Differentiation among prostate cancer patients with Gleason score of 7 using histopathology whole-slide image and genomic data.	Proceedings of SPIE--the International Society for Optical Engineering	Ren J and Karagoz K and Gatza M and Foran DJ and Qi X	2018.0	https://pubmed.ncbi.nlm.nih.gov/30662142/	Prognosis	Advanced	prostate
Define and visualize pathological architectures of human tissues from spatially resolved transcriptomics using deep learning.	Computational and structural biotechnology journal	Chang Y and He F and Wang J and Chen S and Li J and Liu J and Yu Y and Su L and Ma A and Allen C and Lin Y and Sun S and Liu B and Javier Otero J and Chung D and Fu H and Li Z and Xu D and Ma Q	2022.0	https://pubmed.ncbi.nlm.nih.gov/36090815/	Diagnosis	Basic	pancancer
Predicting cancer outcomes from histology and genomics using convolutional networks.	Proceedings of the National Academy of Sciences of the United States of America	Mobadersany P and Yousefi S and Amgad M and Gutman DA and Barnholtz-Sloan JS and Velázquez Vega JE and Brat DJ and Cooper LAD	2018.0	https://pubmed.ncbi.nlm.nih.gov/29531073/	Prognosis	Advanced	brain
