# Supplementary material for: A systematic analysis of deep learning in genomics and histopathology for precision oncology
Source: BMC Med Genomics. 2024 Feb 5;17:48. doi: 10.1186/s12920-024-01796-9 (PMC10845449; doi:10.1186/s12920-024-01796-9)
Supplement: Supplementary file 1 — Additional file 1. Supplementary Table 1. Histopathology Papers. For all papers title, authors, year, journal and PubMed-URL, category, subcategory and cancer tissue are listed. Supplementary Table 2. Genomic Papers. For all papers title, authors, year, journal and PubMed-URL, category, subcategory and cancer tissue are listed. Supplementary Table 3. Multimodal Papers. For all papers title, authors, year, journal and PubMed-URL, category, subcategory and cancer tissue are listed. Supplementary Table 4. All Publications. For all papers title, authors, year, PubMed-URL and decision are listed. Supplementary Table 5. Timewise Publication Counts. Raw Counts of publications grouped by year and tissue type needed to generate Figure 2. Supplementary Material. Data selection of this study. Publications were collected from PubMed in nine search queries obtaining 3048 results. All papers were then uploaded to Rayyan to manually filter and classify them down to a total number of 534 articles used for this study. [file 12920_2024_1796_MOESM1_ESM.zip › S4_Table_All_Articles_ESM.xlsx]

## Sheet: Sheet 1 - S4_Table_All_Articles
S4_Table_All_Articles
Title	Authors	Year	URL	Decision
The EN-TEx resource of multi-tissue personal epigenomes & variant-impact models.	Rozowsky J and Gao J and Borsari B and Yang YT and Galeev T and Gürsoy G and Epstein CB and Xiong K and Xu J and Li T and Liu J and Yu K and Berthel A and Chen Z and Navarro F and Sun MS and Wright J and Chang J and Cameron CJF and Shoresh N and Gaskell E and Drenkow J and Adrian J and Aganezov S and Aguet F and Balderrama-Gutierrez G and Banskota S and Corona GB and Chee S and Chhetri SB and Cor…	2023.0	https://pubmed.ncbi.nlm.nih.gov/37001506/	Excluded
Towards artificial intelligence to multi-omics characterization of tumor heterogeneity in esophageal cancer.	Li J and Li L and You P and Wei Y and Xu B	2023.0	https://pubmed.ncbi.nlm.nih.gov/36868394/	Excluded
Genomics and Artificial Intelligence: Prostate Cancer.	Wong EY and Chu TN and Ladi-Seyedian SS	2024.0	https://pubmed.ncbi.nlm.nih.gov/37945100/	Excluded
Deep Learning for Genomics: From Early Neural Nets to Modern Large Language Models.	Yue T and Wang Y and Zhang L and Gu C and Xue H and Wang W and Lyu Q and Dun Y	2023.0	https://pubmed.ncbi.nlm.nih.gov/37958843/	Excluded
Deep Learning on Chromatin Accessibility.	Kim DS	2023.0	https://pubmed.ncbi.nlm.nih.gov/36807077/	Excluded
Harnessing deep learning for population genetic inference.	Huang X and Rymbekova A and Dolgova O and Lao O and Kuhlwilm M	2023.0	https://pubmed.ncbi.nlm.nih.gov/37666948/	Excluded
Deep learning in regulatory genomics: from identification to design.	Hu X and Fernie AR and Yan J	2023.0	https://pubmed.ncbi.nlm.nih.gov/36640453/	Excluded
An Overview of Deep Generative Models in Functional and Evolutionary Genomics.	Yelmen B and Jay F	2023.0	https://pubmed.ncbi.nlm.nih.gov/37137168/	Excluded
Machine learning in rare disease.	Banerjee J and Taroni JN and Allaway RJ and Prasad DV and Guinney J and Greene C	2023.0	https://pubmed.ncbi.nlm.nih.gov/37248386/	Excluded
Deep learning applications in single-cell genomics and transcriptomics data analysis.	Erfanian N and Heydari AA and Feriz AM and Iañez P and Derakhshani A and Ghasemigol M and Farahpour M and Razavi SM and Nasseri S and Safarpour H and Sahebkar A	2023.0	https://pubmed.ncbi.nlm.nih.gov/37393865/	Excluded
A genome-wide optical pooled screen reveals regulators of cellular antiviral responses.	Carlson RJ and Leiken MD and Guna A and Hacohen N and Blainey PC	2023.0	https://pubmed.ncbi.nlm.nih.gov/37043539/	Excluded
Culture intelligent workflow, structure, and steps.	Henry JA	2023.0	https://pubmed.ncbi.nlm.nih.gov/36925615/	Excluded
Applications of artificial intelligence in clinical laboratory genomics.	Aradhya S and Facio FM and Metz H and Manders T and Colavin A and Kobayashi Y and Nykamp K and Johnson B and Nussbaum RL	2023.0	https://pubmed.ncbi.nlm.nih.gov/37507620/	Excluded
Deciphering the functional landscape of phosphosites with deep neural network.	Liang Z and Liu T and Li Q and Zhang G and Zhang B and Du X and Liu J and Chen Z and Ding H and Hu G and Lin H and Zhu F and Luo C	2023.0	https://pubmed.ncbi.nlm.nih.gov/37659078/	Excluded
DeepSelectNet: deep neural network based selective sequencing for oxford nanopore sequencing.	Senanayake A and Gamaarachchi H and Herath D and Ragel R	2023.0	https://pubmed.ncbi.nlm.nih.gov/36709261/	Excluded
A scoping review on deep learning for next-generation RNA-Seq. data analysis.	Pandey D and Onkara Perumal P	2023.0	https://pubmed.ncbi.nlm.nih.gov/37084004/	Excluded
Applications of multi-omics analysis in human diseases.	Chen C and Wang J and Pan D and Wang X and Xu Y and Yan J and Wang L and Yang X and Yang M and Liu GP	2023.0	https://pubmed.ncbi.nlm.nih.gov/37533767/	Excluded
Deep Learning Based Methods for Breast Cancer Diagnosis: A Systematic Review and Future Direction.	Nasser M and Yusof UK	2023.0	https://pubmed.ncbi.nlm.nih.gov/36611453/	Excluded
ChromDL: a next-generation regulatory DNA classifier.	Hill C and Hudaiberdiev S and Ovcharenko I	2023.0	https://pubmed.ncbi.nlm.nih.gov/37387183/	Excluded
Applications of Artificial Intelligence in Philadelphia-Negative Myeloproliferative Neoplasms.	Elsayed B and Elshoeibi AM and Elhadary M and Ferih K and Elsabagh AA and Rahhal A and Abu-Tineh M and Afana MS and Abdulgayoom M and Yassin M	2023.0	https://pubmed.ncbi.nlm.nih.gov/36980431/	Excluded
Explainable AI for Bioinformatics: Methods, Tools and Applications.	Karim MR and Islam T and Shajalal M and Beyan O and Lange C and Cochez M and Rebholz-Schuhmann D and Decker S	2023.0	https://pubmed.ncbi.nlm.nih.gov/37478371/	Excluded
Towards precision medicine: Omics approach for COVID-19.	Cen X and Wang F and Huang X and Jovic D and Dubee F and Yang H and Li Y	2023.0	https://pubmed.ncbi.nlm.nih.gov/36687209/	Excluded
Correcting gradient-based interpretations of deep neural networks for genomics.	Majdandzic A and Rajesh C and Koo PK	2023.0	https://pubmed.ncbi.nlm.nih.gov/37161475/	Excluded
How data science and AI-based technologies impact genomics.	Lin J and Ngiam KY	2023.0	https://pubmed.ncbi.nlm.nih.gov/36722518/	Excluded
A self-supervised deep learning method for data-efficient training in genomics.	Gündüz HA and Binder M and To XY and Mreches R and Bischl B and McHardy AC and Münch PC and Rezaei M	2023.0	https://pubmed.ncbi.nlm.nih.gov/37696966/	Excluded
Deep integrative models for large-scale human genomics.	Sigurdsson AI and Louloudis I and Banasik K and Westergaard D and Winther O and Lund O and Ostrowski SR and Erikstrup C and Pedersen OBV and Nyegaard M and Brunak S and Vilhjálmsson BJ and Rasmussen S	2023.0	https://pubmed.ncbi.nlm.nih.gov/37224538/	Excluded
Hybrid Quantum Neural Network for Drug Response Prediction.	Sagingalieva A and Kordzanganeh M and Kenbayev N and Kosichkina D and Tomashuk T and Melnikov A	2023.0	https://pubmed.ncbi.nlm.nih.gov/37345042/	Included
Dispersal inference from population genetic variation using a convolutional neural network.	Smith CCR and Tittes S and Ralph PL and Kern AD	2023.0	https://pubmed.ncbi.nlm.nih.gov/37052957/	Excluded
Explainable Multilayer Graph Neural Network for cancer gene prediction.	Chatzianastasis M and Vazirgiannis M and Zhang Z	2023.0	https://pubmed.ncbi.nlm.nih.gov/37862225/	Excluded
CTDN (Convolutional Temporal Based Deep- Neural Network): An Improvised Stacked Hybrid Computational Approach for Anticancer Drug Response Prediction.	Singh DP and Kaushik B	2023.0	https://pubmed.ncbi.nlm.nih.gov/37257399/	Included
Omics-based deep learning approaches for lung cancer decision-making and therapeutics development.	Tran TO and Vo TH and Le NQK	2023.0	https://pubmed.ncbi.nlm.nih.gov/37519050/	Excluded
ExplaiNN: interpretable and transparent neural networks for genomics.	Novakovsky G and Fornes O and Saraswat M and Mostafavi S and Wasserman WW	2023.0	https://pubmed.ncbi.nlm.nih.gov/37370113/	Excluded
The promise of explainable deep learning for omics data analysis: Adding new discovery tools to AI.	Santorsola M and Lescai F	2023.0	https://pubmed.ncbi.nlm.nih.gov/37329982/	Excluded
Current and Future Use of Artificial Intelligence in Electrocardiography.	Martínez-Sellés M and Marina-Breysse M	2023.0	https://pubmed.ncbi.nlm.nih.gov/37103054/	Excluded
Transformer Architecture and Attention Mechanisms in Genome Data Analysis: A Comprehensive Review.	Choi SR and Lee M	2023.0	https://pubmed.ncbi.nlm.nih.gov/37508462/	Excluded
Artificial Intelligence: An Emerging Intellectual Sword for Battling Carcinomas.	Arfi S and Srivastava N and Sharma N	2023.0	https://pubmed.ncbi.nlm.nih.gov/37055885/	Excluded
Unlocking the microbial studies through computational approaches: how far have we reached?	Kumar R and Yadav G and Kuddus M and Ashraf GM and Singh R	2023.0	https://pubmed.ncbi.nlm.nih.gov/36920617/	Excluded
Genomic benchmarks: a collection of datasets for genomic sequence classification.	Grešová K and Martinek V and Čechák D and Šimeček P and Alexiou P	2023.0	https://pubmed.ncbi.nlm.nih.gov/37127596/	Excluded
Computational methods in glaucoma research: Current status and future outlook.	Kim MJ and Martin CA and Kim J and Jablonski MM	2023.0	https://pubmed.ncbi.nlm.nih.gov/37925783/	Excluded
A review on deep learning applications in highly multiplexed tissue imaging data analysis.	Zidane M and Makky A and Bruhns M and Rochwarger A and Babaei S and Claassen M and Schürch CM	2023.0	https://pubmed.ncbi.nlm.nih.gov/37564726/	Excluded
Semi-supervised learning improves regulatory sequence prediction with unlabeled sequences.	Mourad R	2023.0	https://pubmed.ncbi.nlm.nih.gov/37147561/	Excluded
Predicting mutational function using machine learning.	Shea A and Bartz J and Zhang L and Dong X	2023.0	https://pubmed.ncbi.nlm.nih.gov/36965820/	Excluded
Deep Learning Prediction of TERT Promoter Mutation Status in Thyroid Cancer Using Histologic Images.	Kim J and Ko S and Kim M and Park NJ and Han H and Cho J and Park JY	2023.0	https://pubmed.ncbi.nlm.nih.gov/36984536/	Included
Creating De Novo Overlapped Genes.	Logel DY and Jaschke PR	2023.0	https://pubmed.ncbi.nlm.nih.gov/36227541/	Excluded
Coot-Lion optimized deep learning algorithm for COVID-19 point mutation rate prediction using genome sequences.	Gugulothu P and Bhukya R	2023.0	https://pubmed.ncbi.nlm.nih.gov/37668061/	Excluded
EDLM: Ensemble Deep Learning Model to Detect Mutation for the Early Detection of Cholangiocarcinoma.	Shah AA and Alturise F and Alkhalifah T and Faisal A and Khan YD	2023.0	https://pubmed.ncbi.nlm.nih.gov/37239464/	Included
High-throughput deep learning variant effect prediction with Sequence UNET.	Dunham AS and Beltrao P and AlQuraishi M	2023.0	https://pubmed.ncbi.nlm.nih.gov/37161576/	Excluded
AD-Syn-Net: systematic identification of Alzheimer's disease-associated mutation and co-mutation vulnerabilities via deep learning.	Pan X and Coban Akdemir ZH and Gao R and Jiang X and Sheynkman GM and Wu E and Huang JH and Sahni N and Yi SS	2023.0	https://pubmed.ncbi.nlm.nih.gov/36752347/	Excluded
Towards mechanistic models of mutational effects: Deep learning on Alzheimer's Aβ peptide.	Wang B and Razavi S and Gamazon ER	2023.0	https://pubmed.ncbi.nlm.nih.gov/37090430/	Excluded
Seasonal effects decouple SARS-CoV-2 haplotypes worldwide.	Tomaszewski T and Ali MA and Caetano-Anollés K and Caetano-Anollés G	2023.0	https://pubmed.ncbi.nlm.nih.gov/37069849/	Excluded
A Deep Learning Approach for Prognostic Evaluation of Lung Adenocarcinoma Based on Cuproptosis-Related Genes.	Liang P and Chen J and Yao L and Hao Z and Chang Q	2023.0	https://pubmed.ncbi.nlm.nih.gov/37239150/	Included
DeepAlloDriver: a deep learning-based strategy to predict cancer driver mutations.	Song Q and Li M and Li Q and Lu X and Song K and Zhang Z and Wei J and Zhang L and Wei J and Ye Y and Zha J and Zhang Q and Gao Q and Long J and Liu X and Lu X and Zhang J	2023.0	https://pubmed.ncbi.nlm.nih.gov/37078611/	Excluded
Development of Prognostic Biomarkers by TMB-Guided WSI Analysis: A Two-Step Approach.	Liu X and Liu Z and Yan Y and Wang K and Wang A and Ye X and Wang L and Wei W and Li B and Sun C and He W and Zhu X and Liu Z and Liu J and Lu J and Tian J	2023.0	https://pubmed.ncbi.nlm.nih.gov/37027578/	Included
A universal deep-learning model for zinc finger design enables transcription factor reprogramming.	Ichikawa DM and Abdin O and Alerasool N and Kogenaru M and Mueller AL and Wen H and Giganti DO and Goldberg GW and Adams S and Spencer JM and Razavi R and Nim S and Zheng H and Gionco C and Clark FT and Strokach A and Hughes TR and Lionnet T and Taipale M and Kim PM and Noyes MB	2023.0	https://pubmed.ncbi.nlm.nih.gov/36702896/	Excluded
MRI-based classification of IDH mutation and 1p/19q codeletion status of gliomas using a 2.5D hybrid multi-task convolutional neural network.	Chakrabarty S and LaMontagne P and Shimony J and Marcus DS and Sotiras A	2023.0	https://pubmed.ncbi.nlm.nih.gov/37152810/	Excluded
Image-based deep learning identifies glioblastoma risk groups with genomic and transcriptomic heterogeneity: a multi-center study.	Yan J and Sun Q and Tan X and Liang C and Bai H and Duan W and Mu T and Guo Y and Qiu Y and Wang W and Yao Q and Pei D and Zhao Y and Liu D and Duan J and Chen S and Sun C and Wang W and Liu Z and Hong X and Wang X and Guo Y and Xu Y and Liu X and Cheng J and Li ZC and Zhang Z	2023.0	https://pubmed.ncbi.nlm.nih.gov/36001125/	Excluded
Improving deep models of protein-coding potential with a Fourier-transform architecture and machine translation task.	Valencia JD and Hendrix DA	2023.0	https://pubmed.ncbi.nlm.nih.gov/37066250/	Excluded
Monkeypox genome mutation analysis using a timeseries model based on long short-term memory.	Pathan RK and Uddin MA and Paul AM and Uddin MI and Hamd ZY and Aljuaid H and Khandaker MU	2023.0	https://pubmed.ncbi.nlm.nih.gov/37611023/	Excluded
Breaking the conformational ensemble barrier: Ensemble structure modeling challenges in CASP15.	Kryshtafovych A and Montelione GT and Rigden DJ and Mesdaghi S and Karaca E and Moult J	2023.0	https://pubmed.ncbi.nlm.nih.gov/37872703/	Excluded
Deep Learning for Detecting BRCA Mutations in High-Grade Ovarian Cancer Based on an Innovative Tumor Segmentation Method From Whole Slide Images.	Bourgade R and Rabilloud N and Perennec T and Pécot T and Garrec C and Guédon AF and Delnatte C and Bézieau S and Lespagnol A and de Tayrac M and Henno S and Sagan C and Toquet C and Mosnier JF and Kammerer-Jacquet SF and Loussouarn D	2023.0	https://pubmed.ncbi.nlm.nih.gov/37580018/	Included
PopTradeOff: A database for exploring population-specificity of adaptive evolution, disease susceptibility, and drug responsiveness.	Tang J and Zhang H and Zhang H and Zhu H	2023.0	https://pubmed.ncbi.nlm.nih.gov/37448726/	Excluded
Accurate Prediction of Transcriptional Activity of Single Missense Variants in HIV Tat with Deep Learning.	Derbel H and Giacoletto CJ and Benjamin R and Chen G and Schiller MR and Liu Q	2023.0	https://pubmed.ncbi.nlm.nih.gov/37047108/	Excluded
A performance evaluation of drug response prediction models for individual drugs.	Park A and Lee Y and Nam S	2023.0	https://pubmed.ncbi.nlm.nih.gov/37488424/	Included
Assessing the clinical utility of multi-omics data for predicting serous ovarian cancer prognosis.	Zhang Z and Wei Z and Zhao L and Gu C and Meng Y	2023.0	https://pubmed.ncbi.nlm.nih.gov/36803381/	Excluded
Computational textural mapping harmonises sampling variation and reveals multidimensional histopathological fingerprints.	Brummer O and Pölönen P and Mustjoki S and Brück O	2023.0	https://pubmed.ncbi.nlm.nih.gov/37391505/	Included
[Multi-classification prediction model of lung cancer tumor mutation burden based on residual network].	Meng X and Yu C and Yang X and Yang Z and Liu D	2023.0	https://pubmed.ncbi.nlm.nih.gov/37879915/	Excluded
Natural language processing to predict isocitrate dehydrogenase genotype in diffuse glioma using MR radiology reports.	Kim M and Ong KT and Choi S and Yeo J and Kim S and Han K and Park JE and Kim HS and Choi YS and Ahn SS and Kim J and Lee SK and Sohn B	2023.0	https://pubmed.ncbi.nlm.nih.gov/37566271/	Excluded
A generalizable machine learning framework for classifying DNA repair defects using ctDNA exomes.	Ritch EJ and Herberts C and Warner EW and Ng SWS and Kwan EM and Bacon JVW and Bernales CQ and Schönlau E and Fonseca NM and Giri VN and Maurice-Dror C and Vandekerkhove G and Jones SJM and Chi KN and Wyatt AW	2023.0	https://pubmed.ncbi.nlm.nih.gov/36914848/	Included
Virtual screening and molecular dynamics simulations provide insight into repurposing drugs against SARS-CoV-2 variants Spike protein/ACE2 interface.	Pirolli D and Righino B and Camponeschi C and Ria F and Di Sante G and De Rosa MC	2023.0	https://pubmed.ncbi.nlm.nih.gov/36707679/	Excluded
Peripheral nerve injury elicits microstructural and neurochemical changes in the striatum and substantia nigra of a DYT-TOR1A mouse model with dystonia-like movements.	Rauschenberger L and Krenig EM and Stengl A and Knorr S and Harder TH and Steeg F and Friedrich MU and Grundmann-Hauser K and Volkmann J and Ip CW	2023.0	https://pubmed.ncbi.nlm.nih.gov/36863527/	Excluded
From multi-omics data to the cancer druggable gene discovery: a novel machine learning-based approach.	Yang H and Gan L and Chen R and Li D and Zhang J and Wang Z	2023.0	https://pubmed.ncbi.nlm.nih.gov/36515158/	Included
Predictions of DNA mechanical properties at a genomic scale reveal potentially new functional roles of DNA flexibility.	Back G and Walther D	2023.0	https://pubmed.ncbi.nlm.nih.gov/37954573/	Excluded
Nucleic Transformer: Classifying DNA Sequences with Self-Attention and Convolutions.	He S and Gao B and Sabnis R and Sun Q	2023.0	https://pubmed.ncbi.nlm.nih.gov/37916871/	Excluded
Artificial Intelligence for predictive biomarker discovery in immuno-oncology: a systematic review.	Prelaj A and Miskovic V and Zanitti M and Trovo F and Genova C and Viscardi G and Rebuzzi SE and Mazzeo L and Provenzano L and Kosta S and Favali M and Spagnoletti A and Castelo-Branco L and Dolezal J and Pearson AT and Lo Russo G and Proto C and Ganzinelli M and Giani C and Ambrosini E and Turajlic S and Au L and Koopman M and Delaloge S and Kather JN and de Braud F and Garassino MC and Penthero…	2023.0	https://pubmed.ncbi.nlm.nih.gov/37879443/	Excluded
Short human eccDNAs are predictable from sequences.	Chang KL and Chen JH and Lin TC and Leu JY and Kao CF and Wong JY and Tsai HK	2023.0	https://pubmed.ncbi.nlm.nih.gov/37088981/	Excluded
Advances in Drug Discovery based on Genomics, Proteomics and Bioinformatics in Malaria.	Aggarwal S and Karmakar A and Krishnakumar S and Paul U and Singh A and Banerjee N and Laha N and Roy Ball G and Srivastava S	2023.0	https://pubmed.ncbi.nlm.nih.gov/37073654/	Excluded
From cancer big data to treatment: Artificial intelligence in cancer research.	Danishuddin and Khan S and Kim JJ	2023.0	https://pubmed.ncbi.nlm.nih.gov/37940369/	Excluded
Rise of Deep Learning Clinical Applications and Challenges in Omics Data: A Systematic Review.	Mohammed MA and Abdulkareem KH and Dinar AM and Zapirain BG	2023.0	https://pubmed.ncbi.nlm.nih.gov/36832152/	Excluded
DCiPatho: deep cross-fusion networks for genome scale identification of pathogens.	Jiang G and Zhang J and Zhang Y and Yang X and Li T and Wang N and Chen X and Zhao FJ and Wei Z and Xu Y and Shen Q and Xue W	2023.0	https://pubmed.ncbi.nlm.nih.gov/37249547/	Excluded
Artificial Intelligence and Machine Learning in Pharmacological Research: Bridging the Gap Between Data and Drug Discovery.	Singh S and Kumar R and Payra S and Singh SK	2023.0	https://pubmed.ncbi.nlm.nih.gov/37779744/	Excluded
Multimodal deep learning methods enhance genomic prediction of wheat breeding.	Montesinos-López A and Rivera C and Pinto F and Piñera F and Gonzalez D and Reynolds M and Pérez-Rodríguez P and Li H and Montesinos-López OA and Crossa J	2023.0	https://pubmed.ncbi.nlm.nih.gov/36869747/	Excluded
REFINED-CNN framework for survival prediction with high-dimensional features.	Bazgir O and Lu J	2023.0	https://pubmed.ncbi.nlm.nih.gov/37664631/	Included
SYNDEEP: a deep learning approach for the prediction of cancer drugs synergy.	Torkamannia A and Omidi Y and Ferdousi R	2023.0	https://pubmed.ncbi.nlm.nih.gov/37061563/	Included
Biological insights and novel biomarker discovery through deep learning approaches in breast cancer histopathology.	Mandair D and Reis-Filho JS and Ashworth A	2023.0	https://pubmed.ncbi.nlm.nih.gov/37024522/	Excluded
DeepOM: single-molecule optical genome mapping via deep learning.	Nogin Y and Detinis Zur T and Margalit S and Barzilai I and Alalouf O and Ebenstein Y and Shechtman Y	2023.0	https://pubmed.ncbi.nlm.nih.gov/36929928/	Excluded
c-Diadem: a constrained dual-input deep learning model to identify novel biomarkers in Alzheimer's disease.	Jemimah S and AlShehhi A	2023.0	https://pubmed.ncbi.nlm.nih.gov/37833700/	Excluded
Relationship between the deep features of the full-scan pathological map of mucinous gastric carcinoma and related genes based on deep learning.	Li D and Li X and Li S and Qi M and Sun X and Hu G	2023.0	https://pubmed.ncbi.nlm.nih.gov/36942252/	Excluded
Prediction of drug sensitivity based on multi-omics data using deep learning and similarity network fusion approaches.	Liu XY and Mei XY	2023.0	https://pubmed.ncbi.nlm.nih.gov/37139048/	Included
Unlocking the Potential of Zebrafish Research with Artificial Intelligence: Advancements in Tracking, Processing, and Visualization.	Fan YL and Hsu FR and Wang Y and Liao LD	2023.0	https://pubmed.ncbi.nlm.nih.gov/37558927/	Excluded
The Overlooked Role of Specimen Preparation in Bolstering Deep Learning-Enhanced Spatial Transcriptomics Workflows.	Fatemi MY and Lu Y and Diallo AB and Srinivasan G and Azher ZL and Christensen BC and Salas LA and Tsongalis GJ and Palisoul SM and Perreard L and Kolling FW and Vaickus LJ and Levy JJ	2023.0	https://pubmed.ncbi.nlm.nih.gov/37873287/	Excluded
iDeLUCS: a deep learning interactive tool for alignment-free clustering of DNA sequences.	Millan Arias P and Hill KA and Kari L	2023.0	https://pubmed.ncbi.nlm.nih.gov/37589603/	Excluded
A novel MRI-based deep learning networks combined with attention mechanism for predicting CDKN2A/B homozygous deletion status in IDH-mutant astrocytoma.	Zhang L and Wang R and Gao J and Tang Y and Xu X and Kan Y and Cao X and Wen Z and Liu Z and Cui S and Li Y	2023.0	https://pubmed.ncbi.nlm.nih.gov/37553486/	Excluded
Application of Multimodal MRI in the Early Diagnosis of Autism Spectrum Disorders: A Review.	Wang M and Xu D and Zhang L and Jiang H	2023.0	https://pubmed.ncbi.nlm.nih.gov/37835770/	Excluded
The evolution and mutational robustness of chromatin accessibility in Drosophila.	Khodursky S and Zheng EB and Svetec N and Durkin SM and Benjamin S and Gadau A and Wu X and Zhao L	2023.0	https://pubmed.ncbi.nlm.nih.gov/37845780/	Excluded
scTour: a deep learning architecture for robust inference and accurate prediction of cellular dynamics.	Li Q	2023.0	https://pubmed.ncbi.nlm.nih.gov/37353848/	Excluded
CRMnet: A deep learning model for predicting gene expression from large regulatory sequence datasets.	Ding K and Dixit G and Parker BJ and Wen J	2023.0	https://pubmed.ncbi.nlm.nih.gov/36999047/	Excluded
Drug Repurposing to Circumvent Immune Checkpoint Inhibitor Resistance in Cancer Immunotherapy.	To KKW and Cho WC	2023.0	https://pubmed.ncbi.nlm.nih.gov/37631380/	Excluded
DeepPeptide predicts cleaved peptides in proteins using conditional random fields.	Teufel F and Refsgaard JC and Madsen CT and Stahlhut C and Grønborg M and Winther O and Madsen D	2023.0	https://pubmed.ncbi.nlm.nih.gov/37812217/	Excluded
High-Accuracy ncRNA Function Prediction via Deep Learning Using Global and Local Sequence Information.	Orro A and Trombetti GA	2023.0	https://pubmed.ncbi.nlm.nih.gov/37371726/	Excluded
Complex hierarchical structures in single-cell genomics data unveiled by deep hyperbolic manifold learning.	Tian T and Zhong C and Lin X and Wei Z and Hakonarson H	2023.0	https://pubmed.ncbi.nlm.nih.gov/36849204/	Excluded
Lung Cancer Subtype Diagnosis by Fusing Image-Genomics Data and Hybrid Deep Networks.	Wang X and Yu G and Yan Z and Wan L and Wang W and Cui L	2023.0	https://pubmed.ncbi.nlm.nih.gov/34855599/	Included
End-to-end sequence-structure-function meta-learning predicts genome-wide chemical-protein interactions for dark proteins.	Cai T and Xie L and Zhang S and Chen M and He D and Badkul A and Liu Y and Namballa HK and Dorogan M and Harding WW and Mura C and Bourne PE and Xie L	2023.0	https://pubmed.ncbi.nlm.nih.gov/36652496/	Excluded
Prediction of transport proteins from sequence information with the deep learning approach.	Wang Q and Xu T and Xu K and Lu Z and Ying J	2023.0	https://pubmed.ncbi.nlm.nih.gov/37167658/	Excluded
Use of big data and machine learning algorithms to extract possible treatment targets in neurodevelopmental disorders.	Malik MA and Faraone SV and Michoel T and Haavik J	2023.0	https://pubmed.ncbi.nlm.nih.gov/37708996/	Excluded
PDIVAS: Pathogenicity predictor for Deep-Intronic Variants causing Aberrant Splicing.	Kurosawa R and Iida K and Ajiro M and Awaya T and Yamada M and Kosaki K and Hagiwara M	2023.0	https://pubmed.ncbi.nlm.nih.gov/37817060/	Excluded
EvoAug: improving generalization and interpretability of genomic deep neural networks with evolution-inspired data augmentations.	Lee NK and Tang Z and Toneyan S and Koo PK	2023.0	https://pubmed.ncbi.nlm.nih.gov/37143118/	Excluded
Improving genetic risk prediction across diverse population by disentangling ancestry representations.	Gyawali PK and Le Guen Y and Liu X and Belloy ME and Tang H and Zou J and He Z	2023.0	https://pubmed.ncbi.nlm.nih.gov/37736834/	Excluded
Three-dimensional genome rewiring in loci with human accelerated regions.	Keough KC and Whalen S and Inoue F and Przytycki PF and Fair T and Deng C and Steyert M and Ryu H and Lindblad-Toh K and Karlsson E and Nowakowski T and Ahituv N and Pollen A and Pollard KS	2023.0	https://pubmed.ncbi.nlm.nih.gov/37104607/	Excluded
Ethical layering in AI-driven polygenic risk scores-New complexities, new challenges.	Fritzsche MC and Akyüz K and Cano Abadía M and McLennan S and Marttinen P and Mayrhofer MT and Buyx AM	2023.0	https://pubmed.ncbi.nlm.nih.gov/36816027/	Excluded
scJVAE: A novel method for integrative analysis of multimodal single-cell data.	Wani SA and Khan SA and Quadri SMK	2023.0	https://pubmed.ncbi.nlm.nih.gov/37030268/	Excluded
miWords: transformer-based composite deep learning for highly accurate discovery of pre-miRNA regions across plant genomes.	Gupta S and Shankar R	2023.0	https://pubmed.ncbi.nlm.nih.gov/36907657/	Excluded
An unsupervised deep learning framework for predicting human essential genes from population and functional genomic data.	LaPolice TM and Huang YF	2023.0	https://pubmed.ncbi.nlm.nih.gov/37723435/	Excluded
Atlas of primary cell-type-specific sequence models of gene expression and variant effects.	Sokolova K and Theesfeld CL and Wong AK and Zhang Z and Dolinski K and Troyanskaya OG	2023.0	https://pubmed.ncbi.nlm.nih.gov/37703883/	Excluded
scGGAN: single-cell RNA-seq imputation by graph-based generative adversarial network.	Huang Z and Wang J and Lu X and Mohd Zain A and Yu G	2023.0	https://pubmed.ncbi.nlm.nih.gov/36733262/	Excluded
Prediction of cancer treatment response from histopathology images through imputed transcriptomics.	Hoang DT and Dinstag G and Hermida LC and Ben-Zvi DS and Elis E and Caley K and Sammut SJ and Sinha S and Sinha N and Dampier CH and Stossel C and Patil T and Rajan A and Lassoued W and Strauss J and Bailey S and Allen C and Redman J and Beker T and Jiang P and Golan T and Wilkinson S and Sowalsky AG and Pine SR and Caldas C and Gulley JL and Aldape K and Aharonov R and Stone EA and Ruppin E	2023.0	https://pubmed.ncbi.nlm.nih.gov/37790315/	Included
How Radiomics Can Improve Breast Cancer Diagnosis and Treatment.	Pesapane F and De Marco P and Rapino A and Lombardo E and Nicosia L and Tantrige P and Rotili A and Bozzini AC and Penco S and Dominelli V and Trentin C and Ferrari F and Farina M and Meneghetti L and Latronico A and Abbate F and Origgi D and Carrafiello G and Cassano E	2023.0	https://pubmed.ncbi.nlm.nih.gov/36835908/	Excluded
Integrated Multi-Omic Analysis Reveals Immunosuppressive Phenotype Associated with Poor Outcomes in High-Grade Serous Ovarian Cancer.	Keathley R and Kocherginsky M and Davuluri R and Matei D	2023.0	https://pubmed.ncbi.nlm.nih.gov/37509311/	Excluded
Application of radiomics to meningiomas: A systematic review.	Patel RV and Yao S and Huang RY and Bi WL	2023.0	https://pubmed.ncbi.nlm.nih.gov/36723606/	Excluded
Artificial intelligence-based preventive, personalized and precision medicine for cardiovascular disease/stroke risk assessment in rheumatoid arthritis patients: a narrative review.	Al-Maini M and Maindarkar M and Kitas GD and Khanna NN and Misra DP and Johri AM and Mantella L and Agarwal V and Sharma A and Singh IM and Tsoulfas G and Laird JR and Faa G and Teji J and Turk M and Viskovic K and Ruzsa Z and Mavrogeni S and Rathore V and Miner M and Kalra MK and Isenovic ER and Saba L and Fouda MM and Suri JS	2023.0	https://pubmed.ncbi.nlm.nih.gov/37648884/	Excluded
Cartography of Genomic Interactions Enables Deep Analysis of Single-Cell Expression Data.	Islam MT and Xing L	2023.0	https://pubmed.ncbi.nlm.nih.gov/36755047/	Excluded
A systematic review of biologically-informed deep learning models for cancer: fundamental trends for encoding and interpreting oncology data.	Wysocka M and Wysocki O and Zufferey M and Landers D and Freitas A	2023.0	https://pubmed.ncbi.nlm.nih.gov/37189058/	Excluded
A Pharmaceutical Paradigm for Cardiovascular Composite Risk Assessment Using Novel Radiogenomics Risk Predictors in Precision Explainable Artificial Intelligence Framework: Clinical Trial Tool.	Saba L and Maindarkar M and Khanna NN and Johri AM and Mantella L and Laird JR and Paraskevas KI and Ruzsa Z and Kalra MK and Fernandes JFE and Chaturvedi S and Nicolaides A and Rathore V and Singh N and Fouda MM and Isenovic ER and Al-Maini M and Viswanathan V and Suri JS	2023.0	https://pubmed.ncbi.nlm.nih.gov/37919080/	Excluded
Federated Learning for Sparse Bayesian Models with Applications to Electronic Health Records and Genomics.	Kidd B and Wang K and Xu Y and Ni Y	2023.0	https://pubmed.ncbi.nlm.nih.gov/36541002/	Excluded
SwarmDeepSurv: swarm intelligence advances deep survival network for prognostic radiomics signatures in four solid cancers.	Al-Tashi Q and Saad MB and Sheshadri A and Wu CC and Chang JY and Al-Lazikani B and Gibbons C and Vokes NI and Zhang J and Lee JJ and Heymach JV and Jaffray D and Mirjalili S and Wu J	2023.0	https://pubmed.ncbi.nlm.nih.gov/37602223/	Excluded
A novel artificial intelligence approach to detect the breast cancer using KNNet technique with EPM gene profiling.	Joshi S and Natteshan NVS and Rastogi R and Sampathkumar A and Pandimurugan V and Sountharrajan S	2023.0	https://pubmed.ncbi.nlm.nih.gov/37721631/	Excluded
Genes selection using deep learning and explainable artificial intelligence for chronic lymphocytic leukemia predicting the need and time to therapy.	Morabito F and Adornetto C and Monti P and Amaro A and Reggiani F and Colombo M and Rodriguez-Aldana Y and Tripepi G and D'Arrigo G and Vener C and Torricelli F and Rossi T and Neri A and Ferrarini M and Cutrona G and Gentile M and Greco G	2023.0	https://pubmed.ncbi.nlm.nih.gov/37719021/	Excluded
AMAnD: an automated metagenome anomaly detection methodology utilizing DeepSVDD neural networks.	Price C and Russell JA	2023.0	https://pubmed.ncbi.nlm.nih.gov/37497030/	Excluded
Genomic object detection: An improved approach for transposable elements detection and classification using convolutional neural networks.	Orozco-Arias S and Lopez-Murillo LH and Piña JS and Valencia-Castrillon E and Tabares-Soto R and Castillo-Ossa L and Isaza G and Guyot R	2023.0	https://pubmed.ncbi.nlm.nih.gov/37733731/	Excluded
SSLpheno: A Self-Supervised Learning Approach for Gene-Phenotype Association Prediction Using Protein-Protein Interactions and Gene Ontology Data.	Bi X and Liang W and Zhao Q and Wang J	2023.0	https://pubmed.ncbi.nlm.nih.gov/37941450/	Excluded
Spatial transformation of multi-omics data unlocks novel insights into cancer biology.	Sokač M and Kjær A and Dyrskjøt L and Haibe-Kains B and Jwl Aerts H and Birkbak NJ	2023.0	https://pubmed.ncbi.nlm.nih.gov/37669321/	Included
Nextflow Pipeline for Visium and H&E Data from Patient-Derived Xenograft Samples.	Domanskyi S and Srivastava A and Kaster J and Li H and Herlyn M and Rubinstein JC and Chuang JH	2023.0	https://pubmed.ncbi.nlm.nih.gov/37546876/	Excluded
Cancer-inspired genomics mapper model for the generation of synthetic DNA sequences with desired genomics signatures.	Lazebnik T and Simon-Keren L	2023.0	https://pubmed.ncbi.nlm.nih.gov/37478715/	Excluded
Identification of significant gene expression changes in multiple perturbation experiments using knockoffs.	Zhao T and Zhu G and Dubey HV and Flaherty P	2023.0	https://pubmed.ncbi.nlm.nih.gov/36892174/	Excluded
Deep Learning Integration of Chest Computed Tomography Imaging and Gene Expression Identifies Novel Aspects of COPD.	Chen J and Xu Z and Sun L and Yu K and Hersh CP and Boueiz A and Hokanson JE and Sciurba FC and Silverman EK and Castaldi PJ and Batmanghelich K	2023.0	https://pubmed.ncbi.nlm.nih.gov/37413999/	Excluded
STGNNks: Identifying cell types in spatial transcriptomics data based on graph neural network, denoising auto-encoder, and k-sums clustering.	Peng L and He X and Peng X and Li Z and Zhang L	2023.0	https://pubmed.ncbi.nlm.nih.gov/37738898/	Excluded
Efficient diagnosis of IDH-mutant gliomas: 1p/19qNET assesses 1p/19q codeletion status using weakly-supervised learning.	Kim GJ and Lee T and Ahn S and Uh Y and Kim SH	2023.0	https://pubmed.ncbi.nlm.nih.gov/37717080/	Included
Artificial Intelligence and Laryngeal Cancer: From Screening to Prognosis: A State of the Art Review.	Bensoussan Y and Vanstrum EB and Johns MM 3rd and Rameau A	2023.0	https://pubmed.ncbi.nlm.nih.gov/35787073/	Excluded
Sequence characteristics and an accurate model of high-occupancy target loci in the human genome.	Hudaiberdiev S and Ovcharenko I	2023.0	https://pubmed.ncbi.nlm.nih.gov/36945558/	Excluded
A high-resolution melt curve toolkit to identify lineage-defining SARS-CoV-2 mutations.	Fraser AJ and Greenland-Bews C and Kelly D and Williams CT and Body R and Adams ER and Atienzar AC and Edwards T and Allen DJ	2023.0	https://pubmed.ncbi.nlm.nih.gov/36890186/	Excluded
Continuous lifelong learning for modeling of gene regulation from single cell multiome data by leveraging atlas-scale external data.	Yuan Q and Duren Z	2023.0	https://pubmed.ncbi.nlm.nih.gov/37577525/	Excluded
i4mC-GRU: Identifying DNA N(4)-Methylcytosine sites in mouse genomes using bidirectional gated recurrent unit and sequence-embedded features.	Nguyen-Vo TH and Trinh QH and Nguyen L and Nguyen-Hoang PU and Rahardja S and Nguyen BP	2023.0	https://pubmed.ncbi.nlm.nih.gov/37273848/	Excluded
Genome interpretation in a federated learning context allows the multi-center exome-based risk prediction of Crohn's disease patients.	Raimondi D and Chizari H and Verplaetse N and Löscher BS and Franke A and Moreau Y	2023.0	https://pubmed.ncbi.nlm.nih.gov/37945674/	Excluded
Introme accurately predicts the impact of coding and noncoding variants on gene splicing, with clinical applications.	Sullivan PJ and Gayevskiy V and Davis RL and Wong M and Mayoh C and Mallawaarachchi A and Hort Y and McCabe MJ and Beecroft S and Jackson MR and Arts P and Dubowsky A and Laing N and Dinger ME and Scott HS and Oates E and Pinese M and Cowley MJ	2023.0	https://pubmed.ncbi.nlm.nih.gov/37198692/	Excluded
New drug target identification in Vibrio vulnificus by subtractive genome analysis and their inhibitors through molecular docking and molecular dynamics simulations.	Alotaibi BS and Ajmal A and Hakami MA and Mahmood A and Wadood A and Hu J	2023.0	https://pubmed.ncbi.nlm.nih.gov/37449110/	Excluded
DNA-MP: a generalized DNA modifications predictor for multiple species based on powerful sequence encoding method.	Nabeel Asim M and Ali Ibrahim M and Fazeel A and Dengel A and Ahmed S	2023.0	https://pubmed.ncbi.nlm.nih.gov/36528802/	Excluded
Single nucleotide variants in Pseudomonas aeruginosa populations from sputum correlate with baseline lung function and predict disease progression in individuals with cystic fibrosis.	Saber MM and Donner J and Levade I and Acosta N and Parkins MD and Boyle B and Levesque RC and Nguyen D and Shapiro BJ	2023.0	https://pubmed.ncbi.nlm.nih.gov/37052589/	Excluded
A novel method for identifying key genes in macroevolution based on deep learning with attention mechanism.	Mao J and Cao Y and Zhang Y and Huang B and Zhao Y	2023.0	https://pubmed.ncbi.nlm.nih.gov/37957311/	Excluded
Interpretable deep learning model to predict the molecular classification of endometrial cancer from haematoxylin and eosin-stained whole-slide images: a combined analysis of the PORTEC randomised trials and clinical cohorts.	Fremond S and Andani S and Barkey Wolf J and Dijkstra J and Melsbach S and Jobsen JJ and Brinkhuis M and Roothaan S and Jurgenliemk-Schulz I and Lutgens LCHW and Nout RA and van der Steen-Banasik EM and de Boer SM and Powell ME and Singh N and Mileshkin LR and Mackay HJ and Leary A and Nijman HW and Smit VTHBM and Creutzberg CL and Horeweg N and Koelzer VH and Bosse T	2023.0	https://pubmed.ncbi.nlm.nih.gov/36496303/	Included
Predicting benefit from immune checkpoint inhibitors in patients with non-small-cell lung cancer by CT-based ensemble deep learning: a retrospective study.	Saad MB and Hong L and Aminu M and Vokes NI and Chen P and Salehjahromi M and Qin K and Sujit SJ and Lu X and Young E and Al-Tashi Q and Qureshi R and Wu CC and Carter BW and Lin SH and Lee PP and Gandhi S and Chang JY and Li R and Gensheimer MF and Wakelee HA and Neal JW and Lee HS and Cheng C and Velcheti V and Lou Y and Petranovic M and Rinsurongkawong W and Le X and Rinsurongkawong V and Spel…	2023.0	https://pubmed.ncbi.nlm.nih.gov/37268451/	Excluded
Predicting Molecular Subtype and Survival of Rhabdomyosarcoma Patients Using Deep Learning of H&E Images: A Report from the Children's Oncology Group.	Milewski D and Jung H and Brown GT and Liu Y and Somerville B and Lisle C and Ladanyi M and Rudzinski ER and Choo-Wosoba H and Barkauskas DA and Lo T and Hall D and Linardic CM and Wei JS and Chou HC and Skapek SX and Venkatramani R and Bode PK and Steinberg SM and Zaki G and Kuznetsov IB and Hawkins DS and Shern JF and Collins J and Khan J	2023.0	https://pubmed.ncbi.nlm.nih.gov/36346688/	Included
Multimodal Deep Learning-Based Prognostication in Glioma Patients: A Systematic Review.	Alleman K and Knecht E and Huang J and Zhang L and Lam S and DeCuypere M	2023.0	https://pubmed.ncbi.nlm.nih.gov/36672494/	Excluded
Deep Multi-dictionary Learning for Survival Prediction with Multi-zoom Histopathological Whole Slide Images.	Tu C and Du D and Zeng T and Zhang Y	2023.0	https://pubmed.ncbi.nlm.nih.gov/37788195/	Included
High-dose melphalan treatment significantly increases mutational burden at relapse in multiple myeloma.	Samur MK and Roncador M and Aktas Samur A and Fulciniti M and Bazarbachi AH and Szalat R and Shammas MA and Sperling AS and Richardson PG and Magrangeas F and Minvielle S and Perrot A and Corre J and Moreau P and Thakurta A and Parmigiani G and Anderson KC and Avet-Loiseau H and Munshi NC	2023.0	https://pubmed.ncbi.nlm.nih.gov/36603186/	Excluded
Convolutional neural network for biomarker discovery for triple negative breast cancer with RNA sequencing data.	Chen X and Balko JM and Ling F and Jin Y and Gonzalez A and Zhao Z and Chen J	2023.0	https://pubmed.ncbi.nlm.nih.gov/37025902/	Included
AUTOSURV: INTERPRETABLE DEEP LEARNING FRAMEWORK FOR CANCER SURVIVAL ANALYSIS INCORPORATING CLINICAL AND MULTI-OMICS DATA.	Jiang L and Xu C and Bai Y and Liu A and Gong Y and Wang YP and Deng HW	2023.0	https://pubmed.ncbi.nlm.nih.gov/37609286/	Included
Improving diagnosis and prognosis of lung cancer using vision transformers: a scoping review.	Ali H and Mohsen F and Shah Z	2023.0	https://pubmed.ncbi.nlm.nih.gov/37715137/	Excluded
Deep Learning With Radiogenomics Towards Personalized Management of Gliomas.	Mitra S	2023.0	https://pubmed.ncbi.nlm.nih.gov/33900921/	Excluded
Interpretable meta-learning of multi-omics data for survival analysis and pathway enrichment.	Cho HJ and Shu M and Bekiranov S and Zang C and Zhang A	2023.0	https://pubmed.ncbi.nlm.nih.gov/36864611/	Included
Predicting survival in glioblastoma with multimodal neuroimaging and machine learning.	Luckett PH and Olufawo M and Lamichhane B and Park KY and Dierker D and Verastegui GT and Yang P and Kim AH and Chheda MG and Snyder AZ and Shimony JS and Leuthardt EC	2023.0	https://pubmed.ncbi.nlm.nih.gov/37668941/	Excluded
Deep neural network for discovering metabolism-related biomarkers for lung adenocarcinoma.	Fu L and Li M and Lv J and Yang C and Zhang Z and Qin S and Li W and Wang X and Chen L	2023.0	https://pubmed.ncbi.nlm.nih.gov/37955007/	Excluded
Emerging biomolecules for practical theranostics of liver hepatocellular carcinoma.	Hu M and Xia X and Chen L and Jin Y and Hu Z and Xia S and Yao X	2023.0	https://pubmed.ncbi.nlm.nih.gov/37451515/	Excluded
Deep Learning Techniques with Genomic Data in Cancer Prognosis: A Comprehensive Review of the 2021-2023 Literature.	Lee M	2023.0	https://pubmed.ncbi.nlm.nih.gov/37508326/	Excluded
Imaging Analytics using Artificial Intelligence in Oncology: A Comprehensive Review.	Chakrabarty N and Mahajan A	2023.0	https://pubmed.ncbi.nlm.nih.gov/37806795/	Excluded
Deep learning-based classifier of diffuse large B-cell lymphoma cell-of-origin with clinical outcome.	Viswanathan A and Kundal K and Sengupta A and Kumar A and Kumar KV and Holmes AB and Kumar R	2023.0	https://pubmed.ncbi.nlm.nih.gov/36412115/	Included
Determining the prognosis of Lung cancer from mutated genes using a deep learning survival model: a large multi-center study.	Peng J and Xiao L and Zhu H and Han L and Ma H	2023.0	https://pubmed.ncbi.nlm.nih.gov/37925409/	Included
Predicting gene knockout effects from expression data.	Rosenski J and Shifman S and Kaplan T	2023.0	https://pubmed.ncbi.nlm.nih.gov/36803845/	Excluded
Decoding biological age from face photographs using deep learning.	Zalay O and Bontempi D and Bitterman DS and Birkbak N and Shyr D and Haugg F and Qian JM and Roberts H and Perni S and Prudente V and Pai S and Dekker A and Haibe-Kains B and Guthier C and Balboni T and Warren L and Krishan M and Kann BH and Swanton C and Ruysscher D and Mak RH and Aerts HJ	2023.0	https://pubmed.ncbi.nlm.nih.gov/37745558/	Excluded
Identification of gene profiles related to the development of oral cancer using a deep learning technique.	Tapak L and Ghasemi MK and Afshar S and Mahjub H and Soltanian A and Khotanlou H	2023.0	https://pubmed.ncbi.nlm.nih.gov/36849997/	Excluded
A deep learning approach based on multi-omics data integration to construct a risk stratification prediction model for skin cutaneous melanoma.	Li W and Huang Q and Peng Y and Pan S and Hu M and Wang P and He Y	2023.0	https://pubmed.ncbi.nlm.nih.gov/37673824/	Included
Overall mortality risk analysis for rectal cancer using deep learning-based fuzzy systems.	Yang CH and Chen WC and Chen JB and Huang HC and Chuang LY	2023.0	https://pubmed.ncbi.nlm.nih.gov/36965323/	Included
3D structural human interactome reveals proteome-wide perturbations by disease mutations.	Xiong D and Zhao J and Qiu Y and Zhou Y and Lee D and Gupta S and Lu W and Liang S and Kang JJ and Eng C and Loscalzo J and Cheng F and Yu H	2023.0	https://pubmed.ncbi.nlm.nih.gov/37162909/	Excluded
A deep learning framework for personalised dynamic diagnosis of graft fibrosis after liver transplantation: a retrospective, single Canadian centre, longitudinal study.	Azhie A and Sharma D and Sheth P and Qazi-Arisar FA and Zaya R and Naghibzadeh M and Duan K and Fischer S and Patel K and Tsien C and Selzner N and Lilly L and Jaeckel E and Xu W and Bhat M	2023.0	https://pubmed.ncbi.nlm.nih.gov/37210229/	Excluded
Epigenetic and Tumor Microenvironment for Prognosis of Patients with Gastric Cancer.	Wu Z and Wang W and Zhang K and Fan M and Lin R	2023.0	https://pubmed.ncbi.nlm.nih.gov/37238607/	Excluded
A deep learning approach reveals unexplored landscape of viral expression in cancer.	Elbasir A and Ye Y and Schäffer DE and Hao X and Wickramasinghe J and Tsingas K and Lieberman PM and Long Q and Morris Q and Zhang R and Schäffer AA and Auslander N	2023.0	https://pubmed.ncbi.nlm.nih.gov/36774364/	Excluded
Comparison of deep learning-based recurrence-free survival with random survival forest and Cox proportional hazard models in Stage-I NSCLC patients.	Kar İ and Kocaman G and İbrahimov F and Enön S and Coşgun E and Elhan AH	2023.0	https://pubmed.ncbi.nlm.nih.gov/37644818/	Excluded
HArmonized single-cell RNA-seq Cell type Assisted Deconvolution (HASCAD).	Chiu YJ and Ni CE and Huang YH	2023.0	https://pubmed.ncbi.nlm.nih.gov/37907883/	Excluded
hist2RNA: An Efficient Deep Learning Architecture to Predict Gene Expression from Breast Cancer Histopathology Images.	Mondol RK and Millar EKA and Graham PH and Browne L and Sowmya A and Meijering E	2023.0	https://pubmed.ncbi.nlm.nih.gov/37174035/	Excluded
Surformer: An interpretable pattern-perceptive survival transformer for cancer survival prediction from histopathology whole slide images.	Wang Z and Gao Q and Yi X and Zhang X and Zhang Y and Zhang D and Liò P and Bain C and Bassed R and Li S and Guo Y and Imoto S and Yao J and Daly RJ and Song J	2023.0	https://pubmed.ncbi.nlm.nih.gov/37572513/	Included
Tumor Mutation Burden-Related Histopathologic Features for Predicting Overall Survival in Gliomas Using Graph Deep Learning.	Sun C and Luo T and Liu Z and Ge J and Shao L and Liu X and Li B and Zhang S and Qiu Q and Wei W and Wang S and Bian XW and Tian J	2023.0	https://pubmed.ncbi.nlm.nih.gov/37741452/	Included
A population-level computational histologic signature for invasive breast cancer prognosis.	Amgad M and Hodge J and Elsebaie M and Bodelon C and Puvanesarajah S and Gutman D and Siziopikou K and Goldstein J and Gaudet M and Teras L and Cooper L	2023.0	https://pubmed.ncbi.nlm.nih.gov/37293118/	Included
Quantitative prediction of right ventricular and size and function from the electrocardiogram.	Duong SQ and Vaid A and Vy HMT and Butler LR and Lampert J and Pass RH and Charney AW and Narula J and Khera R and Greenspan H and Gelb BD and Do R and Nadkarni G	2023.0	https://pubmed.ncbi.nlm.nih.gov/37162979/	Excluded
DeepAutoGlioma: a deep learning autoencoder-based multi-omics data integration and classification tools for glioma subtyping.	Munquad S and Das AB	2023.0	https://pubmed.ncbi.nlm.nih.gov/37968655/	Included
Unsupervised representation learning improves genomic discovery and risk prediction for respiratory and circulatory functions and diseases.	Yun T and Cosentino J and Behsaz B and McCaw ZR and Hill D and Luben R and Lai D and Bates J and Yang H and Schwantes-An TH and Zhou Y and Khawaja AP and Carroll A and Hobbs BD and Cho MH and McLean CY and Hormozdiari F	2023.0	https://pubmed.ncbi.nlm.nih.gov/37163049/	Excluded
Subtype-DCC: decoupled contrastive clustering method for cancer subtype identification based on multi-omics data.	Zhao J and Zhao B and Song X and Lyu C and Chen W and Xiong Y and Wei DQ	2023.0	https://pubmed.ncbi.nlm.nih.gov/36702755/	Excluded
Prognostic prediction based on histopathologic features of tumor microenvironment in colorectal cancer.	Shi L and Zhang Y and Wang H	2023.0	https://pubmed.ncbi.nlm.nih.gov/37089601/	Included
Exploring and validating the prognostic value of pathomics signatures and genomics in patients with cutaneous melanoma based on bioinformatics and deep learning.	Li X and Yu X and Tian D and Liu Y and Li D	2023.0	https://pubmed.ncbi.nlm.nih.gov/37722701/	Included
A paradigm shift in the prevention and diagnosis of oral squamous cell carcinoma.	Hirsch JM and Sandy R and Hasséus B and Lindblad J	2023.0	https://pubmed.ncbi.nlm.nih.gov/37710407/	Excluded
Benchmark of embedding-based methods for accurate and transferable prediction of drug response.	Jia P and Hu R and Zhao Z	2023.0	https://pubmed.ncbi.nlm.nih.gov/36961310/	Excluded
Inference of chronic obstructive pulmonary disease with deep learning on raw spirograms identifies new genetic loci and improves risk models.	Cosentino J and Behsaz B and Alipanahi B and McCaw ZR and Hill D and Schwantes-An TH and Lai D and Carroll A and Hobbs BD and Cho MH and McLean CY and Hormozdiari F	2023.0	https://pubmed.ncbi.nlm.nih.gov/37069358/	Excluded
A bio-inspired convolution neural network architecture for automatic breast cancer detection and classification using RNA-Seq gene expression data.	Mohamed TIA and Ezugwu AE and Fonou-Dombeu JV and Ikotun AM and Mohammed M	2023.0	https://pubmed.ncbi.nlm.nih.gov/37670037/	Included
Characterizing the Survival-Associated Interactions Between Tumor-Infiltrating Lymphocytes and Tumors From Pathological Images and Multi-Omics Data.	Shao W and Zuo Y and Shi Y and Wu Y and Tang J and Zhao J and Sun L and Lu Z and Sheng J and Zhu Q and Zhang D	2023.0	https://pubmed.ncbi.nlm.nih.gov/37159321/	Included
Integrative analysis of ferroptosis regulators for clinical prognosis based on deep learning and potential chemotherapy sensitivity of prostate cancer.	Guo T and Yuan Z and Wang T and Zhang J and Tang H and Zhang N and Wang X and Chen S	2023.0	https://pubmed.ncbi.nlm.nih.gov/36874167/	Excluded
P53 loss of heterozygosity (LOH) in formalin-fixed paraffin-embedded leiomyosarcoma (LMS): a novel report.	McMahon JN and Gaffney EF and Aliaga-Kelly WJ and Stephens JF and Jalali A and Curran B	2023.0	https://pubmed.ncbi.nlm.nih.gov/37468695/	Excluded
AI-powered interpretable imaging phenotypes noninvasively characterize tumor microenvironment associated with diverse molecular signatures and survival in breast cancer.	Lv T and Hong X and Liu Y and Miao K and Sun H and Li L and Deng C and Jiang C and Pan X	2023.0	https://pubmed.ncbi.nlm.nih.gov/37865058/	Excluded
Precision oncology: Artificial intelligence, circulating cell-free DNA, and the minimally invasive detection of pancreatic cancer-A pilot study.	Bahado-Singh RO and Turkoglu O and Aydas B and Vishweswaraiah S	2023.0	https://pubmed.ncbi.nlm.nih.gov/37787018/	Included
Artificial intelligence-based digital scores of stromal tumour-infiltrating lymphocytes and tumour-associated stroma predict disease-specific survival in triple-negative breast cancer.	Albusayli R and Graham JD and Pathmanathan N and Shaban M and Raza SEA and Minhas F and Armes JE and Rajpoot N	2023.0	https://pubmed.ncbi.nlm.nih.gov/36705810/	Included
Transformer-based biomarker prediction from colorectal cancer histology: A large-scale multicentric study.	Wagner SJ and Reisenbüchler D and West NP and Niehues JM and Zhu J and Foersch S and Veldhuizen GP and Quirke P and Grabsch HI and van den Brandt PA and Hutchins GGA and Richman SD and Yuan T and Langer R and Jenniskens JCA and Offermans K and Mueller W and Gray R and Gruber SB and Greenson JK and Rennert G and Bonner JD and Schmolze D and Jonnagaddala J and Hawkins NJ and Ward RL and Morton D an…	2023.0	https://pubmed.ncbi.nlm.nih.gov/37652006/	Included
Artificial Intelligence Enabled Histological Prediction of Remission or Activity and Clinical Outcomes in Ulcerative Colitis.	Iacucci M and Parigi TL and Del Amor R and Meseguer P and Mandelli G and Bozzola A and Bazarova A and Bhandari P and Bisschops R and Danese S and De Hertogh G and Ferraz JG and Goetz M and Grisan E and Gui X and Hayee B and Kiesslich R and Lazarev M and Panaccione R and Parra-Blanco A and Pastorelli L and Rath T and Røyset ES and Tontini GE and Vieth M and Zardo D and Ghosh S and Naranjo V and Vi…	2023.0	https://pubmed.ncbi.nlm.nih.gov/36871598/	Excluded
Self-trained deep convolutional neural network for noise reduction in CT.	Zhou Z and Inoue A and McCollough CH and Yu L	2023.0	https://pubmed.ncbi.nlm.nih.gov/37636895/	Excluded
Cervical cell classification with deep-learning algorithms.	Xu L and Cai F and Fu Y and Liu Q	2023.0	https://pubmed.ncbi.nlm.nih.gov/36626113/	Excluded
Machine learning and deep learning techniques for breast cancer diagnosis and classification: a comprehensive review of medical imaging studies.	Radak M and Lafta HY and Fallahi H	2023.0	https://pubmed.ncbi.nlm.nih.gov/37278831/	Excluded
A virtual chromoendoscopy artificial intelligence system to detect endoscopic and histologic activity/remission and predict clinical outcomes in ulcerative colitis.	Iacucci M and Cannatelli R and Parigi TL and Nardone OM and Tontini GE and Labarile N and Buda A and Rimondi A and Bazarova A and Bisschops R and Del Amor R and Meseguer P and Naranjo V and Ghosh S and Grisan E	2023.0	https://pubmed.ncbi.nlm.nih.gov/36228649/	Excluded
Voice pathology detection using optimized convolutional neural networks and explainable artificial intelligence-based analysis.	Jegan R and Jayagowri R	2023.0	https://pubmed.ncbi.nlm.nih.gov/37850553/	Excluded
Classification of Glomerular Pathology Images in Children Using Convolutional Neural Networks with Improved SE-ResNet Module.	Kong XY and Zhao XS and Sun XH and Wang P and Wu Y and Peng RY and Zhang QY and Wang YZ and Li R and Yang YH and Lv YR	2023.0	https://pubmed.ncbi.nlm.nih.gov/37525066/	Excluded
Diagnosis of thyroid micronodules on ultrasound using a deep convolutional neural network.	Rho M and Chun SH and Lee E and Lee HS and Yoon JH and Park VY and Han K and Kwak JY	2023.0	https://pubmed.ncbi.nlm.nih.gov/37142760/	Excluded
Acoustic-Based Deep Learning Architectures for Lung Disease Diagnosis: A Comprehensive Overview.	Sfayyih AH and Sabry AH and Jameel SM and Sulaiman N and Raafat SM and Humaidi AJ and Kubaiaisi YMA	2023.0	https://pubmed.ncbi.nlm.nih.gov/37238233/	Excluded
Machine learning analysis of confounding variables of a convolutional neural network specific for abdominal aortic aneurysms.	Tomihama RT and Camara JR and Kiang SC	2023.0	https://pubmed.ncbi.nlm.nih.gov/37292186/	Excluded
RGSB-UNet: Hybrid Deep Learning Framework for Tumour Segmentation in Digital Pathology Images.	Zhao T and Fu C and Tie M and Sham CW and Ma H	2023.0	https://pubmed.ncbi.nlm.nih.gov/37627842/	Excluded
Recognizing pathology of renal tumor from macroscopic cross-section image by deep learning.	Lin Z and Yang W and Zhang W and Jiang C and Chu J and Yang J and Yuan X	2023.0	https://pubmed.ncbi.nlm.nih.gov/36670469/	Included
Unleashing the power of artificial intelligence for diagnosing and treating infectious diseases: A comprehensive review.	Rabaan AA and Bakhrebah MA and Alotaibi J and Natto ZS and Alkhaibari RS and Alawad E and Alshammari HM and Alwarthan S and Alhajri M and Almogbel MS and Aljohani MH and Alofi FS and Alharbi N and Al-Adsani W and Alsulaiman AM and Aldali J and Ibrahim FA and Almaghrabi RS and Al-Omari A and Garout M	2023.0	https://pubmed.ncbi.nlm.nih.gov/37769584/	Excluded
Radiomics-based machine learning and deep learning to predict serosal involvement in gallbladder cancer.	Zhou S and Han S and Chen W and Bai X and Pan W and Han X and He X	2023.0	https://pubmed.ncbi.nlm.nih.gov/37787963/	Excluded
Robust deep learning-based gait event detection across various pathologies.	Dumphart B and Slijepcevic D and Zeppelzauer M and Kranzl A and Unglaube F and Baca A and Horsak B	2023.0	https://pubmed.ncbi.nlm.nih.gov/37566568/	Excluded
FabNet: A Features Agglomeration-Based Convolutional Neural Network for Multiscale Breast Cancer Histopathology Images Classification.	Amin MS and Ahn H	2023.0	https://pubmed.ncbi.nlm.nih.gov/36831359/	Included
A Deep Learning Based Geographic Attention Model for Body Composition Tissue Segmentation.	Dai J and Udupa JK and Torigian DA and Tong Y and Nie P and Zhang J and Li R and Han S and Liu T	2023.0	https://pubmed.ncbi.nlm.nih.gov/37261083/	Excluded
Cervical Intraepithelial Neoplasia Grading from Prepared Digital Histology Images.	Brosnan B and Skarga-Bandurova I and Biloborodova T and Skarha-Bandurov I	2023.0	https://pubmed.ncbi.nlm.nih.gov/37387050/	Included
Use of a Convolutional Neural Network to Predict the Malignant Potential of Gastrointestinal Stromal Tumors in Transabdominal Ultrasound Images: Visualization of the Focus of the Prediction Model.	Zhuo M and Chen X and Tang Y and Guo J and Tang X and Qian Q and Xue E and Chen Z	2023.0	https://pubmed.ncbi.nlm.nih.gov/37291007/	Excluded
Deep Learning for Lung Cancer Diagnosis, Prognosis and Prediction Using Histological and Cytological Images: A Systematic Review.	Davri A and Birbas E and Kanavos T and Ntritsos G and Giannakeas N and Tzallas AT and Batistatou A	2023.0	https://pubmed.ncbi.nlm.nih.gov/37568797/	Excluded
Tumor-Infiltrating Lymphocyte Recognition in Primary Melanoma by Deep Learning Convolutional Neural Network.	Ugolini F and De Logu F and Iannone LF and Brutti F and Simi S and Maio V and de Giorgi V and Maria di Giacomo A and Miracco C and Federico F and Peris K and Palmieri G and Cossu A and Mandalà M and Massi D and Laurino M	2023.0	https://pubmed.ncbi.nlm.nih.gov/37734590/	Included
Deep Learning-Based Differential Diagnosis of Follicular Thyroid Tumors Using Histopathological Images.	Nojima S and Kadoi T and Suzuki A and Kato C and Ishida S and Kido K and Fujita K and Okuno Y and Hirokawa M and Terayama K and Morii E	2023.0	https://pubmed.ncbi.nlm.nih.gov/37532181/	Included
Deep texture representation analysis for histopathological images.	Herdiantoputri RR and Komura D and Fujisaka K and Ikeda T and Ishikawa S	2023.0	https://pubmed.ncbi.nlm.nih.gov/36961820/	Excluded
Classification of Histopathological Images from Breast Cancer Patients Using Deep Learning: A Comparative Analysis.	Thalakottor LA and Shirwaikar RD and Pothamsetti PT and Mathews LM	2023.0	https://pubmed.ncbi.nlm.nih.gov/37581350/	Excluded
Deep learning-based pathology image analysis predicts cancer progression risk in patients with oral leukoplakia.	Zhang X and Gleber-Netto FO and Wang S and Martins-Chaves RR and Gomez RS and Vigneswaran N and Sarkar A and William WN Jr and Papadimitrakopoulou V and Williams M and Bell D and Palsgrove D and Bishop J and Heymach JV and Gillenwater AM and Myers JN and Ferrarotto R and Lippman SM and Pickering CR and Xiao G	2023.0	https://pubmed.ncbi.nlm.nih.gov/36721313/	Included
Crop Disease Identification by Fusing Multiscale Convolution and Vision Transformer.	Zhu D and Tan J and Wu C and Yung K and Ip AWH	2023.0	https://pubmed.ncbi.nlm.nih.gov/37447864/	Excluded
Classifying Malignancy in Prostate Glandular Structures from Biopsy Scans with Deep Learning.	Fogarty R and Goldgof D and Hall L and Lopez A and Johnson J and Gadara M and Stoyanova R and Punnen S and Pollack A and Pow-Sang J and Balagurunathan Y	2023.0	https://pubmed.ncbi.nlm.nih.gov/37190264/	Included
An interpretable decision-support model for breast cancer diagnosis using histopathology images.	Krishna S and Suganthi SS and Bhavsar A and Yesodharan J and Krishnamoorthy S	2023.0	https://pubmed.ncbi.nlm.nih.gov/37416058/	Included
Automated Detection and Scoring of Tumor-Infiltrating Lymphocytes in Breast Cancer Histopathology Slides.	Yosofvand M and Khan SY and Dhakal R and Nejat A and Moustaid-Moussa N and Rahman RL and Moussa H	2023.0	https://pubmed.ncbi.nlm.nih.gov/37509295/	Included
Synthesizing images of tau pathology from cross-modal neuroimaging using deep learning.	Lee J and Burkett BJ and Min HK and Senjem ML and Dicks E and Corriveau-Lecavalier N and Mester CT and Wiste HJ and Lundt ES and Murray ME and Nguyen AT and Reichard RR and Botha H and Graff-Radford J and Barnard LR and Gunter JL and Schwarz CG and Kantarci K and Knopman DS and Boeve BF and Lowe VJ and Petersen RC and Jack CR and Jones DT	2023.0	https://pubmed.ncbi.nlm.nih.gov/37804318/	Excluded
Implementable Deep Learning for Multi-sequence Proton MRI Lung Segmentation: A Multi-center, Multi-vendor, and Multi-disease Study.	Astley JR and Biancardi AM and Hughes PJC and Marshall H and Collier GJ and Chan HF and Saunders LC and Smith LJ and Brook ML and Thompson R and Rowland-Jones S and Skeoch S and Bianchi SM and Hatton MQ and Rahman NM and Ho LP and Brightling CE and Wain LV and Singapuri A and Evans RA and Moss AJ and McCann GP and Neubauer S and Raman B and Wild JM and Tahir BA	2023.0	https://pubmed.ncbi.nlm.nih.gov/36799341/	Excluded
Ultrasound image-based deep learning to differentiate tubal-ovarian abscess from ovarian endometriosis cyst.	Hu P and Gao Y and Zhang Y and Sun K	2023.0	https://pubmed.ncbi.nlm.nih.gov/36824470/	Excluded
The effect of neural network architecture on virtual H&E staining: Systematic assessment of histological feasibility.	Khan U and Koivukoski S and Valkonen M and Latonen L and Ruusuvuori P	2023.0	https://pubmed.ncbi.nlm.nih.gov/37223268/	Excluded
Utilization of Deep Convolutional Neural Networks for Accurate Chest X-Ray Diagnosis and Disease Detection.	Mann M and Badoni RP and Soni H and Al-Shehri M and Kaushik AC and Wei DQ	2023.0	https://pubmed.ncbi.nlm.nih.gov/36966476/	Excluded
Convolutional Neural Network Quantification of Gleason Pattern 4 and Association With Biochemical Recurrence in Intermediate-Grade Prostate Tumors.	Chen Y and Loveless IM and Nakai T and Newaz R and Abdollah FF and Rogers CG and Hassan O and Chitale D and Arora K and Williamson SR and Gupta NS and Rybicki BA and Sadasivan SM and Levin AM	2023.0	https://pubmed.ncbi.nlm.nih.gov/36925071/	Included
Hagnifinder: Recovering magnification information of digital histological images using deep learning.	Zhang H and Liu Z and Song M and Lu C	2023.0	https://pubmed.ncbi.nlm.nih.gov/36923447/	Excluded
Deep transfer learning for IDC breast cancer detection using fast AI technique and Sqeezenet architecture.	Chaudhury S and Sau K and Khan MA and Shabaz M	2023.0	https://pubmed.ncbi.nlm.nih.gov/37322939/	Included
Deep learning-based classification and spatial prognosis risk score on whole-slide images of lung adenocarcinoma.	Ding H and Feng Y and Huang X and Xu J and Zhang T and Liang Y and Wang H and Chen B and Mao Q and Xia W and Huang X and Xu L and Dong G and Jiang F	2023.0	https://pubmed.ncbi.nlm.nih.gov/37071058/	Included
Handcrafted Histological Transformer (H2T): Unsupervised representation of whole slide images.	Vu QD and Rajpoot K and Raza SEA and Rajpoot N	2023.0	https://pubmed.ncbi.nlm.nih.gov/36702037/	Included
Deep learning-based predictions of clear and eosinophilic phenotypes in clear cell renal cell carcinoma.	Ohe C and Yoshida T and Amin MB and Uno R and Atsumi N and Yasukochi Y and Ikeda J and Nakamoto T and Noda Y and Kinoshita H and Tsuta K and Higasa K	2023.0	https://pubmed.ncbi.nlm.nih.gov/36372298/	Included
A Domain-Shift Invariant CNN Framework for Cardiac MRI Segmentation Across Unseen Domains.	Patil SS and Ramteke M and Verma M and Seth S and Bhargava R and Mittal S and Rathore AS	2023.0	https://pubmed.ncbi.nlm.nih.gov/37430062/	Excluded
Quantifying acute kidney injury in an Ischaemia-Reperfusion Injury mouse model using deep-learning-based semantic segmentation in histology.	Luchian A and Cepeda KT and Harwood R and Murray P and Wilm B and Kenny S and Pregel P and Ressel L	2023.0	https://pubmed.ncbi.nlm.nih.gov/37642317/	Excluded
Combined molecular subtyping, grading, and segmentation of glioma using multi-task deep learning.	van der Voort SR and Incekara F and Wijnenga MMJ and Kapsas G and Gahrmann R and Schouten JW and Nandoe Tewarie R and Lycklama GJ and De Witt Hamer PC and Eijgelaar RS and French PJ and Dubbink HJ and Vincent AJPE and Niessen WJ and van den Bent MJ and Smits M and Klein S	2023.0	https://pubmed.ncbi.nlm.nih.gov/35788352/	Excluded
Deep learning-based multifeature integration robustly predicts central lymph node metastasis in papillary thyroid cancer.	Wang Z and Qu L and Chen Q and Zhou Y and Duan H and Li B and Weng Y and Su J and Yi W	2023.0	https://pubmed.ncbi.nlm.nih.gov/36750791/	Excluded
MRI-Based Deep Learning Method for Classification of IDH Mutation Status.	Bangalore Yogananda CG and Wagner BC and Truong NCD and Holcomb JM and Reddy DD and Saadat N and Hatanpaa KJ and Patel TR and Fei B and Lee MD and Jain R and Bruce RJ and Pinho MC and Madhuranthakam AJ and Maldjian JA	2023.0	https://pubmed.ncbi.nlm.nih.gov/37760146/	Excluded
Mutation-Attention (MuAt): deep representation learning of somatic mutations for tumour typing and subtyping.	Sanjaya P and Maljanen K and Katainen R and Waszak SM and Aaltonen LA and Stegle O and Korbel JO and Pitkänen E	2023.0	https://pubmed.ncbi.nlm.nih.gov/37420249/	Included
Multimodal-based machine learning strategy for accurate and non-invasive prediction of intramedullary glioma grade and mutation status of molecular markers: a retrospective study.	Ma C and Wang L and Song D and Gao C and Jing L and Lu Y and Liu D and Man W and Yang K and Meng Z and Zhang H and Xue P and Zhang Y and Guo F and Wang G	2023.0	https://pubmed.ncbi.nlm.nih.gov/37248527/	Excluded
Self-supervised attention-based deep learning for pan-cancer mutation prediction from histopathology.	Saldanha OL and Loeffler CML and Niehues JM and van Treeck M and Seraphin TP and Hewitt KJ and Cifci D and Veldhuizen GP and Ramesh S and Pearson AT and Kather JN	2023.0	https://pubmed.ncbi.nlm.nih.gov/36977919/	Included
High accuracy epidermal growth factor receptor mutation prediction via histopathological deep learning.	Zhao D and Zhao Y and He S and Liu Z and Li K and Zhang L and Zhang X and Wang S and Che N and Jin M	2023.0	https://pubmed.ncbi.nlm.nih.gov/37407963/	Included
Multi-Modal Learning for Predicting the Genotype of Glioma.	Wei Y and Chen X and Zhu L and Zhang L and Schonlieb CB and Price S and Li C	2023.0	https://pubmed.ncbi.nlm.nih.gov/37022918/	Excluded
A robust and lightweight deep attention multiple instance learning algorithm for predicting genetic alterations.	Guo B and Li X and Yang M and Zhang H and Xu XS	2023.0	https://pubmed.ncbi.nlm.nih.gov/36739752/	Included
Precision medicine for long QT syndrome: patient-specific iPSCs take the lead.	Yu Y and Deschenes I and Zhao MT	2023.0	https://pubmed.ncbi.nlm.nih.gov/36597672/	Excluded
Generalizable biomarker prediction from cancer pathology slides with self-supervised deep learning: A retrospective multi-centric study.	Niehues JM and Quirke P and West NP and Grabsch HI and van Treeck M and Schirris Y and Veldhuizen GP and Hutchins GGA and Richman SD and Foersch S and Brinker TJ and Fukuoka J and Bychkov A and Uegami W and Truhn D and Brenner H and Brobeil A and Hoffmeister M and Kather JN	2023.0	https://pubmed.ncbi.nlm.nih.gov/36958327/	Included
Deep Learning for Noninvasive Assessment of H3 K27M Mutation Status in Diffuse Midline Gliomas Using MR Imaging.	Li J and Zhang P and Qu L and Sun T and Duan Y and Wu M and Weng J and Li Z and Gong X and Liu X and Wang Y and Jia W and Su X and Yue Q and Li J and Zhang Z and Barkhof F and Huang RY and Chang K and Sair H and Ye C and Zhang L and Zhuo Z and Liu Y	2023.0	https://pubmed.ncbi.nlm.nih.gov/36692205/	Excluded
Artificial Intelligence-Driven Morphology-Based Enrichment of Malignant Cells from Body Fluid.	Mavropoulos A and Johnson C and Lu V and Nieto J and Schneider EC and Saini K and Phelan ML and Hsie LX and Wang MJ and Cruz J and Mei J and Kim JJ and Lian Z and Li N and Boutet SC and Wong-Thai AY and Yu W and Lu QY and Kim T and Geng Y and Masaeli MM and Lee TD and Rao J	2023.0	https://pubmed.ncbi.nlm.nih.gov/37100228/	Excluded
Deep Learning Radiomics for the Assessment of Telomerase Reverse Transcriptase Promoter Mutation Status in Patients With Glioblastoma Using Multiparametric MRI.	Zhang H and Zhang H and Zhang Y and Zhou B and Wu L and Lei Y and Huang B	2023.0	https://pubmed.ncbi.nlm.nih.gov/36896953/	Excluded
Deep learning based automated epidermal growth factor receptor and anaplastic lymphoma kinase status prediction of brain metastasis in non-small cell lung cancer.	Mahajan A and B G and Wadhwa S and Agarwal U and Baid U and Talbar S and Janu AK and Patil V and Noronha V and Mummudi N and Tibdewal A and Agarwal JP and Yadav S and Kumar Kaushal R and Puranik A and Purandare N and Prabhash K	2023.0	https://pubmed.ncbi.nlm.nih.gov/37745691/	Excluded
Prediction of mechanistic subtypes of Parkinson's using patient-derived stem cell models.	D'Sa K and Evans JR and Virdi GS and Vecchi G and Adam A and Bertolli O and Fleming J and Chang H and Leighton C and Horrocks MH and Athauda D and Choi ML and Gandhi S	2023.0	https://pubmed.ncbi.nlm.nih.gov/37615030/	Excluded
Deep Learning-Based Classification and Targeted Gene Alteration Prediction from Pleural Effusion Cell Block Whole-Slide Images.	Ren W and Zhu Y and Wang Q and Jin H and Guo Y and Lin D	2023.0	https://pubmed.ncbi.nlm.nih.gov/36765710/	Excluded
Deep learning-based prediction of H3K27M alteration in diffuse midline gliomas based on whole-brain MRI.	Huang B and Zhang Y and Mao Q and Ju Y and Liu Y and Su Z and Lei Y and Ren Y	2023.0	https://pubmed.ncbi.nlm.nih.gov/37461358/	Excluded
Prediction of clinicopathological features, multi-omics events and prognosis based on digital pathology and deep learning in HR(+)/HER2(-) breast cancer.	Hu J and Lv H and Zhao S and Lin CJ and Su GH and Shao ZM	2023.0	https://pubmed.ncbi.nlm.nih.gov/37324098/	Included
Artificial intelligence-based locoregional markers of brain peritumoral microenvironment.	Riahi Samani Z and Parker D and Akbari H and Wolf RL and Brem S and Bakas S and Verma R	2023.0	https://pubmed.ncbi.nlm.nih.gov/36653382/	Excluded
Annotation-Free Deep Learning-Based Prediction of Thyroid Molecular Cancer Biomarker BRAF (V600E) from Cytological Slides.	Wang CW and Muzakky H and Lee YC and Lin YJ and Chao TK	2023.0	https://pubmed.ncbi.nlm.nih.gov/36768841/	Included
Optimizing variant-specific therapeutic SARS-CoV-2 decoys using deep-learning-guided molecular dynamics simulations.	Köchl K and Schopper T and Durmaz V and Parigger L and Singh A and Krassnigg A and Cespugli M and Wu W and Yang X and Zhang Y and Wang WW and Selluski C and Zhao T and Zhang X and Bai C and Lin L and Hu Y and Xie Z and Zhang Z and Yan J and Zatloukal K and Gruber K and Steinkellner G and Gruber CC	2023.0	https://pubmed.ncbi.nlm.nih.gov/36641503/	Excluded
MRI-Based Radiomics Combined with Deep Learning for Distinguishing IDH-Mutant WHO Grade 4 Astrocytomas from IDH-Wild-Type Glioblastomas.	Hosseini SA and Hosseini E and Hajianfar G and Shiri I and Servaes S and Rosa-Neto P and Godoy L and Nasrallah MP and O'Rourke DM and Mohan S and Chawla S	2023.0	https://pubmed.ncbi.nlm.nih.gov/36765908/	Excluded
An Efficient Artificial Rabbits Optimization Based on Mutation Strategy For Skin Cancer Prediction.	Abd Elaziz M and Dahou A and Mabrouk A and El-Sappagh S and Aseeri AO	2023.0	https://pubmed.ncbi.nlm.nih.gov/37364532/	Excluded
DPSeq: A Novel and Efficient Digital Pathology Classifier for Predicting Cancer Biomarkers Using Sequencer Architecture.	Cen M and Li X and Guo B and Jonnagaddala J and Zhang H and Xu XS	2023.0	https://pubmed.ncbi.nlm.nih.gov/37775043/	Included
Artificial Intelligence Reveals Distinct Prognostic Subgroups of Muscle-Invasive Bladder Cancer on Histology Images.	Eminaga O and Leyh-Bannurah SR and Shariat SF and Krabbe LM and Lau H and Xing L and Abbas M	2023.0	https://pubmed.ncbi.nlm.nih.gov/37894365/	Included
Predicting microsatellite instability and key biomarkers in colorectal cancer from H&E-stained images: achieving state-of-the-art predictive performance with fewer data using Swin Transformer.	Guo B and Li X and Yang M and Jonnagaddala J and Zhang H and Xu XS	2023.0	https://pubmed.ncbi.nlm.nih.gov/36723384/	Included
Deep learning in digital pathology for personalized treatment plans of cancer patients.	Wen Z and Wang S and Yang DM and Xie Y and Chen M and Bishop J and Xiao G	2023.0	https://pubmed.ncbi.nlm.nih.gov/36890029/	Excluded
Using Deep Learning to Predict Treatment Response in Patients with Hepatocellular Carcinoma Treated with Y90 Radiation Segmentectomy.	Wagstaff WV and Villalobos A and Gichoya J and Kokabi N	2023.0	https://pubmed.ncbi.nlm.nih.gov/36629989/	Excluded
The promise and challenge of spatial omics in dissecting tumour microenvironment and the role of AI.	Lee RY and Ng CW and Rajapakse MP and Ang N and Yeong JPS and Lau MC	2023.0	https://pubmed.ncbi.nlm.nih.gov/37197415/	Excluded
Deep learning of endoscopic features for the assessment of neoadjuvant therapy response in locally advanced rectal cancer.	Wang A and Zhou J and Wang G and Zhang B and Xin H and Zhou H	2023.0	https://pubmed.ncbi.nlm.nih.gov/37062601/	Excluded
Weakly Supervised Deep Learning for Predicting the Response to Hormonal Treatment of Women with Atypical Endometrial Hyperplasia: A Feasibility Study.	Kahaki S and Hagemann IS and Cha K and Trindade CJ and Petrick N and Kostelecky N and Chen W	2023.0	https://pubmed.ncbi.nlm.nih.gov/37159719/	Excluded
Histology-Based Prediction of Therapy Response to Neoadjuvant Chemotherapy for Esophageal and Esophagogastric Junction Adenocarcinomas Using Deep Learning.	Hörst F and Ting S and Liffers ST and Pomykala KL and Steiger K and Albertsmeier M and Angele MK and Lorenzen S and Quante M and Weichert W and Egger J and Siveke JT and Kleesiek J	2023.0	https://pubmed.ncbi.nlm.nih.gov/37527475/	Included
Deep radiomics-based fusion model for prediction of bevacizumab treatment response and outcome in patients with colorectal cancer liver metastases: a multicentre cohort study.	Zhou S and Sun D and Mao W and Liu Y and Cen W and Ye L and Liang F and Xu J and Shi H and Ji Y and Wang L and Chang W	2023.0	https://pubmed.ncbi.nlm.nih.gov/37869523/	Excluded
A multi-class classification algorithm based on hematoxylin-eosin staining for neoadjuvant therapy in rectal cancer: a retrospective study.	Wu Y and Liu X and Liu F and Li Y and Xiong X and Sun H and Lin B and Li Y and Xu B	2023.0	https://pubmed.ncbi.nlm.nih.gov/37334122/	Included
Deep learning automates bidimensional and volumetric tumor burden measurement from MRI in pre- and post-operative glioblastoma patients.	Nalepa J and Kotowski K and Machura B and Adamski S and Bozek O and Eksner B and Kokoszka B and Pekala T and Radom M and Strzelczak M and Zarudzki L and Krason A and Arcadu F and Tessier J	2023.0	https://pubmed.ncbi.nlm.nih.gov/36738710/	Excluded
An integrated model combined intra- and peritumoral regions for predicting chemoradiation response of non small cell lung cancers based on radiomics and deep learning.	Ma Y and Li Q	2023.0	https://pubmed.ncbi.nlm.nih.gov/37932182/	Excluded
Contrast-Enhanced CT Imaging Features Combined with Clinical Factors to Predict the Efficacy and Prognosis for Transarterial Chemoembolization of Hepatocellular Carcinoma.	Sun Z and Shi Z and Xin Y and Zhao S and Jiang H and Li J and Li J and Jiang H	2023.0	https://pubmed.ncbi.nlm.nih.gov/36803649/	Excluded
Analysis and prediction of liver volume change maps derived from computational tomography scans acquired pre- and post-radiation therapy.	Cazoulat G and Gupta AC and Al Taie MM and Koay EJ and Brock KK	2023.0	https://pubmed.ncbi.nlm.nih.gov/37714187/	Excluded
PROACTING: predicting pathological complete response to neoadjuvant chemotherapy in breast cancer from routine diagnostic histopathology biopsies with deep learning.	Aswolinskiy W and Munari E and Horlings HM and Mulder L and Bogina G and Sanders J and Liu YH and van den Belt-Dusebout AW and Tessier L and Balkenhol M and Stegeman M and Hoven J and Wesseling J and van der Laak J and Lips EH and Ciompi F	2023.0	https://pubmed.ncbi.nlm.nih.gov/37957667/	Included
A hybrid model- and deep learning-based framework for functional lung image synthesis from multi-inflation CT and hyperpolarized gas MRI.	Astley JR and Biancardi AM and Marshall H and Hughes PJC and Collier GJ and Hatton MQ and Wild JM and Tahir BA	2023.0	https://pubmed.ncbi.nlm.nih.gov/36932692/	Excluded
Time series radiomics for the prediction of prostate cancer progression in patients on active surveillance.	Sushentsev N and Rundo L and Abrego L and Li Z and Nazarenko T and Warren AY and Gnanapragasam VJ and Sala E and Zaikin A and Barrett T and Blyuss O	2023.0	https://pubmed.ncbi.nlm.nih.gov/36749370/	Excluded
Carotid atherosclerotic plaque segmentation in multi-weighted MRI using a two-stage neural network: advantages of training with high-resolution imaging and histology.	Li R and Zheng J and Zayed MA and Saffitz JE and Woodard PK and Jha AK	2023.0	https://pubmed.ncbi.nlm.nih.gov/37293278/	Excluded
Multi-cell type and multi-level graph aggregation network for cancer grading in pathology images.	Abbas SF and Vuong TTL and Kim K and Song B and Kwak JT	2023.0	https://pubmed.ncbi.nlm.nih.gov/37660482/	Included
SnapEnsemFS: a snapshot ensembling-based deep feature selection model for colorectal cancer histological analysis.	Chattopadhyay S and Singh PK and Ijaz MF and Kim S and Sarkar R	2023.0	https://pubmed.ncbi.nlm.nih.gov/37336964/	Included
A systematic review and meta-analysis of artificial intelligence diagnostic accuracy in prostate cancer histology identification and grading.	Morozov A and Taratkin M and Bazarkin A and Rivas JG and Puliatti S and Checcucci E and Belenchon IR and Kowalewski KF and Shpikina A and Singla N and Teoh JYC and Kozlov V and Rodler S and Piazza P and Fajkovic H and Yakimov M and Abreu AL and Cacciamani GE and Enikeev D	2023.0	https://pubmed.ncbi.nlm.nih.gov/37185992/	Excluded
Stimulated Raman Scattering Microscopy Enables Gleason Scoring of Prostate Core Needle Biopsy by a Convolutional Neural Network.	Ao J and Shao X and Liu Z and Liu Q and Xia J and Shi Y and Qi L and Pan J and Ji M	2023.0	https://pubmed.ncbi.nlm.nih.gov/36594873/	Excluded
Prediction of Primary Tumor Sites in Spinal Metastases Using a ResNet-50 Convolutional Neural Network Based on MRI.	Liu K and Qin S and Ning J and Xin P and Wang Q and Chen Y and Zhao W and Zhang E and Lang N	2023.0	https://pubmed.ncbi.nlm.nih.gov/37296938/	Excluded
Increasing Trust in AI Using Explainable Artificial Intelligence for Histopathology - An Overview.	Pesecan CM and Stoicu-Tivadar L	2023.0	https://pubmed.ncbi.nlm.nih.gov/37386945/	Excluded
A survey of Transformer applications for histopathological image analysis: New developments and future directions.	Atabansi CC and Nie J and Liu H and Song Q and Yan L and Zhou X	2023.0	https://pubmed.ncbi.nlm.nih.gov/37749595/	Excluded
Construction of deep learning-based disease detection model in plants.	Jung M and Song JS and Shin AY and Choi B and Go S and Kwon SY and Park J and Park SG and Kim YM	2023.0	https://pubmed.ncbi.nlm.nih.gov/37147432/	Excluded
Data-driven color augmentation for H&E stained images in computational pathology.	Marini N and Otalora S and Wodzinski M and Tomassini S and Dragoni AF and Marchand-Maillet S and Morales JPD and Duran-Lopez L and Vatrano S and Müller H and Atzori M	2023.0	https://pubmed.ncbi.nlm.nih.gov/36687531/	Excluded
MobileNet-SVM: A Lightweight Deep Transfer Learning Model to Diagnose BCH Scans for IoMT-Based Imaging Sensors.	Ogundokun RO and Misra S and Akinrotimi AO and Ogul H	2023.0	https://pubmed.ncbi.nlm.nih.gov/36679455/	Excluded
Histopathological Image Deep Feature Representation for CBIR in Smart PACS.	Tommasino C and Merolla F and Russo C and Staibano S and Rinaldi AM	2023.0	https://pubmed.ncbi.nlm.nih.gov/37296349/	Excluded
A novel deep learning-based algorithm combining histopathological features with tissue areas to predict colorectal cancer survival from whole-slide images.	Li YJ and Chou HH and Lin PC and Shen MR and Hsieh SY	2023.0	https://pubmed.ncbi.nlm.nih.gov/37848862/	Included
Computer-Based Diagnosis of Celiac Disease by Quantitative Processing of Duodenal Endoscopy Images.	Molder A and Balaban DV and Molder CC and Jinga M and Robin A	2023.0	https://pubmed.ncbi.nlm.nih.gov/37685318/	Excluded
Mechanical Property Based Brain Age Prediction using Convolutional Neural Networks.	Clements RG and Claros-Olivares CC and McIlvain G and Brockmeier AJ and Johnson CL	2023.0	https://pubmed.ncbi.nlm.nih.gov/36824781/	Excluded
An ensemble deep learning model for risk stratification of invasive lung adenocarcinoma using thin-slice CT.	Zhou J and Hu B and Feng W and Zhang Z and Fu X and Shao H and Wang H and Jin L and Ai S and Ji Y	2023.0	https://pubmed.ncbi.nlm.nih.gov/37407729/	Excluded
3D X-ray Histology for the Investigation of Temporal Lobe Epilepsy in a Mouse Model.	Rodgers G and Bikis C and Janz P and Tanner C and Schulz G and Thalmann P and Haas CA and Müller B	2023.0	https://pubmed.ncbi.nlm.nih.gov/37584515/	Excluded
Has Machine Learning Enhanced the Diagnosis of Autism Spectrum Disorder?	Shirwaikar RD and Sarwari I and Najam M and M SH	2023.0	https://pubmed.ncbi.nlm.nih.gov/37522537/	Excluded
Artificial Intelligence Enables Quantitative Assessment of Ulcerative Colitis Histology.	Najdawi F and Sucipto K and Mistry P and Hennek S and Jayson CKB and Lin M and Fahy D and Kinsey S and Wapinski I and Beck AH and Resnick MB and Khosla A and Drage MG	2023.0	https://pubmed.ncbi.nlm.nih.gov/36841434/	Excluded
CCF-GNN: A Unified Model Aggregating Appearance, Microenvironment, and Topology for Pathology Image Classification.	Wang H and Huang G and Zhao Z and Cheng L and Juncker-Jensen A and Nagy ML and Lu X and Zhang X and Chen DZ	2023.0	https://pubmed.ncbi.nlm.nih.gov/37027573/	Excluded
Improved Breast Cancer Classification through Combining Transfer Learning and Attention Mechanism.	Ashurov A and Chelloug SA and Tselykh A and Muthanna MSA and Muthanna A and Al-Gaashani MSAM	2023.0	https://pubmed.ncbi.nlm.nih.gov/37763348/	Included
Deep learning-based method for segmenting epithelial layer of tubules in histopathological images of testicular tissue.	Fakhrzadeh A and Karimian P and Meyari M and Luengo Hendriks CL and Holm L and Sonne C and Dietz R and Spörndly-Nees E	2023.0	https://pubmed.ncbi.nlm.nih.gov/37168421/	Excluded
CAPSCNet: A novel scattering network for automated identification of phasic cyclic alternating patterns of human sleep using multivariate EEG signals.	Sharma M and Verma S and Anand D and Gadre VM and Acharya UR	2023.0	https://pubmed.ncbi.nlm.nih.gov/37544251/	Excluded
CNN stability training improves robustness to scanner and IHC-based image variability for epithelium segmentation in cervical histology.	Miranda Ruiz F and Lahrmann B and Bartels L and Krauthoff A and Keil A and Härtel S and Tao AS and Ströbel P and Clarke MA and Wentzensen N and Grabe N	2023.0	https://pubmed.ncbi.nlm.nih.gov/37476610/	Excluded
Leveraging Attention-Based Convolutional Neural Networks for Meningioma Classification in Computational Histopathology.	Sehring J and Dohmen H and Selignow C and Schmid K and Grau S and Stein M and Uhl E and Mukhopadhyay A and Németh A and Amsel D and Acker T	2023.0	https://pubmed.ncbi.nlm.nih.gov/37958364/	Included
The Subgroup Imperative: Chest Radiograph Classifier Generalization Gaps in Patient, Setting, and Pathology Subgroups.	Ahluwalia M and Abdalla M and Sanayei J and Seyyed-Kalantari L and Hussain M and Ali A and Fine B	2023.0	https://pubmed.ncbi.nlm.nih.gov/37795140/	Excluded
Analysis of cellularity in H&E-stained rat bone marrow tissue via deep learning.	Shiffman S and Rios Piedra EA and Adedeji AO and Ruff CF and Andrews RN and Katavolos P and Liu E and Forster A and Brumm J and Fuji RN and Sullivan R	2023.0	https://pubmed.ncbi.nlm.nih.gov/37743975/	Excluded
Artificial intelligence-based recurrence prediction outperforms classical histopathological methods in pulmonary adenocarcinoma biopsies.	Akram F and Wolf JL and Trandafir TE and Dingemans AC and Stubbs AP and von der Thüsen JH	2023.0	https://pubmed.ncbi.nlm.nih.gov/37939498/	Included
Joint Diagnostic Method of Tumor Tissue Based on Hyperspectral Spectral-Spatial Transfer Features.	Du J and Tao C and Xue S and Zhang Z	2023.0	https://pubmed.ncbi.nlm.nih.gov/37370897/	Excluded
Stromal tissue segmentation in Ki67 histology images based on cytokeratin-19 stain translation.	Pardàs M and Anglada-Rotger D and Espina M and Marqués F and Salembier P	2023.0	https://pubmed.ncbi.nlm.nih.gov/37358991/	Excluded
Detection of malignancy in whole slide images of endometrial cancer biopsies using artificial intelligence.	Fell C and Mohammadi M and Morrison D and Arandjelović O and Syed S and Konanahalli P and Bell S and Bryson G and Harrison DJ and Harris-Birtill D	2023.0	https://pubmed.ncbi.nlm.nih.gov/36888621/	Included
An artificial intelligence algorithm for the classification of sphenoid sinus pneumatisation on sinus computed tomography scans.	Taylor A and Habib AR and Kumar A and Wong E and Hasan Z and Singh N	2023.0	https://pubmed.ncbi.nlm.nih.gov/37488094/	Excluded
Vision-Language Transformer for Interpretable Pathology Visual Question Answering.	Naseem U and Khushi M and Kim J	2023.0	https://pubmed.ncbi.nlm.nih.gov/35358054/	Excluded
Boosted Additive Angular Margin Loss for breast cancer diagnosis from histopathological images.	Alirezazadeh P and Dornaika F	2023.0	https://pubmed.ncbi.nlm.nih.gov/37774559/	Included
The effect of spatial resolution on deep learning classification of lung cancer histopathology.	Wiebe M and Haston C and Lamey M and Narayan A and Rajapakshe R	2023.0	https://pubmed.ncbi.nlm.nih.gov/37953867/	Excluded
Aberrant sense of agency induced by delayed prediction signals in schizophrenia: a computational modeling study.	Okimura T and Maeda T and Mimura M and Yamashita Y	2023.0	https://pubmed.ncbi.nlm.nih.gov/37845242/	Excluded
A Weakly Supervised Deep Learning Framework for Whole Slide Classification to Facilitate Digital Pathology in Animal Study.	Bussola N and Xu J and Wu L and Gorini L and Zhang Y and Furlanello C and Tong W	2023.0	https://pubmed.ncbi.nlm.nih.gov/37540590/	Excluded
An Integrated Approach to Automated Diagnosis of Cervical Intraepithelial Neoplasia in Digital Histology Images.	Brosnan B and Skarga-Bandurova I and Biloborodova T and Skarha-Bandurov I	2023.0	https://pubmed.ncbi.nlm.nih.gov/37203763/	Excluded
Predicting the HER2 status in oesophageal cancer from tissue microarrays using convolutional neural networks.	Pisula JI and Datta RR and Valdez LB and Avemarg JR and Jung JO and Plum P and Löser H and Lohneis P and Meuschke M and Dos Santos DP and Gebauer F and Quaas A and Walch A and Bruns CJ and Lawonn K and Popp FC and Bozek K	2023.0	https://pubmed.ncbi.nlm.nih.gov/36717673/	Included
Optical coherence tomography of human fetal membrane sub-layers during loading.	Samimi K and Contreras Guzman E and Wu M and Carlson L and Feltovich H and Hall TJ and Myers KM and Oyen ML and Skala MC	2023.0	https://pubmed.ncbi.nlm.nih.gov/37342693/	Excluded
A Spatially Guided Machine-Learning Method to Classify and Quantify Glomerular Patterns of Injury in Histology Images.	Besusparis J and Morkunas M and Laurinavicius A	2023.0	https://pubmed.ncbi.nlm.nih.gov/37888327/	Excluded
ScribbleDom: using scribble-annotated histology images to identify domains in spatial transcriptomics data.	Rahman MN and Noman AA and Turza AM and Abrar MA and Samee MAH and Rahman MS	2023.0	https://pubmed.ncbi.nlm.nih.gov/37756699/	Excluded
Malignant Mesothelioma subtyping via sampling driven multiple instance prediction on tissue image and cell morphology data.	Eastwood M and Marc ST and Gao X and Sailem H and Offman J and Karteris E and Fernandez AM and Jonigk D and Cookson W and Moffatt M and Popat S and Minhas F and Robertus JL	2023.0	https://pubmed.ncbi.nlm.nih.gov/37673586/	Included
Deep learning based automated delineation of the intraprostatic gross tumour volume in PSMA-PET for patients with primary prostate cancer.	Holzschuh JC and Mix M and Ruf J and Hölscher T and Kotzerke J and Vrachimis A and Doolan P and Ilhan H and Marinescu IM and Spohn SKB and Fechter T and Kuhn D and Bronsert P and Gratzke C and Grosu R and Kamran SC and Heidari P and Ng TSC and Könik A and Grosu AL and Zamboglou C	2023.0	https://pubmed.ncbi.nlm.nih.gov/37394103/	Excluded
A Novel Hybrid Approach for Classifying Osteosarcoma Using Deep Feature Extraction and Multilayer Perceptron.	Aziz MT and Mahmud SMH and Elahe MF and Jahan H and Rahman MH and Nandi D and Smirani LK and Ahmed K and Bui FM and Moni MA	2023.0	https://pubmed.ncbi.nlm.nih.gov/37371001/	Included
Lymphocyte detection for cancer analysis using a novel fusion block based channel boosted CNN.	Rauf Z and Khan AR and Sohail A and Alquhayz H and Gwak J and Khan A	2023.0	https://pubmed.ncbi.nlm.nih.gov/37640739/	Excluded
Fast and label-free automated detection of microsatellite status in early colon cancer using artificial intelligence integrated infrared imaging.	Gerwert K and Schörner S and Großerueschkamp F and Kraeft AL and Schuhmacher D and Sternemann C and Feder IS and Wisser S and Lugnier C and Arnold D and Teschendorf C and Mueller L and Timmesfeld N and Mosig A and Reinacher-Schick A and Tannapfel A	2023.0	https://pubmed.ncbi.nlm.nih.gov/36773401/	Included
Performance of a commercially available artificial intelligence software for the detection of confirmed pulmonary nodules and masses in canine thoracic radiography.	Pomerantz LK and Solano M and Kalosa-Kenyon E	2023.0	https://pubmed.ncbi.nlm.nih.gov/37549965/	Excluded
Segmentation algorithm can be used for detecting hepatic fibrosis in SD rat.	Hwang JH and Lim M and Han G and Park H and Kim YB and Park J and Jun SY and Lee J and Cho JW	2023.0	https://pubmed.ncbi.nlm.nih.gov/37381051/	Excluded
Stimulated Raman histology, a novel method to allow for rapid pathologic examination of unprocessed, fresh prostate biopsies.	Mannas MP and Jones D and Deng FM and Hoskoppal D and Melamed J and Orringer DA and Taneja SS	2023.0	https://pubmed.ncbi.nlm.nih.gov/37154588/	Excluded
Unsupervised domain adaptation for nuclei segmentation: Adapting from hematoxylin & eosin stained slides to immunohistochemistry stained slides using a curriculum approach.	Wang S and Rong R and Gu Z and Fujimoto J and Zhan X and Xie Y and Xiao G	2023.0	https://pubmed.ncbi.nlm.nih.gov/37619429/	Excluded
Automated diagnosis of 7 canine skin tumors using machine learning on H&E-stained whole slide images.	Fragoso-Garcia M and Wilm F and Bertram CA and Merz S and Schmidt A and Donovan T and Fuchs-Baumgartinger A and Bartel A and Marzahl C and Diehl L and Puget C and Maier A and Aubreville M and Breininger K and Klopfleisch R	2023.0	https://pubmed.ncbi.nlm.nih.gov/37515411/	Excluded
Detection of Necrosis in Digitised Whole-Slide Images for Better Grading of Canine Soft-Tissue Sarcomas Using Machine-Learning.	Morisi A and Rai T and Bacon NJ and Thomas SA and Bober M and Wells K and Dark MJ and Aboellail T and Bacci B and La Ragione RM	2023.0	https://pubmed.ncbi.nlm.nih.gov/36669046/	Excluded
Refactoring and performance analysis of the main CNN architectures: using false negative rate minimization to solve the clinical images melanoma detection problem.	Di Biasi L and De Marco F and Auriemma Citarella A and Castrillón-Santana M and Barra P and Tortora G	2023.0	https://pubmed.ncbi.nlm.nih.gov/37821815/	Excluded
MoS(2)-Plasmonic Nanocavities for Raman Spectra of Single Extracellular Vesicles Reveal Molecular Progression in Glioblastoma.	Jalali M and Del Real Mata C and Montermini L and Jeanne O and I Hosseini I and Gu Z and Spinelli C and Lu Y and Tawil N and Guiot MC and He Z and Wachsmann-Hogiu S and Zhou R and Petrecca K and Reisner WW and Rak J and Mahshid S	2023.0	https://pubmed.ncbi.nlm.nih.gov/37366177/	Excluded
Multi-class classification of thyroid nodules from automatic segmented ultrasound images: Hybrid ResNet based UNet convolutional neural network approach.	Gökmen Inan N and Kocadağlı O and Yıldırım D and Meşe İ and Kovan Ö	2023.0	https://pubmed.ncbi.nlm.nih.gov/37950926/	Excluded
Development of multiple AI pipelines that predict neoadjuvant chemotherapy response of breast cancer using H&E-stained tissues.	Shen B and Saito A and Ueda A and Fujita K and Nagamatsu Y and Hashimoto M and Kobayashi M and Mirza AH and Graf HP and Cosatto E and Hazama S and Nagano H and Sato E and Matsubayashi J and Nagao T and Cheng E and Hoda SA and Ishikawa T and Kuroda M	2023.0	https://pubmed.ncbi.nlm.nih.gov/36896856/	Included
Meningioma microstructure assessed by diffusion MRI: An investigation of the source of mean diffusivity and fractional anisotropy by quantitative histology.	Brabec J and Friedjungová M and Vašata D and Englund E and Bengzon J and Knutsson L and Szczepankiewicz F and van Westen D and Sundgren PC and Nilsson M	2023.0	https://pubmed.ncbi.nlm.nih.gov/36898293/	Excluded
Intraoperative microscopic autofluorescence detection and characterization in brain tumors using stimulated Raman histology and two-photon fluorescence.	Fürtjes G and Reinecke D and von Spreckelsen N and Meißner AK and Rueß D and Timmer M and Freudiger C and Ion-Margineanu A and Khalid F and Watrinet K and Mawrin C and Chmyrov A and Goldbrunner R and Bruns O and Neuschmelting V	2023.0	https://pubmed.ncbi.nlm.nih.gov/37234975/	Excluded
The Swin-Transformer network based on focal loss is used to identify images of pathological subtypes of lung adenocarcinoma with high similarity and class imbalance.	Wang Y and Luo F and Yang X and Wang Q and Sun Y and Tian S and Feng P and Huang P and Xiao H	2023.0	https://pubmed.ncbi.nlm.nih.gov/37097394/	Included
Tumor Cellularity Assessment of Breast Histopathological Slides via Instance Segmentation and Pathomic Features Explainability.	Altini N and Puro E and Taccogna MG and Marino F and De Summa S and Saponaro C and Mattioli E and Zito FA and Bevilacqua V	2023.0	https://pubmed.ncbi.nlm.nih.gov/37106583/	Included
The role of unpaired image-to-image translation for stain color normalization in colorectal cancer histology classification.	Altini N and Marvulli TM and Zito FA and Caputo M and Tommasi S and Azzariti A and Brunetti A and Prencipe B and Mattioli E and De Summa S and Bevilacqua V	2023.0	https://pubmed.ncbi.nlm.nih.gov/37011426/	Excluded
Stimulated Raman histology as a method to determine the adequacy of renal mass biopsy and identify malignant subtypes of renal cell carcinoma.	Mannas MP and Deng FM and Belanger EC and Jones D and Ren J and Huang W and Orringer DA and Taneja SS	2023.0	https://pubmed.ncbi.nlm.nih.gov/37225634/	Excluded
Intra-nucleus mosaic pattern (InMop) and whole-cell Haralick combined-descriptor for identifying and characterizing acute leukemia blasts on single cell peripheral blood images.	Tarquino J and Arabyarmohammadi S and Tejada RE and Madabhushi A and Romero E	2023.0	https://pubmed.ncbi.nlm.nih.gov/37565838/	Excluded
NVTrans-UNet: Neighborhood vision transformer based U-Net for multi-modal cardiac MR image segmentation.	Li B and Yang T and Zhao X	2023.0	https://pubmed.ncbi.nlm.nih.gov/36651634/	Excluded
Multilayer outperforms single-layer slide scanning in AI-based classification of whole slide images with low-burden acid-fast mycobacteria (AFB).	Nurzynska K and Li D and Walts AE and Gertych A	2023.0	https://pubmed.ncbi.nlm.nih.gov/37018884/	Excluded
Predicting nodal metastases in squamous cell carcinoma of the oral tongue using artificial intelligence.	Esce AR and Baca AL and Redemann JP and Rebbe RW and Schultz F and Agarwal S and Hanson JA and Olson GT and Martin DR and Boyd NH	2023.0	https://pubmed.ncbi.nlm.nih.gov/37948827/	Included
CDC-NET: a cell detection and confirmation network of bone marrow aspirate images for the aided diagnosis of AML.	Su J and Liu Y and Zhang J and Han J and Song J	2023.0	https://pubmed.ncbi.nlm.nih.gov/37953336/	Excluded
Single-cell spatial landscapes of the lung tumour immune microenvironment.	Sorin M and Rezanejad M and Karimi E and Fiset B and Desharnais L and Perus LJM and Milette S and Yu MW and Maritan SM and Doré S and Pichette É and Enlow W and Gagné A and Wei Y and Orain M and Manem VSK and Rayes R and Siegel PM and Camilleri-Broët S and Fiset PO and Desmeules P and Spicer JD and Quail DF and Joubert P and Walsh LA	2023.0	https://pubmed.ncbi.nlm.nih.gov/36725934/	Excluded
Artificial intelligence, machine learning, and deep learning in liver transplantation.	Bhat M and Rabindranath M and Chara BS and Simonetto DA	2023.0	https://pubmed.ncbi.nlm.nih.gov/37208107/	Excluded
A distinct stimulatory cDC1 subpopulation amplifies CD8(+) T cell responses in tumors for protective anti-cancer immunity.	Meiser P and Knolle MA and Hirschberger A and de Almeida GP and Bayerl F and Lacher S and Pedde AM and Flommersfeld S and Hönninger J and Stark L and Stögbauer F and Anton M and Wirth M and Wohlleber D and Steiger K and Buchholz VR and Wollenberg B and Zielinski CE and Braren R and Rueckert D and Knolle PA and Kaissis G and Böttcher JP	2023.0	https://pubmed.ncbi.nlm.nih.gov/37451271/	Excluded
Multiplex immunofluorescence and single-cell transcriptomic profiling reveal the spatial cell interaction networks in the non-small cell lung cancer microenvironment.	Peng H and Wu X and Liu S and He M and Xie C and Zhong R and Liu J and Tang C and Li C and Xiong S and Zheng H and He J and Lu X and Liang W	2023.0	https://pubmed.ncbi.nlm.nih.gov/36588094/	Excluded
Survival analysis using deep learning with medical imaging.	Morrison S and Gatsonis C and Eloyan A and Steingrimsson JA	2023.0	https://pubmed.ncbi.nlm.nih.gov/37312249/	Excluded
A deep learning-based cancer survival time classifier for small datasets.	Shakir H and Aijaz B and Khan TMR and Hussain M	2023.0	https://pubmed.ncbi.nlm.nih.gov/37150085/	Excluded
Interpreting deep learning models for glioma survival classification using visualization and textual explanations.	Osadebey M and Liu Q and Fuster-Garcia E and Emblem KE	2023.0	https://pubmed.ncbi.nlm.nih.gov/37853371/	Excluded
Deep-Learning-Based Model for the Prediction of Cancer-Specific Survival in Patients with Spinal Chordoma.	Cheng D and Liu D and Li X and Zhang Z and Mi Z and Tao W and Fu J and Fan H	2023.0	https://pubmed.ncbi.nlm.nih.gov/37586553/	Excluded
A hybrid CNN-RNN approach for survival analysis in a Lung Cancer Screening study.	Lu Y and Aslani S and Zhao A and Shahin A and Barber D and Emberton M and Alexander DC and Jacob J	2023.0	https://pubmed.ncbi.nlm.nih.gov/37600411/	Excluded
Development and validation of a deep learning survival model for cervical adenocarcinoma patients.	Li R and Qu W and Liu Q and Tan Y and Zhang W and Hao Y and Jiang N and Mao Z and Ye J and Jiao J and Gao Q and Cui B and Dong T	2023.0	https://pubmed.ncbi.nlm.nih.gov/37055729/	Excluded
Deep learning automation of MEST-C classification in IgA nephropathy.	Jaugey A and Maréchal E and Tarris G and Paindavoine M and Martin L and Chabannes M and Funes de la Vega M and Chaintreuil M and Robier C and Ducloux D and Crépin T and Felix S and Jacq A and Calmo D and Tinel C and Zanetta G and Rebibou JM and Legendre M	2023.0	https://pubmed.ncbi.nlm.nih.gov/36792061/	Excluded
Recent Advancements in Deep Learning Using Whole Slide Imaging for Cancer Prognosis.	Lee M	2023.0	https://pubmed.ncbi.nlm.nih.gov/37627783/	Excluded
Deep learning-based subtyping of gastric cancer histology predicts clinical outcome: a multi-institutional retrospective study.	Veldhuizen GP and Röcken C and Behrens HM and Cifci D and Muti HS and Yoshikawa T and Arai T and Oshima T and Tan P and Ebert MP and Pearson AT and Calderaro J and Grabsch HI and Kather JN	2023.0	https://pubmed.ncbi.nlm.nih.gov/37269416/	Included
Robust deep learning-based PET prognostic imaging biomarker for DLBCL patients: a multicenter study.	Jiang C and Qian C and Jiang Z and Teng Y and Lai R and Sun Y and Ni X and Ding C and Xu Y and Tian R	2023.0	https://pubmed.ncbi.nlm.nih.gov/37606859/	Excluded
Deep learning prediction of pathological complete response, residual cancer burden, and progression-free survival in breast cancer patients.	Dammu H and Ren T and Duong TQ	2023.0	https://pubmed.ncbi.nlm.nih.gov/36607982/	Excluded
Role of artificial intelligence in oncologic emergencies: a narrative review.	Fanni SC and Greco G and Rossi S and Aghakhanyan G and Masala S and Scaglione M and Tonerini M and Neri E	2023.0	https://pubmed.ncbi.nlm.nih.gov/37205309/	Excluded
Neural network-based prognostic predictive tool for gastric cardiac cancer: the worldwide retrospective study.	Li W and Zhang M and Cai S and Wu L and Li C and He Y and Yang G and Wang J and Pan Y	2023.0	https://pubmed.ncbi.nlm.nih.gov/37464415/	Excluded
AdvMIL: Adversarial multiple instance learning for the survival analysis on whole-slide images.	Liu P and Ji L and Ye F and Fu B	2023.0	https://pubmed.ncbi.nlm.nih.gov/37926034/	Included
Survival Prediction via Hierarchical Multimodal Co-Attention Transformer: A Computational Histology-Radiology Solution.	Li Z and Jiang Y and Lu M and Li R and Xia Y	2023.0	https://pubmed.ncbi.nlm.nih.gov/37030860/	Excluded
Outcome-Supervised Deep Learning on Pathologic Whole Slide Images for Survival Prediction of Immunotherapy in Patients with Non-Small Cell Lung Cancer.	Li B and Yang L and Zhang H and Li H and Jiang C and Yao Y and Cheng S and Zou B and Fan B and Dong T and Wang L	2023.0	https://pubmed.ncbi.nlm.nih.gov/37149222/	Included
Survival rate prediction of nasopharyngeal carcinoma patients based on MRI and gene expression using a deep neural network.	Zhang Q and Wu G and Yang Q and Dai G and Li T and Chen P and Li J and Huang W	2023.0	https://pubmed.ncbi.nlm.nih.gov/36541519/	Excluded
Vibrational spectroscopy - are we close to finding a solution for early pancreatic cancer diagnosis?	Szymoński K and Chmura Ł and Lipiec E and Adamek D	2023.0	https://pubmed.ncbi.nlm.nih.gov/36683712/	Excluded
The emerging applications and advancements of Raman spectroscopy in pediatric cancers.	Li C and Feng C and Xu R and Jiang B and Li L and He Y and Tu C and Li Z	2023.0	https://pubmed.ncbi.nlm.nih.gov/36814817/	Excluded
Spatial cellular architecture predicts prognosis in glioblastoma.	Zheng Y and Carrillo-Perez F and Pizurica M and Heiland DH and Gevaert O	2023.0	https://pubmed.ncbi.nlm.nih.gov/37433817/	Included
Survival prediction for stage I-IIIA non-small cell lung cancer using deep learning.	Zheng S and Guo J and Langendijk JA and Both S and Veldhuis RNJ and Oudkerk M and van Ooijen PMA and Wijsman R and Sijtsema NM	2023.0	https://pubmed.ncbi.nlm.nih.gov/36690302/	Excluded
Magnetic Resonance Deep Learning Radiomic Model Based on Distinct Metastatic Vascular Patterns for Evaluating Recurrence-Free Survival in Hepatocellular Carcinoma.	Zhang C and Ma LD and Zhang XL and Lei C and Yuan SS and Li JP and Geng ZJ and Li XM and Quan XY and Zheng C and Geng YY and Zhang J and Zheng QL and Hou J and Xie SY and Lu LH and Xie CM	2023.0	https://pubmed.ncbi.nlm.nih.gov/37888871/	Excluded
Spatial Omics Driven Crossmodal Pretraining Applied to Graph-based Deep Learning for Cancer Pathology Analysis.	Azher Z and Fatemi M and Lu Y and Srinivasan G and Diallo A and Christensen B and Salas L and Kolling F and Perreard L and Palisoul S and Vaickus L and Levy J	2023.0	https://pubmed.ncbi.nlm.nih.gov/37577686/	Included
GraphLSurv: A scalable survival prediction network with adaptive and sparse structure learning for histopathological whole-slide images.	Liu P and Ji L and Ye F and Fu B	2023.0	https://pubmed.ncbi.nlm.nih.gov/36841107/	Included
Transcriptional intra-tumour heterogeneity predicted by deep learning in routine breast histopathology slides provides independent prognostic information.	Wang Y and Ali MA and Vallon-Christersson J and Humphreys K and Hartman J and Rantalainen M	2023.0	https://pubmed.ncbi.nlm.nih.gov/37494846/	Included
Deep Learning Can Predict Bevacizumab Therapeutic Effect and Microsatellite Instability Directly from Histology in Epithelial Ovarian Cancer.	Wang CW and Lee YC and Lin YJ and Firdi NP and Muzakky H and Liu TC and Lai PJ and Wang CH and Wang YC and Yu MH and Wu CH and Chao TK	2023.0	https://pubmed.ncbi.nlm.nih.gov/37741509/	Included
Predicting lymph node metastasis from primary tumor histology and clinicopathologic factors in colorectal cancer using deep learning.	Krogue JD and Azizi S and Tan F and Flament-Auvigne I and Brown T and Plass M and Reihs R and Müller H and Zatloukal K and Richeson P and Corrado GS and Peng LH and Mermel CH and Liu Y and Chen PC and Gombar S and Montine T and Shen J and Steiner DF and Wulczyn E	2023.0	https://pubmed.ncbi.nlm.nih.gov/37095223/	Included
Prognostic impact of deep learning-based quantification in clinical stage 0-I lung adenocarcinoma.	Zhu Y and Chen LL and Luo YW and Zhang L and Ma HY and Yang HS and Liu BC and Li LJ and Zhang WB and Li XM and Xie CM and Yang JC and Wang DL and Li Q	2023.0	https://pubmed.ncbi.nlm.nih.gov/37436506/	Excluded
A Deep Learning Onion Peeling Approach to Measure Oral Epithelium Layer Number.	Zhang X and Gleber-Netto FO and Wang S and Jin KW and Yang DM and Gillenwater AM and Myers JN and Ferrarotto R and Pickering CR and Xiao G	2023.0	https://pubmed.ncbi.nlm.nih.gov/37568707/	Excluded
Machine learning to predict overall short-term mortality in cutaneous melanoma.	Cozzolino C and Buja A and Rugge M and Miatton A and Zorzi M and Vecchiato A and Del Fiore P and Tropea S and Brazzale A and Damiani G and dall'Olmo L and Rossi CR and Mocellin S	2023.0	https://pubmed.ncbi.nlm.nih.gov/36719475/	Excluded
Prognostic value of deep learning-based fibrosis quantification on chest CT in idiopathic pulmonary fibrosis.	Nam JG and Choi Y and Lee SM and Yoon SH and Goo JM and Kim H	2023.0	https://pubmed.ncbi.nlm.nih.gov/36928568/	Excluded
DeepMiCa: Automatic segmentation and classification of breast MIcroCAlcifications from mammograms.	Gerbasi A and Clementi G and Corsi F and Albasini S and Malovini A and Quaglini S and Bellazzi R	2023.0	https://pubmed.ncbi.nlm.nih.gov/37030174/	Excluded
Added Prognostic Value of 3D Deep Learning-Derived Features from Preoperative MRI for Adult-type Diffuse Gliomas.	Lee JO and Ahn SS and Choi KS and Lee J and Jang J and Park JH and Hwang I and Park CK and Park SH and Chung JW and Choi SH	2023.0	https://pubmed.ncbi.nlm.nih.gov/37855826/	Excluded
Survival prediction for patients with glioblastoma multiforme using a Cox proportional hazards denoising autoencoder network.	Yan T and Yan Z and Liu L and Zhang X and Chen G and Xu F and Li Y and Zhang L and Peng M and Wang L and Li D and Zhao D	2022.0	https://pubmed.ncbi.nlm.nih.gov/36704230/	Excluded
Comparison of automated full-body bone metastases delineation methods and their corresponding prognostic power.	Schott B and Weisman AJ and Perk TG and Roth AR and Liu G and Jeraj R	2023.0	https://pubmed.ncbi.nlm.nih.gov/36580684/	Excluded
A Novel Deep Learning Algorithm for Human Papillomavirus Infection Prediction in Head and Neck Cancers Using Routine Histology Images.	Wang R and Khurram SA and Walsh H and Young LS and Rajpoot N	2023.0	https://pubmed.ncbi.nlm.nih.gov/37652399/	Excluded
An IoMT-Based Melanoma Lesion Segmentation Using Conditional Generative Adversarial Networks.	Ali Z and Naz S and Zaffar H and Choi J and Kim Y	2023.0	https://pubmed.ncbi.nlm.nih.gov/37050607/	Excluded
Pathologist Validation of a Machine Learning-Derived Feature for Colon Cancer Risk Stratification.	L'Imperio V and Wulczyn E and Plass M and Müller H and Tamini N and Gianotti L and Zucchini N and Reihs R and Corrado GS and Webster DR and Peng LH and Chen PC and Lavitrano M and Liu Y and Steiner DF and Zatloukal K and Pagni F	2023.0	https://pubmed.ncbi.nlm.nih.gov/36917112/	Included
Pacpaint: a histology-based deep learning model uncovers the extensive intratumor molecular heterogeneity of pancreatic adenocarcinoma.	Saillard C and Delecourt F and Schmauch B and Moindrot O and Svrcek M and Bardier-Dupas A and Emile JF and Ayadi M and Rebours V and de Mestier L and Hammel P and Neuzillet C and Bachet JB and Iovanna J and Dusetti N and Blum Y and Richard M and Kermezli Y and Paradis V and Zaslavskiy M and Courtiol P and Kamoun A and Nicolle R and Cros J	2023.0	https://pubmed.ncbi.nlm.nih.gov/37311751/	Included
Deep learning based on preoperative magnetic resonance (MR) images improves the predictive power of survival models in primary spinal cord astrocytomas.	Sun T and Wang Y and Liu X and Li Z and Zhang J and Lu J and Qu L and Haller S and Duan Y and Zhuo Z and Cheng D and Xu X and Jia W and Liu Y	2023.0	https://pubmed.ncbi.nlm.nih.gov/36562243/	Excluded
Colorectal cancer risk stratification on histological slides based on survival curves predicted by deep learning.	Höhn J and Krieghoff-Henning E and Wies C and Kiehl L and Hetz MJ and Bucher TC and Jonnagaddala J and Zatloukal K and Müller H and Plass M and Jungwirth E and Gaiser T and Steeg M and Holland-Letz T and Brenner H and Hoffmeister M and Brinker TJ	2023.0	https://pubmed.ncbi.nlm.nih.gov/37752266/	Included
Deep learning predicts patients outcome and mutations from digitized histology slides in gastrointestinal stromal tumor.	Fu Y and Karanian M and Perret R and Camara A and Le Loarer F and Jean-Denis M and Hostein I and Michot A and Ducimetiere F and Giraud A and Courreges JB and Courtet K and Laizet Y and Bendjebbar E and Du Terrail JO and Schmauch B and Maussion C and Blay JY and Italiano A and Coindre JM	2023.0	https://pubmed.ncbi.nlm.nih.gov/37488222/	Included
Prediction of Ovarian Cancer Response to Therapy Based on Deep Learning Analysis of Histopathology Images.	Liu Y and Lawson BC and Huang X and Broom BM and Weinstein JN	2023.0	https://pubmed.ncbi.nlm.nih.gov/37627071/	Included
AI-Triaged 3D Pathology to Improve Detection of Esophageal Neoplasia While Reducing Pathologist Workloads.	Erion Barner LA and Gao G and Reddi DM and Lan L and Burke W and Mahmood F and Grady WM and Liu JTC	2023.0	https://pubmed.ncbi.nlm.nih.gov/37657711/	Included
Assessment of emerging pretraining strategies in interpretable multimodal deep learning for cancer prognostication.	Azher ZL and Suvarna A and Chen JQ and Zhang Z and Christensen BC and Salas LA and Vaickus LJ and Levy JJ	2023.0	https://pubmed.ncbi.nlm.nih.gov/37481666/	Included
Tumor-Stroma Ratio in Colorectal Cancer-Comparison between Human Estimation and Automated Assessment.	Firmbach D and Benz M and Kuritcyn P and Bruns V and Lang-Schwarz C and Stuebs FA and Merkel S and Leikauf LS and Braunschweig AL and Oldenburger A and Gloßner L and Abele N and Eck C and Matek C and Hartmann A and Geppert CI	2023.0	https://pubmed.ncbi.nlm.nih.gov/37345012/	Excluded
Interpretable attention-based deep learning ensemble for personalized ovarian cancer treatment without manual annotations.	Wang CW and Lee YC and Lin YJ and Chang CC and Sai AK and Wang CH and Chao TK	2023.0	https://pubmed.ncbi.nlm.nih.gov/37075618/	Included
Deep Learning for Predicting Effect of Neoadjuvant Therapies in Non-small Cell Lung Carcinomas With Histologic Images.	Terada K and Yoshizawa A and Liu X and Ito H and Hamaji M and Menju T and Date H and Bise R and Haga H	2023.0	https://pubmed.ncbi.nlm.nih.gov/37580019/	Included
Association of collagen deep learning classifier with prognosis and chemotherapy benefits in stage II-III colon cancer.	Jiang W and Wang H and Chen W and Zhao Y and Yan B and Chen D and Dong X and Cheng J and Lin Z and Zhuo S and Wang H and Yan J	2023.0	https://pubmed.ncbi.nlm.nih.gov/37206212/	Included
Deep learning diagnostic and severity-stratification for interstitial lung diseases and chronic obstructive pulmonary disease in digital lung auscultations and ultrasonography: clinical protocol for an observational case-control study.	Siebert JN and Hartley MA and Courvoisier DS and Salamin M and Robotham L and Doenz J and Barazzone-Argiroffo C and Gervaix A and Bridevaux PO	2023.0	https://pubmed.ncbi.nlm.nih.gov/37264374/	Excluded
Semi-Supervised Learning to Automate Tumor Bud Detection in Cytokeratin-Stained Whole-Slide Images of Colorectal Cancer.	Bokhorst JM and Nagtegaal ID and Zlobec I and Dawson H and Sheahan K and Simmer F and Kirsch R and Vieth M and Lugli A and van der Laak J and Ciompi F	2023.0	https://pubmed.ncbi.nlm.nih.gov/37046742/	Excluded
PiDeeL: Metabolic Pathway-Informed Deep Learning Model for Survival Analysis and Pathological Classification of Gliomas.	Kaynar G and Cakmakci D and Bund C and Todeschi J and Namer IJ and Cicek AE	2023.0	https://pubmed.ncbi.nlm.nih.gov/37952175/	Excluded
Automated localization and segmentation of cervical lymph nodes on contrast-enhanced CT using a 3D foveal fully convolutional neural network.	Rinneburger M and Carolus H and Iuga AI and Weisthoff M and Lennartz S and Hokamp NG and Caldeira L and Shahzad R and Maintz D and Laqua FC and Baeßler B and Klinder T and Persigehl T	2023.0	https://pubmed.ncbi.nlm.nih.gov/37505296/	Excluded
A hierarchical self-attention-guided deep learning framework to predict breast cancer response to chemotherapy using pre-treatment tumor biopsies.	Saednia K and Tran WT and Sadeghi-Naini A	2023.0	https://pubmed.ncbi.nlm.nih.gov/37403567/	Included
Noninvasive identification of HER2-low-positive status by MRI-based deep learning radiomics predicts the disease-free survival of patients with breast cancer.	Guo Y and Xie X and Tang W and Chen S and Wang M and Fan Y and Lin C and Hu W and Yang J and Xiang J and Jiang K and Wei X and Huang B and Jiang X	2023.0	https://pubmed.ncbi.nlm.nih.gov/37597033/	Excluded
A deep-learning radiomics-based lymph node metastasis predictive model for pancreatic cancer: a diagnostic study.	Fu N and Fu W and Chen H and Chai W and Qian X and Wang W and Jiang Y and Shen B	2023.0	https://pubmed.ncbi.nlm.nih.gov/37216230/	Excluded
Optical coherence tomography combined with convolutional neural networks can differentiate between intrahepatic cholangiocarcinoma and liver parenchyma ex vivo.	Wolff LI and Hachgenei E and Goßmann P and Druzenko M and Frye M and König N and Schmitt RH and Chrysos A and Jöchle K and Truhn D and Kather JN and Lambertz A and Gaisa NT and Jonigk D and Ulmer TF and Neumann UP and Lang SA and Amygdalos I	2023.0	https://pubmed.ncbi.nlm.nih.gov/37046121/	Excluded
CoADS: Cross attention based dual-space graph network for survival prediction of lung cancer using whole slide images.	Zhao L and Hou R and Teng H and Fu X and Han Y and Zhao J	2023.0	https://pubmed.ncbi.nlm.nih.gov/37119773/	Included
Deep learning-assisted radiomics facilitates multimodal prognostication for personalized treatment strategies in low-grade glioma.	Rauch P and Stefanits H and Aichholzer M and Serra C and Vorhauer D and Wagner H and Böhm P and Hartl S and Manakov I and Sonnberger M and Buckwar E and Ruiz-Navarro F and Heil K and Glöckel M and Oberndorfer J and Spiegl-Kreinecker S and Aufschnaiter-Hiessböck K and Weis S and Leibetseder A and Thomae W and Hauser T and Auer C and Katletz S and Gruber A and Gmeiner M	2023.0	https://pubmed.ncbi.nlm.nih.gov/37302994/	Excluded
Dual-Energy CT Deep Learning Radiomics to Predict Macrotrabecular-Massive Hepatocellular Carcinoma.	Li M and Fan Y and You H and Li C and Luo M and Zhou J and Li A and Zhang L and Yu X and Deng W and Zhou J and Zhang D and Zhang Z and Chen H and Xiao Y and Huang B and Wang J	2023.0	https://pubmed.ncbi.nlm.nih.gov/37606573/	Excluded
Deep Learning to Predict the Cell Proliferation and Prognosis of Non-Small Cell Lung Cancer Based on FDG-PET/CT Images.	Hu D and Li X and Lin C and Wu Y and Jiang H	2023.0	https://pubmed.ncbi.nlm.nih.gov/37835850/	Excluded
Novel radiomic features versus deep learning: differentiating brain metastases from pathological lung cancer types in small datasets.	Tulum G	2023.0	https://pubmed.ncbi.nlm.nih.gov/37129296/	Excluded
A digital score of peri-epithelial lymphocytic activity predicts malignant transformation in oral epithelial dysplasia.	Bashir RMS and Shephard AJ and Mahmood H and Azarmehr N and Raza SEA and Khurram SA and Rajpoot NM	2023.0	https://pubmed.ncbi.nlm.nih.gov/37294162/	Included
Standardized Classification of Lung Adenocarcinoma Subtypes and Improvement of Grading Assessment Through Deep Learning.	Lami K and Ota N and Yamaoka S and Bychkov A and Matsumoto K and Uegami W and Munkhdelger J and Seki K and Sukhbaatar O and Attanoos R and Berezowska S and Brcic L and Cavazza A and English JC and Fabro AT and Ishida K and Kashima Y and Kitamura Y and Larsen BT and Marchevsky AM and Miyazaki T and Morimoto S and Ozasa M and Roden AC and Schneider F and Smith ML and Tabata K and Takano AM and Tana…	2023.0	https://pubmed.ncbi.nlm.nih.gov/37544502/	Included
SaBrcada: Survival Intervals Prediction for Breast Cancer Patients by Dimension Raising and Age Stratification.	Lin SH and Chien CH and Chang KP and Lu MF and Chen YT and Chu YW	2023.0	https://pubmed.ncbi.nlm.nih.gov/37509351/	Included
Deep learning trained on lymph node status predicts outcome from gastric cancer histopathology: a retrospective multicentric study.	Muti HS and Röcken C and Behrens HM and Löffler CML and Reitsam NG and Grosser B and Märkl B and Stange DE and Jiang X and Velduizen GP and Truhn D and Ebert MP and Grabsch HI and Kather JN	2023.0	https://pubmed.ncbi.nlm.nih.gov/37862795/	Included
AI-based quantification of whole-body tumour burden on somatostatin receptor PET/CT.	Gålne A and Enqvist O and Sundlöv A and Valind K and Minarik D and Trägårdh E	2023.0	https://pubmed.ncbi.nlm.nih.gov/37544941/	Excluded
Multiscale deep learning framework captures systemic immune features in lymph nodes predictive of triple negative breast cancer outcome in large-scale studies.	Verghese G and Li M and Liu F and Lohan A and Kurian NC and Meena S and Gazinska P and Shah A and Oozeer A and Chan T and Opdam M and Linn S and Gillett C and Alberts E and Hardiman T and Jones S and Thavaraj S and Jones JL and Salgado R and Pinder SE and Rane S and Sethi A and Grigoriadis A	2023.0	https://pubmed.ncbi.nlm.nih.gov/37230111/	Included
Deep learning-powered 3D segmentation derives factors associated with lymphovascular invasion and prognosis in clinical T1 stage non-small cell lung cancer.	Zuo Z and Fan X and Tang Y and Zhang Y and Peng X and Zeng W and Zeng Y	2023.0	https://pubmed.ncbi.nlm.nih.gov/37095981/	Excluded
Variabilities in global DNA methylation and β-sheet richness establish spectroscopic landscapes among subtypes of pancreatic cancer.	Szymoński K and Lipiec E and Sofińska K and Skirlińska-Nosek K and Czaja M and Seweryn S and Wilkosz N and Birarda G and Piccirilli F and Vaccari L and Chmura Ł and Szpor J and Adamek D and Szymoński M	2023.0	https://pubmed.ncbi.nlm.nih.gov/36757432/	Excluded
Noninvasive grading of glioma brain tumors using magnetic resonance imaging and deep learning methods.	Song G and Xie G and Nie Y and Majid MS and Yavari I	2023.0	https://pubmed.ncbi.nlm.nih.gov/37698684/	Excluded
Developing a weakly supervised deep learning framework for breast cancer diagnosis with HR status based on mammography images.	Zhang M and Wang C and Cai L and Zhao J and Xu Y and Xing J and Sun J and Zhang Y	2023.0	https://pubmed.ncbi.nlm.nih.gov/37655162/	Excluded
High visceral fat attenuation and long-term mortality in a health check-up population.	Lee JH and Choi SH and Jung KJ and Goo JM and Yoon SH	2023.0	https://pubmed.ncbi.nlm.nih.gov/37016984/	Excluded
Targeted therapies in non-small cell lung cancer and the potential role of AI interventions in cancer treatment.	Menon T and Gopal S and Rastogi Verma S	2023.0	https://pubmed.ncbi.nlm.nih.gov/35609005/	Excluded
Deep Learning Radiomics Model of Dynamic Contrast-Enhanced MRI for Evaluating Vessels Encapsulating Tumor Clusters and Prognosis in Hepatocellular Carcinoma.	Dong X and Yang J and Zhang B and Li Y and Wang G and Chen J and Wei Y and Zhang H and Chen Q and Jin S and Wang L and He H and Gan M and Ji W	2023.0	https://pubmed.ncbi.nlm.nih.gov/37078470/	Excluded
Automated Brain Tumor Detection and Segmentation for Treatment Response Assessment Using Amino Acid PET.	Gutsche R and Lowis C and Ziemons K and Kocher M and Ceccon G and Régio Brambilla C and Shah NJ and Langen KJ and Galldiks N and Isensee F and Lohmann P	2023.0	https://pubmed.ncbi.nlm.nih.gov/37562802/	Excluded
Сell clusters isolation in glioblastomas and their functional and molecular characterization using new morphometric approaches.	Nikitin PV and Musina GR and Fayzullin AL and Bakulina AA and Nikolaev VN and Mikhailov VP and Werkenbark L and Kjelin M and Usachev DY and Timashev PS	2023.0	https://pubmed.ncbi.nlm.nih.gov/37582322/	Excluded
Rapid multi-task diagnosis of oral cancer leveraging fiber-optic Raman spectroscopy and deep learning algorithms.	Li X and Li L and Sun Q and Chen B and Zhao C and Dong Y and Zhu Z and Zhao R and Ma X and Yu M and Zhang T	2023.0	https://pubmed.ncbi.nlm.nih.gov/37881489/	Excluded
Classification of colorectal cancer consensus molecular subtypes using attention-based multi-instance learning network on whole-slide images.	Xu H and Wu A and Ren H and Yu C and Liu G and Liu L	2023.0	https://pubmed.ncbi.nlm.nih.gov/37300984/	Included
Predicting tumor recurrence on baseline MR imaging in patients with early-stage hepatocellular carcinoma using deep machine learning.	Kucukkaya AS and Zeevi T and Chai NX and Raju R and Haider SP and Elbanan M and Petukhova-Greenstein A and Lin M and Onofrey J and Nowak M and Cooper K and Thomas E and Santana J and Gebauer B and Mulligan D and Staib L and Batra R and Chapiro J	2023.0	https://pubmed.ncbi.nlm.nih.gov/37165035/	Excluded
Lung Cancer Classification in Histopathology Images Using Multiresolution Efficient Nets.	Anjum S and Ahmed I and Asif M and Aljuaid H and Alturise F and Ghadi YY and Elhabob R	2023.0	https://pubmed.ncbi.nlm.nih.gov/37876944/	Included
Artificial Intelligence Predictive Model for Hormone Therapy Use in Prostate Cancer.	Spratt DE and Tang S and Sun Y and Huang HC and Chen E and Mohamad O and Armstrong AJ and Tward JD and Nguyen PL and Lang JM and Zhang J and Mitani A and Simko JP and DeVries S and van der Wal D and Pinckaers H and Monson JM and Campbell HA and Wallace J and Ferguson MJ and Bahary JP and Schaeffer EM and Sandler HM and Tran PT and Rodgers JP and Esteva A and Yamashita R and Feng FY	2023.0	https://pubmed.ncbi.nlm.nih.gov/37131691/	Included
The prediction of cancer-specific mortality in T1 non-muscle-invasive bladder cancer: comparison of logistic regression and artificial neural network: a SEER population-based study.	Ślusarczyk A and Zapała P and Olszewska-Ślusarczyk Z and Radziszewski P	2023.0	https://pubmed.ncbi.nlm.nih.gov/37280316/	Excluded
Deep Learning of Time-Signal Intensity Curves from Dynamic Susceptibility Contrast Imaging Enables Tissue Labeling and Prediction of Survival in Glioblastoma.	Yun J and Yun S and Park JE and Cheong EN and Park SY and Kim N and Kim HS	2023.0	https://pubmed.ncbi.nlm.nih.gov/37105676/	Excluded
Detection of oral squamous cell carcinoma in clinical photographs using a vision transformer.	Flügge T and Gaudin R and Sabatakakis A and Tröltzsch D and Heiland M and van Nistelrooij N and Vinayahalingam S	2023.0	https://pubmed.ncbi.nlm.nih.gov/36759684/	Excluded
Machine learning driven index of tumor multinucleation correlates with survival and suppressed anti-tumor immunity in head and neck squamous cell carcinoma patients.	Koyuncu CF and Frederick MJ and Thompson LDR and Corredor G and Khalighi S and Zhang Z and Song B and Lu C and Nag R and Sankar Viswanathan V and Gilkey M and Yang K and Koyfman SA and Chute DJ and Castro P and Lewis JS Jr and Madabhushi A and Sandulache VC	2023.0	https://pubmed.ncbi.nlm.nih.gov/37307602/	Excluded
Deep learning-based scoring of tumour-infiltrating lymphocytes is prognostic in primary melanoma and predictive to PD-1 checkpoint inhibition in melanoma metastases.	Chatziioannou E and Roßner J and Aung TN and Rimm DL and Niessner H and Keim U and Serna-Higuita LM and Bonzheim I and Kuhn Cuellar L and Westphal D and Steininger J and Meier F and Pop OT and Forchhammer S and Flatz L and Eigentler T and Garbe C and Röcken M and Amaral T and Sinnberg T	2023.0	https://pubmed.ncbi.nlm.nih.gov/37295047/	Included
An Easy Learning Approach to a Complex Surgical Technique: A Step-by-Step Site-Relapse Lateral Extended Endopelvic Resection (LEER).	Lago V and Guijarro-Campillo AR and Vidal BS and Padilla-Iserte P and Matute L and Álvarez JAP and Del Pozo SD	2023.0	https://pubmed.ncbi.nlm.nih.gov/37273023/	Excluded
The Brain Tumor Segmentation (BraTS) Challenge 2023: Focus on Pediatrics (CBTN-CONNECT-DIPGR-ASNR-MICCAI BraTS-PEDs).	Kazerooni AF and Khalili N and Liu X and Haldar D and Jiang Z and Anwar SM and Albrecht J and Adewole M and Anazodo U and Anderson H and Bagheri S and Baid U and Bergquist T and Borja AJ and Calabrese E and Chung V and Conte GM and Dako F and Eddy J and Ezhov I and Familiar A and Farahani K and Haldar S and Iglesias JE and Janas A and Johansen E and Jones BV and Kofler F and LaBella D and Lai HA …	2023.0	https://pubmed.ncbi.nlm.nih.gov/37292481/	Excluded
A self-supervised vision transformer to predict survival from histopathology in renal cell carcinoma.	Wessels F and Schmitt M and Krieghoff-Henning E and Nientiedt M and Waldbillig F and Neuberger M and Kriegmair MC and Kowalewski KF and Worst TS and Steeg M and Popovic ZV and Gaiser T and von Kalle C and Utikal JS and Fröhling S and Michel MS and Nuhn P and Brinker TJ	2023.0	https://pubmed.ncbi.nlm.nih.gov/37382622/	Included
Automated detection and delineation of lymph nodes in haematoxylin & eosin stained digitised slides.	Beuque M and Magee DR and Chatterjee A and Woodruff HC and Langley RE and Allum W and Nankivell MG and Cunningham D and Lambin P and Grabsch HI	2023.0	https://pubmed.ncbi.nlm.nih.gov/36818020/	Excluded
Domain-specific transfer learning in the automated scoring of tumor-stroma ratio from histopathological images of colorectal cancer.	Petäinen L and Väyrynen JP and Ruusuvuori P and Pölönen I and Äyrämö S and Kuopio T	2023.0	https://pubmed.ncbi.nlm.nih.gov/37235626/	Excluded
Artificial intelligence-assisted analysis for tumor-immune interaction within the invasive margin of colorectal cancer.	Ye Y and Wu X and Wang H and Ye H and Zhao K and Yao S and Liu Z and Zhu Y and Zhang Q and Liang C	2023.0	https://pubmed.ncbi.nlm.nih.gov/37224471/	Included
An artificial intelligence-based ecological index for prognostic evaluation of colorectal cancer.	Chen Q and Cai M and Fan X and Liu W and Fang G and Yao S and Xu Y and Li Q and Zhao Y and Zhao K and Liu Z and Chen Z	2023.0	https://pubmed.ncbi.nlm.nih.gov/37592224/	Included
Ki67 proliferation index in medullary thyroid carcinoma: a comparative study of multiple counting methods and validation of image analysis and deep learning platforms.	Nadeem S and Hanna MG and Viswanathan K and Marino J and Ahadi M and Alzumaili B and Bani MA and Chiarucci F and Chou A and De Leo A and Fuchs TL and Lubin DJ and Luxford C and Magliocca K and Martinez G and Shi Q and Sidhu S and Al Ghuzlan A and Gill AJ and Tallini G and Ghossein R and Xu B	2023.0	https://pubmed.ncbi.nlm.nih.gov/37706239/	Included
A novel prognostic nomogram for predicting survival in diffuse pleural mesothelioma.	Aksoy Y and Chou A and Mahjoub M and Sheen A and Sioson L and Ahadi MS and Gill AJ and Fuchs TL	2023.0	https://pubmed.ncbi.nlm.nih.gov/36842876/	Excluded
Novel Computed-Tomography-Based Transformer Models for the Noninvasive Prediction of PD-1 in Pre-Operative Settings.	Wei Y and Yang M and Xu L and Liu M and Zhang F and Xie T and Cheng X and Wang X and Che F and Li Q and Xu Q and Huang Z and Liu M	2023.0	https://pubmed.ncbi.nlm.nih.gov/36765615/	Excluded
High-throughput precision MRI assessment with integrated stack-ensemble deep learning can enhance the preoperative prediction of prostate cancer Gleason grade.	Bao J and Hou Y and Qin L and Zhi R and Wang XM and Shi HB and Sun HZ and Hu CH and Zhang YD	2023.0	https://pubmed.ncbi.nlm.nih.gov/36646808/	Excluded
Deciphering the Morphology of Tumor-Stromal Features in Invasive Breast Cancer Using Artificial Intelligence.	Atallah NM and Wahab N and Toss MS and Makhlouf S and Ibrahim AY and Lashen AG and Ghannam S and Mongan NP and Jahanifar M and Graham S and Bilal M and Bhalerao A and Ahmed Raza SE and Snead D and Minhas F and Rajpoot N and Rakha E	2023.0	https://pubmed.ncbi.nlm.nih.gov/37380057/	Included
Image analysis-based tumor infiltrating lymphocytes measurement predicts breast cancer pathologic complete response in SWOG S0800 neoadjuvant chemotherapy trial.	Fanucci KA and Bai Y and Pelekanou V and Nahleh ZA and Shafi S and Burela S and Barlow WE and Sharma P and Thompson AM and Godwin AK and Rimm DL and Hortobagyi GN and Liu Y and Wang L and Wei W and Pusztai L and Blenman KRM	2023.0	https://pubmed.ncbi.nlm.nih.gov/37179362/	Excluded
Digital histopathological images of biopsy predict response to neoadjuvant chemotherapy for locally advanced gastric cancer.	Zhou Z and Ren Y and Zhang Z and Guan T and Wang Z and Chen W and Luo T and Li G	2023.0	https://pubmed.ncbi.nlm.nih.gov/37322381/	Included
A large-scale retrospective study enabled deep-learning based pathological assessment of frozen procurement kidney biopsies to predict graft loss and guide organ utilization.	Yi Z and Xi C and Menon MC and Cravedi P and Tedla F and Soto A and Sun Z and Liu K and Zhang J and Wei C and Chen M and Wang W and Veremis B and Garcia-Barros M and Kumar A and Haakinson D and Brody R and Azeloglu EU and Gallon L and O'Connell P and Naesens M and Shapiro R and Colvin R and Ward S and Salem F and Zhang W	2023.0	https://pubmed.ncbi.nlm.nih.gov/37923131/	Excluded
Prognostic Significance of Tumor-Infiltrating Lymphocytes Determined Using LinkNet on Colorectal Cancer Pathology Images.	Liu A and Li X and Wu H and Guo B and Jonnagaddala J and Zhang H and Xu S	2023.0	https://pubmed.ncbi.nlm.nih.gov/36848612/	Included
Predicting HPV association using deep learning and regular H&E stains allows granular stratification of oropharyngeal cancer patients.	Klein S and Wuerdemann N and Demers I and Kopp C and Quantius J and Charpentier A and Tolkach Y and Brinker K and Sharma SJ and George J and Hess J and Stögbauer F and Lacko M and Struijlaart M and van den Hout MFCM and Wagner S and Wittekindt C and Langer C and Arens C and Buettner R and Quaas A and Reinhardt HC and Speel EJ and Klussmann JP	2023.0	https://pubmed.ncbi.nlm.nih.gov/37598255/	Excluded
Development of a diagnostic artificial intelligence tool for lateral lymph node metastasis in advanced rectal cancer.	Ozaki K and Kurose Y and Kawai K and Kobayashi H and Itabashi M and Hashiguchi Y and Miura T and Shiomi A and Harada T and Ajioka Y	2023.0	https://pubmed.ncbi.nlm.nih.gov/37260284/	Excluded
Artificial intelligence-based reticulin proportionate area - a novel histological outcome predictor in hepatocellular carcinoma.	Patil A and Salvatori R and Smith L and Jenkins SM and Cannon A and Hartley CP and Graham RP and Moreira RK	2023.0	https://pubmed.ncbi.nlm.nih.gov/37387193/	Included
Automated quantification of stromal tumour infiltrating lymphocytes is associated with prognosis in breast cancer.	Gonzàlez-Farré M and Gibert J and Santiago-Díaz P and Santos J and García P and Massó J and Bellosillo B and Lloveras B and Albanell J and Vázquez I and Comerma L	2023.0	https://pubmed.ncbi.nlm.nih.gov/37500796/	Included
Fully automated magnetic resonance imaging-based radiomics analysis for differentiating pancreatic adenosquamous carcinoma from pancreatic ductal adenocarcinoma.	Li Q and Zhou Z and Chen Y and Yu J and Zhang H and Meng Y and Zhu M and Li N and Zhou J and Liu F and Fang X and Li J and Wang T and Lu J and Zhang T and Xu J and Shao C and Bian Y	2023.0	https://pubmed.ncbi.nlm.nih.gov/36964775/	Excluded
Modeling the survival of colorectal cancer patients based on colonoscopic features in a feature ensemble vision transformer.	Lo CM and Yang YW and Lin JK and Lin TC and Chen WS and Yang SH and Chang SC and Wang HS and Lan YT and Lin HH and Huang SC and Cheng HH and Jiang JK and Lin CC	2023.0	https://pubmed.ncbi.nlm.nih.gov/37172354/	Excluded
Diagnostic performance and prognostic value of CT-defined visceral pleural invasion in early-stage lung adenocarcinomas.	Lim WH and Lee KH and Lee JH and Park H and Nam JG and Hwang EJ and Chung JH and Goo JM and Park S and Kim YT and Kim H	2023.0	https://pubmed.ncbi.nlm.nih.gov/37658899/	Excluded
Prognostic significance of collagen signatures at breast tumor boundary obtained by combining multiphoton imaging and imaging analysis.	Huang X and Fu F and Guo W and Kang D and Han X and Zheng L and Zhan Z and Wang C and Zhang Q and Wang S and Xu S and Ma J and Qiu L and Chen J and Li L	2023.0	https://pubmed.ncbi.nlm.nih.gov/37606817/	Excluded
BLEACH&STAIN 15-marker Multiplexed Imaging in 3,098 Human Carcinomas Reveals Six Major PD-L1-driven Immune Phenotypes with Distinct Spatial Orchestration.	Bady E and Möller K and Mandelkow T and Raedler JB and Yang C and Ebner J and Lurati MCJ and Simon R and Vettorazzi E and Büscheck F and Luebke AM and Dum D and Menz A and Sauter G and Höflmayer D and Weidemann S and Fraune C and Uhlig R and Bernreuther C and Jacobsen F and Clauditz TS and Wilczak W and Burandt E and Steurer S and Minner S and Lennartz M and Blessin NC	2023.0	https://pubmed.ncbi.nlm.nih.gov/36976297/	Excluded
Crosstalk between microglia and neural stem cells influences the relapse of glioblastoma in GBM immunological microenvironment.	Dai X and Ye L and Li H and Dong X and Tian H and Gao P and Dong J and Cheng H	2023.0	https://pubmed.ncbi.nlm.nih.gov/37088298/	Excluded
Prognostic Prediction of Cancer Based on Radiomics Features of Diagnostic Imaging: The Performance of Machine Learning Strategies.	Tang FH and Xue C and Law MY and Wong CY and Cho TH and Lai CK	2023.0	https://pubmed.ncbi.nlm.nih.gov/36781589/	Excluded
Ensemble Learning-Based Hybrid Segmentation of Mammographic Images for Breast Cancer Risk Prediction Using Fuzzy C-Means and CNN Model.	Jha S and Ahmad S and Arya A and Alouffi B and Alharbi A and Alharbi M and Singh S	2023.0	https://pubmed.ncbi.nlm.nih.gov/36760835/	Excluded
Uncovering key molecular mechanisms in the early and late-stage of papillary thyroid carcinoma using association rule mining algorithm.	Hosseiniyan Khatibi SM and Zununi Vahed S and Homaei Rad H and Emdadi M and Akbarpour Z and Teshnehlab M and Pirmoradi S and Alizadeh E	2023.0	https://pubmed.ncbi.nlm.nih.gov/37917782/	Excluded
Nonredundant Upregulation of CD112R (PVRIG) and PD-1 on Cytotoxic T Lymphocytes Located in T Cell Nests of Colorectal Cancer.	Yang C and Mandelkow T and Bady E and Raedler JB and Simon R and Sauter G and Lennartz M and Büscheck F and Luebke AM and Dum D and Menz A and Höflmayer D and Weidemann S and Fraune C and Lebok P and Uhlig R and Bernreuther C and Jacobsen F and Clauditz TS and Wilczak W and Minner S and Burandt E and Steurer S and Blessin NC	2023.0	https://pubmed.ncbi.nlm.nih.gov/36788088/	Excluded
Prediction of sentinel lymph node metastasis in breast cancer by using deep learning radiomics based on ultrasound images.	Wang C and Zhao Y and Wan M and Huang L and Liao L and Guo L and Zhang J and Zhang CQ	2023.0	https://pubmed.ncbi.nlm.nih.gov/37933063/	Excluded
Generalization optimizing machine learning to improve CT scan radiomics and assess immune checkpoint inhibitors' response in non-small cell lung cancer: a multicenter cohort study.	Tonneau M and Phan K and Manem VSK and Low-Kam C and Dutil F and Kazandjian S and Vanderweyen D and Panasci J and Malo J and Coulombe F and Gagné A and Elkrief A and Belkaïd W and Di Jorio L and Orain M and Bouchard N and Muanza T and Rybicki FJ and Kafi K and Huntsman D and Joubert P and Chandelier F and Routy B	2023.0	https://pubmed.ncbi.nlm.nih.gov/37546399/	Excluded
Tumour infiltrating lymphocytes and survival after adjuvant chemotherapy in patients with gastric cancer: post-hoc analysis of the CLASSIC trial.	Liu DHW and Kim YW and Sefcovicova N and Laye JP and Hewitt LC and Irvine AF and Vromen V and Janssen Y and Davarzani N and Fazzi GE and Jolani S and Melotte V and Magee DR and Kook MC and Kim H and Langer R and Cheong JH and Grabsch HI	2023.0	https://pubmed.ncbi.nlm.nih.gov/37029200/	Excluded
Integrated Clinical, Molecular and Immunological Characterization of Pulmonary Sarcomatoid Carcinomas Reveals an Immune Escape Mechanism That May Influence Therapeutic Strategies.	Stephan-Falkenau S and Streubel A and Mairinger T and Blum TG and Kollmeier J and Mairinger FD and Bauer T and Pfannschmidt J and Hollmann M and Wessolly M	2023.0	https://pubmed.ncbi.nlm.nih.gov/37445733/	Excluded
Computed Tomography-based Prognostication in Lung Adenocarcinomas through Histopathological Feature Learning: A Retrospective Multicenter Study.	Lee KH and Lee JH and Park S and Jeon YK and Chung DH and Kim YT and Goo JM and Kim H	2023.0	https://pubmed.ncbi.nlm.nih.gov/37075305/	Excluded
Prediction of Radiation-induced Lymphopenia following Exposure of the Thoracic Region and Associated Risk of Infections and Mortality.	Terrones-Campos C and Ledergerber B and Forbes N and Smith AG and Petersen J and Helleberg M and Lundgren J and Specht L and Vogelius IR	2023.0	https://pubmed.ncbi.nlm.nih.gov/37149425/	Excluded
Efficacy of induction chemotherapy in lymph node-positive stage III nasopharyngeal carcinoma and identification of beneficiaries based on clinical features: A propensity score matching analysis.	Xu YC and Chen KH and Liang Y and Chen KQ and Liang ZG and Zeng FY and Li L and Qu S and Zhu XD	2023.0	https://pubmed.ncbi.nlm.nih.gov/37633201/	Excluded
Intratumoral Abundance of M2-Macrophages is Associated With Unfavorable Prognosis and Markers of T-Cell Exhaustion in Small Cell Lung Cancer Patients.	Klein S and Schulte A and Arolt C and Tolkach Y and Reinhardt HC and Buettner R and Quaas A	2023.0	https://pubmed.ncbi.nlm.nih.gov/37423586/	Excluded
Melanoma Clinical Decision Support System: An Artificial Intelligence-Based Tool to Diagnose and Predict Disease Outcome in Early-Stage Melanoma Patients.	Diaz-Ramón JL and Gardeazabal J and Izu RM and Garrote E and Rasero J and Apraiz A and Penas C and Seijo S and Lopez-Saratxaga C and De la Peña PM and Sanchez-Diaz A and Cancho-Galan G and Velasco V and Sevilla A and Fernandez D and Cuenca I and Cortes JM and Alonso S and Asumendi A and Boyano MD	2023.0	https://pubmed.ncbi.nlm.nih.gov/37046835/	Excluded
Prognostic nomograms for nasopharyngeal carcinoma with nodal features and potential indication for N staging system: Validation and comparison of seven N stage schemes.	Peng WS and Xing X and Li YJ and Ding JH and Mo M and Xu TT and Zhou X and Hu CS	2023.0	https://pubmed.ncbi.nlm.nih.gov/37437499/	Excluded
AI-enabled routine H&E image based prognostic marker for early-stage luminal breast cancer.	Wahab N and Toss M and Miligy IM and Jahanifar M and Atallah NM and Lu W and Graham S and Bilal M and Bhalerao A and Lashen AG and Makhlouf S and Ibrahim AY and Snead D and Minhas F and Raza SEA and Rakha E and Rajpoot N	2023.0	https://pubmed.ncbi.nlm.nih.gov/37968376/	Included
Integrating pretreatment MRI-detected nodal features and Epstein-Barr virus DNA to identify optimal candidates for intensity-modulated radiotherapy alone in patients with stage II nasopharyngeal carcinoma.	Guo J and He Y and Lin C and Jiang Q and Xing HW and Zhang YC and Shen GZ and Lin HX and Guo L and Yang Q	2023.0	https://pubmed.ncbi.nlm.nih.gov/37741017/	Excluded
SMG: self-supervised masked graph learning for cancer gene identification.	Cui Y and Wang Z and Wang X and Zhang Y and Zhang Y and Pan T and Zhang Z and Li S and Guo Y and Akutsu T and Song J	2023.0	https://pubmed.ncbi.nlm.nih.gov/37950905/	Excluded
MoGCN: A Multi-Omics Integration Method Based on Graph Convolutional Network for Cancer Subtype Analysis.	Li X and Ma J and Leng L and Han M and Li M and He F and Zhu Y	2022.0	https://pubmed.ncbi.nlm.nih.gov/35186034/	Included
Insights From a Large-Scale Whole-Genome Sequencing Study of Systolic Blood Pressure, Diastolic Blood Pressure, and Hypertension.	Kelly TN and Sun X and He KY and Brown MR and Taliun SAG and Hellwege JN and Irvin MR and Mi X and Brody JA and Franceschini N and Guo X and Hwang SJ and de Vries PS and Gao Y and Moscati A and Nadkarni GN and Yanek LR and Elfassy T and Smith JA and Chung RH and Beitelshees AL and Patki A and Aslibekyan S and Blobner BM and Peralta JM and Assimes TL and Palmas WR and Liu C and Bress AP and Huang …	2022.0	https://pubmed.ncbi.nlm.nih.gov/35652341/	Excluded
Machine learning for risk stratification in kidney disease.	Gulamali FF and Sawant AS and Nadkarni GN	2022.0	https://pubmed.ncbi.nlm.nih.gov/36004937/	Excluded
Network aggregation improves gene function prediction of grapevine gene co-expression networks.	Wong DCJ	2020.0	https://pubmed.ncbi.nlm.nih.gov/32266646/	Excluded
Validation of 16S rRNA gene sequencing and metagenomics for evaluating microbial immigration in a methanogenic bioreactor.	Lin TY and Liu WT	2023.0	https://pubmed.ncbi.nlm.nih.gov/37481999/	Excluded
PlantNexus: A Gene Co-expression Network Database and Visualization Tool for Barley and Sorghum.	Zhou Y and Sukul A and Mishler-Elmore JW and Faik A and Held MA	2022.0	https://pubmed.ncbi.nlm.nih.gov/35024864/	Excluded
Genome mining of Streptomyces sp. BRB081 reveals the production of the antitumor pyrrolobenzodiazepine sibiromycin.	Leite VMB and Garrido LM and Tangerina MMP and Costa-Lotufo LV and Ferreira MJP and Padilla G	2022.0	https://pubmed.ncbi.nlm.nih.gov/36043042/	Excluded
The nutrient-sensing GCN2 signaling pathway is essential for circadian clock function by regulating histone acetylation under amino acid starvation.	Liu XL and Yang Y and Hu Y and Wu J and Han C and Lu Q and Gan X and Qi S and Guo J and He Q and Liu Y and Liu X	2023.0	https://pubmed.ncbi.nlm.nih.gov/37083494/	Excluded
Construction and comparison of gene co-expression networks shows complex plant immune responses.	Leal LG and López C and López-Kleine L	2014.0	https://pubmed.ncbi.nlm.nih.gov/25320678/	Excluded
Divergent and convergent modes of interaction between wheat and Puccinia graminis f. sp. tritici isolates revealed by the comparative gene co-expression network and genome analyses.	Rutter WB and Salcedo A and Akhunova A and He F and Wang S and Liang H and Bowden RL and Akhunov E	2017.0	https://pubmed.ncbi.nlm.nih.gov/28403814/	Excluded
Mining, characterization and validation of EST derived microsatellites from the transcriptome database of Allium sativum L.	Chand SK and Nanda S and Rout E and Joshi RK	2015.0	https://pubmed.ncbi.nlm.nih.gov/25987765/	Excluded
Clinical features, antimicrobial susceptibility patterns and genomics of bacteria causing neonatal sepsis in a children's hospital in Vietnam: protocol for a prospective observational study.	Toan ND and Darton TC and Boinett CJ and Campbell JI and Karkey A and Kestelyn E and Thinh LQ and Mau NK and Thanh Tam PT and Nhan LNT and Quang Minh NN and Phuong CN and Hung NT and Xuan NM and Thuong TC and Baker S	2018.0	https://pubmed.ncbi.nlm.nih.gov/29371283/	Excluded
Gene-based SSR markers for common bean (Phaseolus vulgaris L.) derived from root and leaf tissue ESTs: an integration of the BMc series.	Blair MW and Hurtado N and Chavarro CM and Muñoz-Torres MC and Giraldo MC and Pedraza F and Tomkins J and Wing R	2011.0	https://pubmed.ncbi.nlm.nih.gov/21426554/	Excluded
Network-based prediction approach for cancer-specific driver missense mutations using a graph neural network.	Hatano N and Kamada M and Kojima R and Okuno Y	2023.0	https://pubmed.ncbi.nlm.nih.gov/37817080/	Included
A study of impairments in oculopharyngeal muscular dystrophy.	Brisson JD and Gagnon C and Brais B and Côté I and Mathieu J	2020.0	https://pubmed.ncbi.nlm.nih.gov/32270505/	Excluded
MSI-XGNN: an explainable GNN computational framework integrating transcription- and methylation-level biomarkers for microsatellite instability detection.	Cao Y and Wang D and Wu J and Yao Z and Shen S and Niu C and Liu Y and Zhang P and Wang Q and Wang J and Li H and Wei X and Wang X and Dong Q	2023.0	https://pubmed.ncbi.nlm.nih.gov/37833839/	Included
Exploration of the origin and evolution of globular proteins by mRNA display.	Yanagawa H	2013.0	https://pubmed.ncbi.nlm.nih.gov/23679339/	Excluded
Genetic Heterogeneity of MET-Aberrant NSCLC and Its Impact on the Outcome of Immunotherapy.	Kron A and Scheffler M and Heydt C and Ruge L and Schaepers C and Eisert AK and Merkelbach-Bruse S and Riedel R and Nogova L and Fischer RN and Michels S and Abdulla DSY and Koleczko S and Fassunke J and Schultheis AM and Kron F and Ueckeroth F and Wessling G and Sueptitz J and Beckers F and Braess J and Panse J and Grohé C and Hamm M and Kabitz HJ and Kambartel K and Kaminsky B and Krueger S and…	2021.0	https://pubmed.ncbi.nlm.nih.gov/33309988/	Excluded
Genetic Features of Aflatoxin-Associated Hepatocellular Carcinoma.	Zhang W and He H and Zang M and Wu Q and Zhao H and Lu LL and Ma P and Zheng H and Wang N and Zhang Y and He S and Chen X and Wu Z and Wang X and Cai J and Liu Z and Sun Z and Zeng YX and Qu C and Jiao Y	2017.0	https://pubmed.ncbi.nlm.nih.gov/28363643/	Excluded
A subset of topologically associating domains fold into mesoscale core-periphery networks.	Huang H and Chen ST and Titus KR and Emerson DJ and Bassett DS and Phillips-Cremins JE	2019.0	https://pubmed.ncbi.nlm.nih.gov/31266973/	Excluded
Complex interactions of Tyrp1 in the eye.	Lu H and Li L and Watson ER and Williams RW and Geisert EE and Jablonski MM and Lu L	2011.0	https://pubmed.ncbi.nlm.nih.gov/21976956/	Excluded
Correlation between PABPN1 genotype and disease severity in oculopharyngeal muscular dystrophy.	Richard P and Trollet C and Stojkovic T and de Becdelievre A and Perie S and Pouget J and Eymard B	2017.0	https://pubmed.ncbi.nlm.nih.gov/28011929/	Excluded
Genotype and phenotype study of 34 Spanish patients diagnosed with oculopharyngeal muscular dystrophy.	Tondo M and Gámez J and Gutiérrez-Rivas E and Medel-Jiménez R and Martorell L	2012.0	https://pubmed.ncbi.nlm.nih.gov/22231868/	Excluded
Comparative Analysis of Gene Correlation Networks of Breast Cancer Patients Based on Mutations in TP53.	Park B and Im J and Han K	2022.0	https://pubmed.ncbi.nlm.nih.gov/35883535/	Excluded
Prognostic role of EGFR gene copy number and KRAS mutation in patients with locally advanced rectal cancer treated with preoperative chemoradiotherapy.	Bengala C and Bettelli S and Bertolini F and Sartori G and Fontana A and Malavasi N and Depenni R and Zironi S and Del Giovane C and Luppi G and Conte PF	2010.0	https://pubmed.ncbi.nlm.nih.gov/20842128/	Excluded
EGFR gene copy number assessment from areas with highest EGFR expression predicts response to anti-EGFR therapy in colorectal cancer.	Ålgars A and Lintunen M and Carpén O and Ristamäki R and Sundström J	2011.0	https://pubmed.ncbi.nlm.nih.gov/21694725/	Excluded
ATP-binding cassette member A3 (E292V) gene mutation and pulmonary morbidity in very-low-birth-weight infants.	Härtel C and Felderhoff-Müser U and Gebauer C and Hoehn T and Kribs A and Laux R and Möller J and Segerer H and Teig N and von der Wense A and Wieg C and Stichtenoth G and Herting E and Göpel W	2012.0	https://pubmed.ncbi.nlm.nih.gov/22145626/	Excluded
Heterogeneous EGFR gene copy number increase is common in colorectal cancer and defines response to anti-EGFR therapy.	Ålgars A and Avoranta T and Österlund P and Lintunen M and Sundström J and Jokilehto T and Ristimäki A and Ristamäki R and Carpén O	2014.0	https://pubmed.ncbi.nlm.nih.gov/24940619/	Excluded
Neurospora importin α is required for normal heterochromatic formation and DNA methylation.	Klocko AD and Rountree MR and Grisafi PL and Hays SM and Adhvaryu KK and Selker EU	2015.0	https://pubmed.ncbi.nlm.nih.gov/25793375/	Excluded
Comprehensive approach to study complement C4 in systemic lupus erythematosus: Gene polymorphisms, protein levels and functional activity.	Tsang-A-Sjoe MWP and Bultink IEM and Korswagen LA and van der Horst A and Rensink I and de Boer M and Hamann D and Voskuyl AE and Wouters D	2017.0	https://pubmed.ncbi.nlm.nih.gov/29080553/	Excluded
CpG island clusters and pro-epigenetic selection for CpGs in protein-coding exons of HOX and other transcription factors.	Branciamore S and Chen ZX and Riggs AD and Rodin SN	2010.0	https://pubmed.ncbi.nlm.nih.gov/20716685/	Excluded
[Congenital central hypoventilation syndrome, report of three cases].	Wang Y and He XY and Yang Y and Chen XC	2013.0	https://pubmed.ncbi.nlm.nih.gov/24484562/	Excluded
Saccharomyces cerevisiae ER membrane protein complex subunit 4 (EMC4) plays a crucial role in eIF2B-mediated translation regulation and survival under stress conditions.	Sharma S and Sourirajan A and Baumler DJ and Dev K	2020.0	https://pubmed.ncbi.nlm.nih.gov/32476094/	Excluded
[Haplotype Analysis of Oculopharyngeal Muscular Dystrophy (OPMD) Locus in Yakutia].	Marusin AV and Kurtanov KhA and Maksimova NR and Svarovskaya MG and Stepanov VA	2016.0	https://pubmed.ncbi.nlm.nih.gov/27281858/	Excluded
FcγR gene copy number in Kawasaki disease and intravenous immunoglobulin treatment response.	Makowsky R and Wiener HW and Ptacek TS and Silva M and Shendre A and Edberg JC and Portman MA and Shrestha S	2013.0	https://pubmed.ncbi.nlm.nih.gov/23778324/	Excluded
GNN-surv: Discrete-Time Survival Prediction Using Graph Neural Networks.	Kim SY	2023.0	https://pubmed.ncbi.nlm.nih.gov/37760148/	Included
Improving Cancer Survival Prediction via Graph Convolutional Neural Network Learning on Protein-Protein Interaction Networks.	Cai H and Liao Y and Zhu L and Wang Z and Song J	2023.0	https://pubmed.ncbi.nlm.nih.gov/37963003/	Excluded
Geometric graph neural networks on multi-omics data to predict cancer survival outcomes.	Zhu J and Oh JH and Simhal AK and Elkin R and Norton L and Deasy JO and Tannenbaum A	2023.0	https://pubmed.ncbi.nlm.nih.gov/37329617/	Included
Hybrid Graph Convolutional Network With Online Masked Autoencoder for Robust Multimodal Cancer Survival Prediction.	Hou W and Lin C and Yu L and Qin J and Yu R and Wang L	2023.0	https://pubmed.ncbi.nlm.nih.gov/37028064/	Included
DeePaN: deep patient graph convolutional network integrating clinico-genomic evidence to stratify lung cancers for immunotherapy.	Fang C and Xu D and Su J and Dry JR and Linghu B	2021.0	https://pubmed.ncbi.nlm.nih.gov/33531613/	Included
MRGCN: cancer subtyping with multi-reconstruction graph convolutional network using full and partial multi-omics dataset.	Yang B and Yang Y and Wang M and Su X	2023.0	https://pubmed.ncbi.nlm.nih.gov/37255323/	Included
TSUNAMI: Translational Bioinformatics Tool Suite for Network Analysis and Mining.	Huang Z and Han Z and Wang T and Shao W and Xiang S and Salama P and Rizkalla M and Huang K and Zhang J	2021.0	https://pubmed.ncbi.nlm.nih.gov/33705981/	Excluded
Prediction of Prognosis, Immunotherapy and Chemotherapy with an Immune-Related Risk Score Model for Endometrial Cancer.	Wei W and Ye B and Huang Z and Mu X and Qiao J and Zhao P and Jiang Y and Wu J and Zhan X	2023.0	https://pubmed.ncbi.nlm.nih.gov/37509334/	Excluded
GLassonet: Identifying Discriminative Gene Sets Among Molecular Subtypes of Breast Cancer.	Liu S and Zhang Y and Shang X	2023.0	https://pubmed.ncbi.nlm.nih.gov/36346852/	Included
SARS-CoV-2 hijacks folate and one-carbon metabolism for viral replication.	Zhang Y and Guo R and Kim SH and Shah H and Zhang S and Liang JH and Fang Y and Gentili M and Leary CNO and Elledge SJ and Hung DT and Mootha VK and Gewurz BE	2021.0	https://pubmed.ncbi.nlm.nih.gov/33723254/	Excluded
Drug repositioning for ATTR amyloidosis by interactome network corrected by Graph Neural Networks and transcriptome analysis.	He S and Lv X and He X and Guo J and Pan R and Jin Y and Tian Z and Pan L and Zhang S	2023.0	https://pubmed.ncbi.nlm.nih.gov/37756369/	Excluded
Joint learning sample similarity and correlation representation for cancer survival prediction.	Hao Y and Jing XY and Sun Q	2022.0	https://pubmed.ncbi.nlm.nih.gov/36536289/	Included
Prognostic Value of Plasma HER2 Gene Copy Number in HER2-Positive Metastatic Breast Cancer Treated with First-Line Trastuzumab.	Ran R and Huang W and Liu Y and Shao L and Liu X and Niu Y and Kong W and Bo S and Rugo HS and Lu S and Li H	2020.0	https://pubmed.ncbi.nlm.nih.gov/32547071/	Excluded
Glioblastoma multiforme prognosis: MRI missing modality generation, segmentation and radiogenomic survival prediction.	Islam M and Wijethilake N and Ren H	2021.0	https://pubmed.ncbi.nlm.nih.gov/34175548/	Excluded
Changes in Epidermal Growth Factor Receptor Gene Copy Number during Oral Carcinogenesis.	Bates T and Kennedy M and Diajil A and Goodson M and Thomson P and Doran E and Farrimond H and Thavaraj S and Sloan P and Kist R and Robinson M	2016.0	https://pubmed.ncbi.nlm.nih.gov/27197272/	Excluded
Integrative network analysis of TCGA data for ovarian cancer.	Zhang Q and Burdette JE and Wang JP	2014.0	https://pubmed.ncbi.nlm.nih.gov/25551281/	Excluded
iEssLnc: quantitative estimation of lncRNA gene essentialities with meta-path-guided random walks on the lncRNA-protein interaction network.	Zhang YY and Liang DM and Du PF	2023.0	https://pubmed.ncbi.nlm.nih.gov/36920063/	Excluded
A hemolytic-uremic syndrome-associated strain O113:H21 Shiga toxin-producing Escherichia coli specifically expresses a transcriptional module containing dicA and is related to gene network dysregulation in Caco-2 cells.	Bando SY and Iamashita P and Guth BE and Dos Santos LF and Fujita A and Abe CM and Ferreira LR and Moreira-Filho CA	2017.0	https://pubmed.ncbi.nlm.nih.gov/29253906/	Excluded
Variants at the promoter of the interleukin-6 gene are associated with severity and outcome of pneumococcal community-acquired pneumonia.	Martín-Loeches I and Solé-Violán J and Rodríguez de Castro F and García-Laorden MI and Borderías L and Blanquer J and Rajas O and Briones ML and Aspa J and Herrera-Ramos E and Marcos-Ramos JA and Sologuren I and González-Quevedo N and Ferrer-Agüero JM and Noda J and Rodríguez-Gallego C	2012.0	https://pubmed.ncbi.nlm.nih.gov/22113815/	Excluded
Molecular determinants of outcome in sorafenib-treated patients with hepatocellular carcinoma.	Personeni N and Rimassa L and Pressiani T and Destro A and Ligorio C and Tronconi MC and Bozzarelli S and Carnaghi C and Di Tommaso L and Giordano L and Roncalli M and Santoro A	2013.0	https://pubmed.ncbi.nlm.nih.gov/23568548/	Excluded
Prospective study of a molecular selection profile for RAS wild type colorectal cancer patients receiving irinotecan-cetuximab.	Giampieri R and Mandolesi A and Abouelkhair KM and Loretelli C and Del Prete M and Faloppi L and Maristella B and Ibrahim EM and Scarpelli M and Cascinu S and Scartozzi M	2015.0	https://pubmed.ncbi.nlm.nih.gov/25943333/	Excluded
Markers for EGFR pathway activation as predictor of outcome in metastatic colorectal cancer patients treated with or without cetuximab.	Tol J and Dijkstra JR and Klomp M and Teerenstra S and Dommerholt M and Vink-Börger ME and van Cleef PH and van Krieken JH and Punt CJ and Nagtegaal ID	2010.0	https://pubmed.ncbi.nlm.nih.gov/20413299/	Excluded
Genome-wide analysis of cis-regulatory element structure and discovery of motif-driven gene co-expression networks in grapevine.	Wong DCJ and Lopez Gutierrez R and Gambetta GA and Castellarin SD	2017.0	https://pubmed.ncbi.nlm.nih.gov/28119334/	Excluded
Signatures derived from increase in SHARPIN gene copy number are associated with poor prognosis in patients with breast cancer.	Ojo D and Seliman M and Tang D	2017.0	https://pubmed.ncbi.nlm.nih.gov/28879097/	Excluded
Complex network-driven view of genomic mechanisms underlying Parkinson's disease: analyses in dorsal motor vagal nucleus, locus coeruleus, and substantia nigra.	Corradini BR and Iamashita P and Tampellini E and Farfel JM and Grinberg LT and Moreira-Filho CA	2014.0	https://pubmed.ncbi.nlm.nih.gov/25525598/	Excluded
Biological informed graph neural network for tumor mutation burden prediction and immunotherapy-related pathway analysis in gastric cancer.	Liu C and Wan AH and Liang H and Sun L and Li J and Yang R and Li Q and Wu R and Hu K and Yang Y and Cai S and Wan G and He W	2023.0	https://pubmed.ncbi.nlm.nih.gov/37810279/	Excluded
Structural deep clustering network for stratification of breast cancer patients through integration of somatic mutation profiles.	Su D and Xiong Y and Wang S and Wei H and Ke J and Li H and Wang T and Zuo Y and Yang L	2023.0	https://pubmed.ncbi.nlm.nih.gov/37716222/	Excluded
Next-generation sequencing revealing TP53 mutation as potential genetic driver in dermal deep-seated melanoma arising in giant congenital nevus in adult patients: A unique case report and review of the literature.	Ricci C and Ambrosi F and Grillini M and Serra M and Melotti B and Gruppioni E and Altimari A and Fiorentino M and Dika E and Lambertini M and Corti B	2020.0	https://pubmed.ncbi.nlm.nih.gov/32643812/	Excluded
Amyloid-β and tau pathologies relate to distinctive brain dysconnectomics in preclinical autosomal-dominant Alzheimer's disease.	Guzmán-Vélez E and Diez I and Schoemaker D and Pardilla-Delgado E and Vila-Castelar C and Fox-Fuller JT and Baena A and Sperling RA and Johnson KA and Lopera F and Sepulcre J and Quiroz YT	2022.0	https://pubmed.ncbi.nlm.nih.gov/35380901/	Excluded
Linking Binary Gene Relationships to Drivers of Renal Cell Carcinoma Reveals Convergent Function in Alternate Tumor Progression Paths.	Poehlman WL and Hsieh JJ and Feltus FA	2019.0	https://pubmed.ncbi.nlm.nih.gov/30814637/	Excluded
Immunogenetics of complement in mixed cryoglobulinaemia.	Menegatti E and Messina M and Oddone V and Rubini E and Sciascia S and Naretto C and Baldovino S and Roccatello D	2016.0	https://pubmed.ncbi.nlm.nih.gov/26842656/	Excluded
The Clinical Impact of Capmatinib in the Treatment of Advanced Non-Small Cell Lung Cancer with MET Exon 14 Skipping Mutation or Gene Amplification.	Choi W and Park SY and Lee Y and Lim KY and Park M and Lee GK and Han JY	2021.0	https://pubmed.ncbi.nlm.nih.gov/33540494/	Excluded
The association between EGFR variant III, HPV, p16, c-MET, EGFR gene copy number and response to EGFR inhibitors in patients with recurrent or metastatic squamous cell carcinoma of the head and neck.	Chau NG and Perez-Ordonez B and Zhang K and Pham NA and Ho J and Zhang T and Ludkovski O and Wang L and Chen EX and Tsao MS and Kamel-Reid S and Siu LL	2011.0	https://pubmed.ncbi.nlm.nih.gov/21352589/	Excluded
Recurrent KRAS mutations in papillary renal neoplasm with reverse polarity.	Al-Obaidy KI and Eble JN and Nassiri M and Cheng L and Eldomery MK and Williamson SR and Sakr WA and Gupta N and Hassan O and Idrees MT and Grignon DJ	2020.0	https://pubmed.ncbi.nlm.nih.gov/31534204/	Excluded
Prevalence and clinical association of MET gene overexpression and amplification in patients with NSCLC: Results from the European Thoracic Oncology Platform (ETOP) Lungscape project.	Bubendorf L and Dafni U and Schöbel M and Finn SP and Tischler V and Sejda A and Marchetti A and Thunnissen E and Verbeken EK and Warth A and Sansano I and Cheney R and Speel EJM and Nonaka D and Monkhorst K and Hager H and Martorell M and Savic S and Kerr KM and Tan Q and Tsourti Z and Geiger TR and Kammler R and Schulze K and Das-Gupta A and Shames D and Peters S and Stahel RA	2017.0	https://pubmed.ncbi.nlm.nih.gov/28838386/	Excluded
[Synpolydactyly in a Chinese kindred: mutation detection, prenatal ultrasonographic and molecular diagnosis].	Jin H and Lin PF and Wang QM and Mao F and Cai Y and Gong YQ	2011.0	https://pubmed.ncbi.nlm.nih.gov/22161087/	Excluded
Graph Metrics of Structural Brain Networks in Individuals with Schizophrenia and Healthy Controls: Group Differences, Relationships with Intelligence, and Genetics.	Yeo RA and Ryman SG and van den Heuvel MP and de Reus MA and Jung RE and Pommy J and Mayer AR and Ehrlich S and Schulz SC and Morrow EM and Manoach D and Ho BC and Sponheim SR and Calhoun VD	2016.0	https://pubmed.ncbi.nlm.nih.gov/26888620/	Excluded
Genetic investigation of nodal melanocytic nevi in cases of giant congenital melanocytic nevus.	Cao Y and Yang X and Lai YM and Jia L and Diao XT and Zhuang Q and Lin DM	2020.0	https://pubmed.ncbi.nlm.nih.gov/32729623/	Excluded
A broadly protective therapeutic antibody against influenza B virus with two mechanisms of action.	Chai N and Swem LR and Park S and Nakamura G and Chiang N and Estevez A and Fong R and Kamen L and Kho E and Reichelt M and Lin Z and Chiu H and Skippington E and Modrusan Z and Stinson J and Xu M and Lupardus P and Ciferri C and Tan MW	2017.0	https://pubmed.ncbi.nlm.nih.gov/28102191/	Excluded
Recurrent KRAS mutations are early events in the development of papillary renal neoplasm with reverse polarity.	Al-Obaidy KI and Saleeb RM and Trpkov K and Williamson SR and Sangoi AR and Nassiri M and Hes O and Montironi R and Cimadamore A and Acosta AM and Alruwaii ZI and Alkashash A and Hassan O and Gupta N and Osunkoya AO and Sen JD and Baldrige LA and Sakr WA and Idrees MT and Eble JN and Grignon DJ and Cheng L	2022.0	https://pubmed.ncbi.nlm.nih.gov/35152262/	Excluded
Homozygosity for a Recessive Loss-of-Function Mutation of the NRL Gene Is Associated With a Variant of Enhanced S-Cone Syndrome.	Newman H and Blumen SC and Braverman I and Hanna R and Tiosano B and Perlman I and Ben-Yosef T	2016.0	https://pubmed.ncbi.nlm.nih.gov/27732723/	Excluded
"Paradoxical" p16 overexpression in cutaneous melanoma: Molecular and immunohistochemical analysis of a rare phenomenon with a focus on cell cycle regulatory molecules.	Ricci C and Dika E and Corti B and Lambertini M and Ambrosi F and Cappilli S and Grillini M and Filippo GD and Franchini E and Maloberti T and Fiorentino M and Tallini G and Biase D	2023.0	https://pubmed.ncbi.nlm.nih.gov/37235909/	Excluded
EGFR gene copy number alterations are not a useful screening tool for predicting EGFR mutation status in lung adenocarcinoma.	Russell PA and Yu Y and Do H and Clay TD and Moore MM and Wright GM and Conron M and Wainer Z and Dobrovic A and McLachlan SA	2014.0	https://pubmed.ncbi.nlm.nih.gov/24300726/	Excluded
Hierarchical graph representations in digital pathology.	Pati P and Jaume G and Foncubierta-Rodríguez A and Feroce F and Anniciello AM and Scognamiglio G and Brancati N and Fiche M and Dubruc E and Riccio D and Di Bonito M and De Pietro G and Botti G and Thiran JP and Frucci M and Goksel O and Gabrani M	2022.0	https://pubmed.ncbi.nlm.nih.gov/34781160/	Included
Graph Neural Network for representation learning of lung cancer.	Aftab R and Qiang Y and Zhao J and Urrehman Z and Zhao Z	2023.0	https://pubmed.ncbi.nlm.nih.gov/37884929/	Included
Interpretable classification of pathology whole-slide images using attention based context-aware graph convolutional neural network.	Liang M and Chen Q and Li B and Wang L and Wang Y and Zhang Y and Wang R and Jiang X and Zhang C	2023.0	https://pubmed.ncbi.nlm.nih.gov/36495811/	Included
Low copy numbers of complement C4 and C4A deficiency are risk factors for myositis, its subgroups and autoantibodies.	Zhou D and King EH and Rothwell S and Krystufkova O and Notarnicola A and Coss S and Abdul-Aziz R and Miller KE and Dang A and Yu GR and Drew J and Lundström E and Pachman LM and Mamyrova G and Curiel RV and De Paepe B and De Bleecker JL and Payton A and Ollier W and O'Hanlon TP and Targoff IN and Flegel WA and Sivaraman V and Oberle E and Akoghlanian S and Driest K and Spencer CH and Wu YL and N…	2023.0	https://pubmed.ncbi.nlm.nih.gov/36171069/	Excluded
A fused biometrics information graph convolutional neural network for effective classification of patellofemoral pain syndrome.	Xiong B and OuYang Y and Chang Y and Mao G and Du M and Liu B and Xu Y	2022.0	https://pubmed.ncbi.nlm.nih.gov/35968371/	Excluded
MesoGraph: Automatic profiling of mesothelioma subtypes from histological images.	Eastwood M and Sailem H and Marc ST and Gao X and Offman J and Karteris E and Fernandez AM and Jonigk D and Cookson W and Moffatt M and Popat S and Minhas F and Robertus JL	2023.0	https://pubmed.ncbi.nlm.nih.gov/37816348/	Included
GCNPCA: miRNA-Disease Associations Prediction Algorithm Based on Graph Convolutional Neural Networks.	Liu J and Kuang Z and Deng L	2023.0	https://pubmed.ncbi.nlm.nih.gov/36049014/	Excluded
Integrating Comorbidity Knowledge for Alzheimer's Disease Drug Repurposing using Multi-task Graph Neural Network.	Lin KH and Hsieh KL and Jiang X and Kim Y	2023.0	https://pubmed.ncbi.nlm.nih.gov/37350918/	Excluded
Topological Feature Extraction and Visualization of Whole Slide Images using Graph Neural Networks.	Levy J and Haudenschild C and Barwick C and Christensen B and Vaickus L	2021.0	https://pubmed.ncbi.nlm.nih.gov/33691025/	Included
Malignant Melanoma Arising From a Giant Congenital Melanocytic Nevus in a 3-Year Old: Review of Diagnosis and Management.	Kugar M and Akhavan A and Ndem I and Ollila D and Googe P and Blatt J and Wood J	2021.0	https://pubmed.ncbi.nlm.nih.gov/33170823/	Excluded
Nucleus classification in histology images using message passing network.	Hassan T and Javed S and Mahmood A and Qaiser T and Werghi N and Rajpoot N	2022.0	https://pubmed.ncbi.nlm.nih.gov/35598521/	Excluded
Global Neuroblastoma Network: An international multidisciplinary neuroblastoma tumor board for resource-limited countries.	Matthay KK and Hylton J and Penumarthy N and Khattab M and Soh SY and Nguyen HTK and Alcasabas AP and Fawzy M and Saab R and Khan MS and Ghandour K and Chantada G and Parikh NS and Faulkner L and Lam CG and Howard SC	2022.0	https://pubmed.ncbi.nlm.nih.gov/35084087/	Excluded
SlideGraph(+): Whole slide image level graphs to predict HER2 status in breast cancer.	Lu W and Toss M and Dawood M and Rakha E and Rajpoot N and Minhas F	2022.0	https://pubmed.ncbi.nlm.nih.gov/35640384/	Included
Heterogeneous imaging characteristics of JC virus granule cell neuronopathy (GCN): a case series and review of the literature.	Wijburg MT and van Oosten BW and Murk JL and Karimi O and Killestein J and Wattjes MP	2015.0	https://pubmed.ncbi.nlm.nih.gov/25297924/	Excluded
Deep Graph-Based Multimodal Feature Embedding for Endomicroscopy Image Retrieval.	Gu Y and Vyas K and Shen M and Yang J and Yang GZ	2021.0	https://pubmed.ncbi.nlm.nih.gov/32310786/	Excluded
Automatic diagnosis and grading of Prostate Cancer with weakly supervised learning on whole slide images.	Xiang J and Wang X and Wang X and Zhang J and Yang S and Yang W and Han X and Liu Y	2023.0	https://pubmed.ncbi.nlm.nih.gov/36481762/	Included
TRKA expression and NTRK1 gene copy number across solid tumours.	Mauri G and Valtorta E and Cerea G and Amatu A and Schirru M and Marrapese G and Fiorillo V and Recchimuzzo P and Cavenago IS and Bonazzina EF and Motta V and Lauricella C and Veronese S and Tosi F and Maiolani M and Rospo G and Truini M and Bonoldi E and Christiansen J and Potts SJ and Siena S and Sartore-Bianchi A	2018.0	https://pubmed.ncbi.nlm.nih.gov/29802225/	Excluded
Differentiation of pancreatic ductal adenocarcinoma and chronic pancreatitis using graph neural networks on histopathology and collagen fiber features.	Li B and Nelson MS and Savari O and Loeffler AG and Eliceiri KW	2022.0	https://pubmed.ncbi.nlm.nih.gov/36605110/	Included
Cellular community detection for tissue phenotyping in colorectal cancer histology images.	Javed S and Mahmood A and Fraz MM and Koohbanani NA and Benes K and Tsang YW and Hewitt K and Epstein D and Snead D and Rajpoot N	2020.0	https://pubmed.ncbi.nlm.nih.gov/32330851/	Included
Deep learning nuclei detection: A simple approach can deliver state-of-the-art results.	Höfener H and Homeyer A and Weiss N and Molin J and Lundström CF and Hahn HK	2018.0	https://pubmed.ncbi.nlm.nih.gov/30286333/	Excluded
Condition-specific gene co-expression network mining identifies key pathways and regulators in the brain tissue of Alzheimer's disease patients.	Xiang S and Huang Z and Wang T and Han Z and Yu CY and Ni D and Huang K and Zhang J	2018.0	https://pubmed.ncbi.nlm.nih.gov/30598117/	Excluded
Facetto: Combining Unsupervised and Supervised Learning for Hierarchical Phenotype Analysis in Multi-Channel Image Data.	Krueger R and Beyer J and Jang WD and Kim NW and Sokolov A and Sorger PK and Pfister H	2020.0	https://pubmed.ncbi.nlm.nih.gov/31514138/	Excluded
FGFR1 mRNA and protein expression, not gene copy number, predict FGFR TKI sensitivity across all lung cancer histologies.	Wynes MW and Hinz TK and Gao D and Martini M and Marek LA and Ware KE and Edwards MG and Böhm D and Perner S and Helfrich BA and Dziadziuszko R and Jassem J and Wojtylak S and Sejda A and Gozgit JM and Bunn PA Jr and Camidge DR and Tan AC and Hirsch FR and Heasley LE	2014.0	https://pubmed.ncbi.nlm.nih.gov/24771645/	Excluded
Transfer Learning Approach and Nucleus Segmentation with MedCLNet Colon Cancer Database.	Reis HC and Turk V	2023.0	https://pubmed.ncbi.nlm.nih.gov/36127531/	Excluded
Spatially Constrained Context-Aware Hierarchical Deep Correlation Filters for Nucleus Detection in Histology Images.	Javed S and Mahmood A and Dias J and Werghi N and Rajpoot N	2021.0	https://pubmed.ncbi.nlm.nih.gov/34242872/	Excluded
Feasibility of Inferring Spatial Transcriptomics from Single-Cell Histological Patterns for Studying Colon Cancer Tumor Heterogeneity.	Fatemi MY and Lu Y and Sharma C and Feng E and Azher ZL and Diallo AB and Srinivasan G and Rosner GM and Pointer KB and Christensen BC and Salas LA and Tsongalis GJ and Palisoul SM and Perreard L and Kolling FW and Vaickus LJ and Levy JJ	2023.0	https://pubmed.ncbi.nlm.nih.gov/37873186/	Excluded
Modular transcriptional repertoire and MicroRNA target analyses characterize genomic dysregulation in the thymus of Down syndrome infants.	Moreira-Filho CA and Bando SY and Bertonha FB and Silva FN and Costa Lda F and Ferreira LR and Furlanetto G and Chacur P and Zerbini MC and Carneiro-Sampaio M	2016.0	https://pubmed.ncbi.nlm.nih.gov/26848775/	Excluded
Proteomic analysis reveals that wildtype and alanine-expanded nuclear poly(A)-binding protein exhibit differential interactions in skeletal muscle.	Banerjee A and Phillips BL and Deng Q and Seyfried NT and Pavlath GK and Vest KE and Corbett AH	2019.0	https://pubmed.ncbi.nlm.nih.gov/30837270/	Excluded
Graph theory analysis identified two hubs that connect sensorimotor and cognitive and cortical and subcortical nociceptive networks in the non-human primate.	Wu R and Wang F and Yang PF and Gore JC and Chen LM	2022.0	https://pubmed.ncbi.nlm.nih.gov/35533827/	Excluded
MYC and human telomerase gene (TERC) copy number gain in early-stage non-small cell lung cancer.	Flacco A and Ludovini V and Bianconi F and Ragusa M and Bellezza G and Tofanetti FR and Pistola L and Siggillino A and Vannucci J and Cagini L and Sidoni A and Puma F and Varella-Garcia M and Crinò L	2015.0	https://pubmed.ncbi.nlm.nih.gov/25806711/	Excluded
Major contributors to hospital mortality in very-low-birth-weight infants: data of the birth year 2010 cohort of the German Neonatal Network.	Stichtenoth G and Demmert M and Bohnhorst B and Stein A and Ehlers S and Heitmann F and Rieger-Fackeldey E and Olbertz D and Roll C and Emeis M and Mögel M and Schiffmann H and Wieg C and Wintgens J and Herting E and Göpel W and Härtel C	2012.0	https://pubmed.ncbi.nlm.nih.gov/22441803/	Excluded
Pharmacological modulation of the ER stress response ameliorates oculopharyngeal muscular dystrophy.	Malerba A and Roth F and Harish P and Dhiab J and Lu-Nguyen N and Cappellari O and Jarmin S and Mahoudeau A and Ythier V and Lainé J and Negroni E and Abgueguen E and Simonelig M and Guedat P and Mouly V and Butler-Browne G and Voisset C and Dickson G and Trollet C	2019.0	https://pubmed.ncbi.nlm.nih.gov/30649389/	Excluded
High MET gene copy number leads to shorter survival in patients with non-small cell lung cancer.	Go H and Jeon YK and Park HJ and Sung SW and Seo JW and Chung DH	2010.0	https://pubmed.ncbi.nlm.nih.gov/20107422/	Excluded
Independent external validation of nomogram to predict extracapsular extension in patients with prostate cancer.	Alves JR and Muglia VF and Lucchesi FR and Faria RAOG and Alcantara-Quispe C and Vazquez VL and Reis RB and Faria EF	2020.0	https://pubmed.ncbi.nlm.nih.gov/32307562/	Excluded
A tree-based multiclassification of breast tumor histopathology images through deep learning.	Murtaza G and Abdul Wahab AW and Raza G and Shuib L	2021.0	https://pubmed.ncbi.nlm.nih.gov/33545489/	Included
Segmentation of histology slides of cortical bone using pulse coupled neural networks optimized by particle-swarm optimization.	Hage IS and Hamade RF	2013.0	https://pubmed.ncbi.nlm.nih.gov/24050885/	Excluded
ARR-GCN: Anatomy-Relation Reasoning Graph Convolutional Network for Automatic Fine-Grained Segmentation of Organ's Surgical Anatomy.	Tian Y and Qin W and Xue F and Lambo R and Yue M and Diao S and Yu L and Xie Y and Cao H and Li S	2023.0	https://pubmed.ncbi.nlm.nih.gov/37099476/	Excluded
Randomized Trial of Tepotinib Plus Gefitinib versus Chemotherapy in EGFR-Mutant NSCLC with EGFR Inhibitor Resistance Due to MET Amplification: INSIGHT Final Analysis.	Liam CK and Ahmad AR and Hsia TC and Zhou J and Kim DW and Soo RA and Cheng Y and Lu S and Shin SW and Yang JC and Zhang Y and Zhao J and Berghoff K and Bruns R and Johne A and Wu YL	2023.0	https://pubmed.ncbi.nlm.nih.gov/36971777/	Excluded
Cell graph neural networks enable the precise prediction of patient survival in gastric cancer.	Wang Y and Wang YG and Hu C and Li M and Fan Y and Otter N and Sam I and Gou H and Hu Y and Kwok T and Zalcberg J and Boussioutas A and Daly RJ and Montúfar G and Liò P and Xu D and Webb GI and Song J	2022.0	https://pubmed.ncbi.nlm.nih.gov/35739342/	Excluded
EGFR gene copy number as a predictive biomarker for the treatment of metastatic colorectal cancer with anti-EGFR monoclonal antibodies: a meta-analysis.	Yang ZY and Shen WX and Hu XF and Zheng DY and Wu XY and Huang YF and Chen JZ and Mao C and Tang JL	2012.0	https://pubmed.ncbi.nlm.nih.gov/22897982/	Excluded
Prediction of cancer recurrence based on compact graphs of whole slide images.	Zhang F and Geng J and Zhang DG and Gui J and Su R	2023.0	https://pubmed.ncbi.nlm.nih.gov/37931526/	Included
Thymidylate synthase protein expression by IHC and gene copy number by SISH correlate and show great variability in non-small cell lung cancer.	Wynes MW and Konopa K and Singh S and Reyna-Asuncion B and Ranger-Moore J and Sternau A and Christoph DC and Dziadziuszko R and Jassem J and Hirsch FR	2012.0	https://pubmed.ncbi.nlm.nih.gov/22551903/	Excluded
Prognostic value of MET gene copy number and protein expression in patients with surgically resected non-small cell lung cancer: a meta-analysis of published literatures.	Guo B and Cen H and Tan X and Liu W and Ke Q	2014.0	https://pubmed.ncbi.nlm.nih.gov/24922520/	Excluded
Incidence and long-term effects of treatment of malignant germ cell neoplasms in Ukraine.	Fedorenko ZP and Mikhailovich YI and Goulak LO and Ryzhov AY and Gorokh YL and Soumkina OV	2020.0	https://pubmed.ncbi.nlm.nih.gov/32231191/	Excluded
HER2 amplification level is not a prognostic factor for HER2-positive breast cancer with trastuzumab-based adjuvant treatment: a systematic review and meta-analysis.	Xu QQ and Pan B and Wang CJ and Zhou YD and Mao F and Lin Y and Guan JH and Shen SJ and Zhang XH and Xu YL and Zhong Y and Wang XJ and Zhang YN and Sun Q	2016.0	https://pubmed.ncbi.nlm.nih.gov/27566580/	Excluded
Upregulation of FAM84B during prostate cancer progression.	Wong N and Gu Y and Kapoor A and Lin X and Ojo D and Wei F and Yan J and de Melo J and Major P and Wood G and Aziz T and Cutz JC and Bonert M and Patterson AJ and Tang D	2017.0	https://pubmed.ncbi.nlm.nih.gov/28186973/	Excluded
Clinical significance of overexpression of NRG1 and its receptors, HER3 and HER4, in gastric cancer patients.	Yun S and Koh J and Nam SK and Park JO and Lee SM and Lee K and Lee KS and Ahn SH and Park DJ and Kim HH and Choe G and Kim WH and Lee HS	2018.0	https://pubmed.ncbi.nlm.nih.gov/28573357/	Excluded
Grincamycin B Functions as a Potent Inhibitor for Glioblastoma Stem Cell via Targeting RHOA and PI3K/AKT.	Yao Y and Sun S and Cao M and Mao M and He J and Gai Q and Qin Y and Yao X and Lu H and Chen F and Wang W and Luo M and Zhang H and Huang H and Ju J and Bian XW and Wang Y	2020.0	https://pubmed.ncbi.nlm.nih.gov/32584547/	Excluded
Clinical significance of intratumoral HER2 heterogeneity in gastric cancer.	Lee HE and Park KU and Yoo SB and Nam SK and Park DJ and Kim HH and Lee HS	2013.0	https://pubmed.ncbi.nlm.nih.gov/23146959/	Excluded
Topological Tumor Graphs: A Graph-Based Spatial Model to Infer Stromal Recruitment for Immunosuppression in Melanoma Histology.	Failmezger H and Muralidhar S and Rullan A and de Andrea CE and Sahai E and Yuan Y	2020.0	https://pubmed.ncbi.nlm.nih.gov/31874858/	Excluded
Clinicopathological analysis of diffuse large B-cell lymphoma using molecular biomarkers: a retrospective analysis from 7 Hungarian centers.	Balikó A and Szakács Z and Kajtár B and Ritter Z and Gyenesei A and Farkas N and Kereskai L and Vályi-Nagy I and Alizadeh H and Pajor L	2023.0	https://pubmed.ncbi.nlm.nih.gov/37746254/	Excluded
Analysis of HER-3, insulin growth factor-1, nuclear factor-kB and epidermal growth factor receptor gene copy number in the prediction of clinical outcome for K-RAS wild-type colorectal cancer patients receiving irinotecan-cetuximab.	Scartozzi M and Giampieri R and Maccaroni E and Mandolesi A and Giustini L and Silva R and Zaniboni A and Biscotti T and Biagetti S and Galizia E and Loupakis F and Falcone A and Bearzi I and Cascinu S	2012.0	https://pubmed.ncbi.nlm.nih.gov/22112971/	Excluded
Top-level MET gene copy number gain defines a subtype of poorly differentiated pulmonary adenocarcinomas with poor prognosis.	Overbeck TR and Cron DA and Schmitz K and Rittmeyer A and Körber W and Hugo S and Schnalke J and Lukat L and Hugo T and Hinterthaner M and Reuter-Jessen K and Rosenthal T and Moecks J and Bleckmann A and Schildhaus HU	2020.0	https://pubmed.ncbi.nlm.nih.gov/32676323/	Excluded
Quantitative assessment of HER2 amplification in HER2-positive breast cancer: its association with clinical outcomes.	Xuan Q and Ji H and Tao X and Xu Y and Zhang Q	2015.0	https://pubmed.ncbi.nlm.nih.gov/25762478/	Excluded
EGFR gene copy number predicts response to anti-EGFR treatment in RAS wild type and RAS/BRAF/PIK3CA wild type metastatic colorectal cancer.	Ålgars A and Sundström J and Lintunen M and Jokilehto T and Kytölä S and Kaare M and Vainionpää R and Orpana A and Österlund P and Ristimäki A and Carpen O and Ristamäki R	2017.0	https://pubmed.ncbi.nlm.nih.gov/27879995/	Excluded
Combined assessment of EGFR-related molecules to predict outcome of 1st-line cetuximab-containing chemotherapy for metastatic colorectal cancer.	Sunakawa Y and Yang D and Moran M and Astrow SH and Tsuji A and Stephens C and Zhang W and Cao S and Takahashi T and Denda T and Shimada K and Kochi M and Nakamura M and Kotaka M and Segawa Y and Masuishi T and Takeuchi M and Fujii M and Nakajima T and Ichikawa W and Lenz HJ	2016.0	https://pubmed.ncbi.nlm.nih.gov/27104867/	Excluded
Genomic Profiling of HER2-Positive Gastric Cancer: PI3K/Akt/mTOR Pathway as Predictor of Outcomes in HER2-Positive Advanced Gastric Cancer Treated with Trastuzumab.	Díaz-Serrano A and Angulo B and Dominguez C and Pazo-Cid R and Salud A and Jiménez-Fonseca P and Leon A and Galan MC and Alsina M and Rivera F and Plaza JC and Paz-Ares L and Lopez-Rios F and Gómez-Martín C	2018.0	https://pubmed.ncbi.nlm.nih.gov/29700210/	Excluded
Fibroblast Growth Factor Receptor 1 Gene Copy Number and mRNA Expression in Primary Colorectal Cancer and Its Clinicopathologic Correlation.	Kwak Y and Nam SK and Seo AN and Kim DW and Kang SB and Kim WH and Lee HS	2015.0	https://pubmed.ncbi.nlm.nih.gov/26088290/	Excluded
Predictive Roles of HER2 Gene Amplification and Neutrophil-to-Lymphocyte Ratio on Survival in HER2-Positive Advanced Gastric Cancer Treated With Trastuzumab-Based Chemotherapy.	Park JH and Yeo JH and Kim YS and Park I and Ahn HK and Shin DB and Lee WK and Yang JY and Kim HS and Sym SJ	2021.0	https://pubmed.ncbi.nlm.nih.gov/33710139/	Excluded
Clinical and prognostic value of MET gene copy number gain and chromosome 7 polysomy in primary colorectal cancer patients.	Seo AN and Park KU and Choe G and Kim WH and Kim DW and Kang SB and Lee HS	2015.0	https://pubmed.ncbi.nlm.nih.gov/26159851/	Excluded
MET amplification, protein expression, and mutations in pulmonary adenocarcinoma.	Park S and Koh J and Kim DW and Kim M and Keam B and Kim TM and Jeon YK and Chung DH and Heo DS	2015.0	https://pubmed.ncbi.nlm.nih.gov/26791796/	Excluded
Optimal Patient Selection for Trastuzumab Treatment in HER2-Positive Advanced Gastric Cancer.	Ock CY and Lee KW and Kim JW and Kim JS and Kim TY and Lee KH and Han SW and Im SA and Kim TY and Kim WH and Bang YJ and Oh DY	2015.0	https://pubmed.ncbi.nlm.nih.gov/25712681/	Excluded
nab-Paclitaxel plus carboplatin or gemcitabine versus gemcitabine plus carboplatin as first-line treatment of patients with triple-negative metastatic breast cancer: results from the tnAcity trial.	Yardley DA and Coleman R and Conte P and Cortes J and Brufsky A and Shtivelband M and Young R and Bengala C and Ali H and Eakel J and Schneeweiss A and de la Cruz-Merino L and Wilks S and O'Shaughnessy J and Glück S and Li H and Miller J and Barton D and Harbeck N	2018.0	https://pubmed.ncbi.nlm.nih.gov/29878040/	Excluded
The role of primary tumour sidedness, EGFR gene copy number and EGFR promoter methylation in RAS/BRAF wild-type colorectal cancer patients receiving irinotecan/cetuximab.	Demurtas L and Puzzoni M and Giampieri R and Ziranu P and Pusceddu V and Mandolesi A and Cremolini C and Masi G and Gelsomino F and Antoniotti C and Loretelli C and Meriggi F and Zaniboni A and Falcone A and Cascinu S and Scartozzi M	2017.0	https://pubmed.ncbi.nlm.nih.gov/28632725/	Excluded
Silmitasertib plus gemcitabine and cisplatin first-line therapy in locally advanced/metastatic cholangiocarcinoma: A Phase 1b/2 study.	Borad MJ and Bai LY and Richards D and Mody K and Hubbard J and Rha SY and Soong J and McCormick D and Tse E and O'Brien D and Bayat A and Ahn D and Davis SL and Park JO and Oh DY	2023.0	https://pubmed.ncbi.nlm.nih.gov/36152015/	Excluded
Community structure analysis of transcriptional networks reveals distinct molecular pathways for early- and late-onset temporal lobe epilepsy with childhood febrile seizures.	Moreira-Filho CA and Bando SY and Bertonha FB and Iamashita P and Silva FN and Costa Lda F and Silva AV and Castro LH and Wen HT	2015.0	https://pubmed.ncbi.nlm.nih.gov/26011637/	Excluded
Neuroimaging Biomarkers Predict Brain Structural Connectivity Change in a Mouse Model of Vascular Cognitive Impairment.	Boehm-Sturm P and Füchtemeier M and Foddis M and Mueller S and Trueman RC and Zille M and Rinnenthal JL and Kypraios T and Shaw L and Dirnagl U and Farr TD	2017.0	https://pubmed.ncbi.nlm.nih.gov/28070001/	Excluded
Protein expression and gene copy number changes of receptor tyrosine kinase in thymomas and thymic carcinomas.	Mimae T and Tsuta K and Kondo T and Nitta H and Grogan TM and Okada M and Asamura H and Tsuda H	2012.0	https://pubmed.ncbi.nlm.nih.gov/22700994/	Excluded
Muscle MRI in a large cohort of patients with oculopharyngeal muscular dystrophy.	Alonso-Jimenez A and Kroon RHMJM and Alejaldre-Monforte A and Nuñez-Peralta C and Horlings CGC and van Engelen BGM and Olivé M and González L and Verges-Gil E and Paradas C and Márquez C and Garibaldi M and Gallano P and Rodriguez MJ and Gonzalez-Quereda L and Dominguez Gonzalez C and Vissing J and Fornander F and Eisum AV and García-Sobrino T and Pardo J and García-Figueiras R and Muelas N and V…	2019.0	https://pubmed.ncbi.nlm.nih.gov/30530568/	Excluded
[Tissue expansion in children: Indications and management of complications. A 10-year experience].	Duclert-Bompaire M and Sallot A and Lardy H and Le Touze A	2017.0	https://pubmed.ncbi.nlm.nih.gov/27006337/	Excluded
Trastuzumab anti-tumor efficacy in patient-derived esophageal squamous cell carcinoma xenograft (PDECX) mouse models.	Wu X and Zhang J and Zhen R and Lv J and Zheng L and Su X and Zhu G and Gavine PR and Xu S and Lu S and Hou J and Liu Y and Xu C and Tan Y and Xie L and Yin X and He D and Ji Q and Hou Y and Ge D	2012.0	https://pubmed.ncbi.nlm.nih.gov/22935382/	Excluded
High-fructose diet during adolescent development increases neuroinflammation and depressive-like behavior without exacerbating outcomes after stroke.	Harrell CS and Zainaldin C and McFarlane D and Hyer MM and Stein D and Sayeed I and Neigh GN	2018.0	https://pubmed.ncbi.nlm.nih.gov/29787857/	Excluded
FGFR1 amplification is associated with poor prognosis and smoking in non-small-cell lung cancer.	Seo AN and Jin Y and Lee HJ and Sun PL and Kim H and Jheon S and Kim K and Lee CT and Chung JH	2014.0	https://pubmed.ncbi.nlm.nih.gov/25086725/	Excluded
Epidermal growth factor receptor gene copy number in 101 advanced colorectal cancer patients treated with chemotherapy plus cetuximab.	Campanella C and Mottolese M and Cianciulli A and Torsello A and Merola R and Sperduti I and Melucci E and Conti S and Diodoro MG and Zeuli M and Paoletti G and Cognetti F and Garufi C	2010.0	https://pubmed.ncbi.nlm.nih.gov/20398370/	Excluded
TIMP2 is a Poor Prognostic Factor and Predicts Metastatic Biological Behavior in Gastric Cancer.	Wang W and Zhang Y and Liu M and Wang Y and Yang T and Li D and Ding F and Bai G and Li Q	2018.0	https://pubmed.ncbi.nlm.nih.gov/29941993/	Excluded
Molecular predictors of outcome in a phase 3 study of gemcitabine and erlotinib therapy in patients with advanced pancreatic cancer: National Cancer Institute of Canada Clinical Trials Group Study PA.3.	da Cunha Santos G and Dhani N and Tu D and Chin K and Ludkovski O and Kamel-Reid S and Squire J and Parulekar W and Moore MJ and Tsao MS	2010.0	https://pubmed.ncbi.nlm.nih.gov/20824720/	Excluded
Alterations of MET Gene Copy Number and Protein Expression in Primary Non-Small-Cell Lung Cancer and Corresponding Nodal Metastases.	Tran TN and Selinger CI and Kohonen-Corish MR and McCaughan B and Kennedy C and O'Toole SA and Cooper WA	2016.0	https://pubmed.ncbi.nlm.nih.gov/26395411/	Excluded
Correlation between MET protein expression and MET gene copy number in a Caucasian cohort of non-small cell lung cancers according to the new IASLC/ATS/ERS classification.	Weingertner N and Meyer N and Voegeli AC and Guenot D and Renaud S and Massard G and Falcoz PE and Olland A and Mennecier B and Gaub MP and Lindner V and Ghnassia JP and Quoix E and Chenard MP and Beau-Faller M	2015.0	https://pubmed.ncbi.nlm.nih.gov/25938344/	Excluded
Level of HER2 gene amplification predicts response and overall survival in HER2-positive advanced gastric cancer treated with trastuzumab.	Gomez-Martin C and Plaza JC and Pazo-Cid R and Salud A and Pons F and Fonseca P and Leon A and Alsina M and Visa L and Rivera F and Galan MC and Del Valle E and Vilardell F and Iglesias M and Fernandez S and Landolfi S and Cuatrecasas M and Mayorga M and Jose Paulés M and Sanz-Moncasi P and Montagut C and Garralda E and Rojo F and Hidalgo M and Lopez-Rios F	2013.0	https://pubmed.ncbi.nlm.nih.gov/24127447/	Excluded
Mesenchyme to epithelial transition protein expression, gene copy number and clinical outcome in a large non-small cell lung cancer surgical cohort.	Rivalland G and Mitchell P and Murone C and Asadi K and Morey AL and Starmans M and Boutros PC and Walkiewicz M and Solomon B and Wright G and Knight S and John T	2019.0	https://pubmed.ncbi.nlm.nih.gov/31106127/	Excluded
The gene copy number of c-MET has a significant impact on progression-free survival in Korean patients with ovarian carcinoma.	Kim WY and Shim SH and Jung HY and Dong M and Kim SN and Lee SJ	2017.0	https://pubmed.ncbi.nlm.nih.gov/28428108/	Excluded
A randomized controlled trial of gemcitabine plus cisplatin versus gemcitabine alone in the treatment of metastatic pancreatic cancer.	Chao Y and Wu CY and Wang JP and Lee RC and Lee WP and Li CP	2013.0	https://pubmed.ncbi.nlm.nih.gov/23912692/	Excluded
Biological knowledge graph-guided investigation of immune therapy response in cancer with graph neural network.	Zhao L and Qi X and Chen Y and Qiao Y and Bu D and Wu Y and Luo Y and Wang S and Zhang R and Zhao Y	2023.0	https://pubmed.ncbi.nlm.nih.gov/36682018/	Included
Connectomic correlates of response to treatment in first-episode psychosis.	Crossley NA and Marques TR and Taylor H and Chaddock C and Dell'Acqua F and Reinders AA and Mondelli V and DiForti M and Simmons A and David AS and Kapur S and Pariante CM and Murray RM and Dazzan P	2017.0	https://pubmed.ncbi.nlm.nih.gov/28007987/	Excluded
EGFR gene copy number decreases during anti-EGFR antibody therapy in colorectal cancer.	Birkman EM and Avoranta T and Ålgars A and Korkeila E and Lintunen M and Lahtinen L and Kuopio T and Ristamäki R and Carpén O and Sundström J	2018.0	https://pubmed.ncbi.nlm.nih.gov/30096327/	Excluded
Graph theoretical measures of the uncinate fasciculus subnetwork as predictors and correlates of treatment response in a transdiagnostic psychiatric cohort.	Thomas PJ and Panchamukhi S and Nathan J and Francis J and Langenecker S and Gorka S and Leow A and Klumpp H and Phan KL and Ajilore OA	2020.0	https://pubmed.ncbi.nlm.nih.gov/32163837/	Excluded
A clinical decision support system for AI-assisted decision-making in response-adaptive radiotherapy (ARCliDS).	Niraula D and Sun W and Jin J and Dinov ID and Cuneo K and Jamaluddin J and Matuszak MM and Luo Y and Lawrence TS and Jolly S and Ten Haken RK and El Naqa I	2023.0	https://pubmed.ncbi.nlm.nih.gov/37002296/	Excluded
Disrupted topology of hippocampal connectivity is associated with short-term antidepressant response in major depressive disorder.	Gong L and Hou Z and Wang Z and He C and Yin Y and Yuan Y and Zhang H and Lv L and Zhang H and Xie C and Zhang Z	2018.0	https://pubmed.ncbi.nlm.nih.gov/28866298/	Excluded
Artificial intelligence in lung cancer: current applications and perspectives	Chassagnon G, De Margerie-Mellon C, Vakalopoulou M, Marini R, Hoang-Thi TN, Revel MP, Soyer P.	2023.0	https://pubmed.ncbi.nlm.nih.gov/36350524/	Excluded
Artificial intelligence: A critical review of applications for lung nodule and lung cancer	de Margerie-Mellon C, Chassagnon G.	2023.0	https://pubmed.ncbi.nlm.nih.gov/36513593/	Excluded
Deep learning-based assessment of body composition and liver tumour burden for survival modelling in advanced colorectal cancer	Keyl J, Hosch R, Berger A, Ester O, Greiner T, Bogner S, Treckmann J, Ting S, Schumacher B, Albers D, Markus P, Wiesweg M, Forsting M, Nensa F, Schuler M, Kasper S, Kleesiek J.	2022.0	https://pubmed.ncbi.nlm.nih.gov/36544260/	Excluded
Deep Learning for Fully Automated Prediction of Overall Survival in Patients Undergoing Resection for Pancreatic Cancer: A Retrospective Multicenter Study	Yao J, Cao K, Hou Y, Zhou J, Xia Y, Nogues I, Song Q, Jiang H, Ye X, Lu J, Jin G, Lu H, Xie C, Zhang R, Xiao J, Liu Z, Gao F, Qi Y, Li X, Zheng Y, Lu L, Shi Y, Zhang L.	2023.0	https://pubmed.ncbi.nlm.nih.gov/35781511/	Excluded
Spatial transcriptomics prediction from histology jointly through Transformer and graph neural networks	Zeng Y, Wei Z, Yu W, Yin R, Yuan Y, Li B, Tang Z, Lu Y, Yang Y.	2022.0	https://pubmed.ncbi.nlm.nih.gov/35849101/	Excluded
A novel fully automated MRI-based deep-learning method for classification of IDH mutation status in brain gliomas	Bangalore Yogananda CG, Shah BR, Vejdani-Jahromi M, Nalawade SS, Murugesan GK, Yu FF, Pinho MC, Wagner BC, Mickey B, Patel TR, Fei B, Madhuranthakam AJ, Maldjian JA.	2023.0	https://pubmed.ncbi.nlm.nih.gov/36623552/	Excluded
A novel multimodal deep learning model for preoperative prediction of microvascular invasion and outcome in hepatocellular carcinoma	Wang F, Chen Q, Chen Y, Zhu Y, Zhang Y, Cao D, Zhou W, Liang X, Yang Y, Lin L, Hu H.	2023.0	https://pubmed.ncbi.nlm.nih.gov/36333180/	Excluded
Deep learning radiomics under multimodality explore association between muscle/fat and metastasis and survival in breast cancer patients	Miao S, Jia H, Cheng K, Hu X, Li J, Huang W, Wang R.	2022.0	https://pubmed.ncbi.nlm.nih.gov/36198668/	Excluded
Special issue "The advance of solid tumor research in China": Prognosis prediction for stage II colorectal cancer by fusing computed tomography radiomics and deep-learning features of primary lesions and peripheral lymph nodes	Li M, Gong J, Bao Y, Huang D, Peng J, Tong T.	2023.0	https://pubmed.ncbi.nlm.nih.gov/35484979/	Excluded
A survey on graph-based deep learning for computational histopathology	Ahmedt-Aristizabal D, Armin MA, Denman S, Fookes C, Petersson L.	2022.0	https://pubmed.ncbi.nlm.nih.gov/34959100/	Excluded
Deep learning and multi-omics approach to predict drug responses in cancer	Wang C, Lye X, Kaalia R, Kumar P, Rajapakse JC.	2022.0	https://pubmed.ncbi.nlm.nih.gov/36443676/	Included
A multi-modal fusion framework based on multi-task correlation learning for cancer prognosis prediction	Tan K, Huang W, Liu X, Hu J, Dong S.	2022.0	https://pubmed.ncbi.nlm.nih.gov/35346442/	Included
Deep-LC: A Novel Deep Learning Method of Identifying Non-Small Cell Lung Cancer-Related Genes	Li M, Meng GX, Liu XW, Ma T, Sun G, He H.	2022.0	https://pubmed.ncbi.nlm.nih.gov/35936745/	Excluded
Self-supervised learning-based Multi-Scale feature Fusion Network for survival analysis from whole slide images	Li L, Liang Y, Shao M, Lu S, Liao S, Ouyang D.	2023.0	https://pubmed.ncbi.nlm.nih.gov/36586231/	Included
Deep Learning-Based Objective and Reproducible Osteosarcoma Chemotherapy Response Assessment and Outcome Prediction	Ho DJ, Agaram NP, Jean MH, Suser SD, Chu C, Vanderbilt CM, Meyers PA, Wexler LH, Healey JH, Fuchs TJ, Hameed MR.	2023.0	https://pubmed.ncbi.nlm.nih.gov/36563747/	Included
Graph Convolutional Networks for Drug Response Prediction	Nguyen T, Nguyen GTT, Nguyen T, Le DH.	2022.0	https://pubmed.ncbi.nlm.nih.gov/33606633/	Included
Convolutional Neural Networks for Classifying Cervical Cancer Types Using Histological Images	Li YX, Chen F, Shi JJ, Huang YL, Wang M.	2023.0	https://pubmed.ncbi.nlm.nih.gov/36474087/	Included
A deep neural network approach to predicting clinical outcomes of neuroblastoma patients	Tranchevent LC, Azuaje F, Rajapakse JC.	2019.0	https://pubmed.ncbi.nlm.nih.gov/31856829/	Included
A Cancer Survival Prediction Method Based on Graph Convolutional Network	Wang C, Guo J, Zhao N, Liu Y, Liu X, Liu G, Guo M.	2020.0	https://pubmed.ncbi.nlm.nih.gov/31443039/	Included
A novel deep learning prognostic system improves survival predictions for stage III non-small cell lung cancer	Yang L, Fan X, Qin W, Xu Y, Zou B, Fan B, Wang S, Dong T, Wang L.	2022.0	https://pubmed.ncbi.nlm.nih.gov/35491970/	Excluded
SWnet: a deep learning model for drug response prediction from cancer genomic signatures and compound chemical structures	Zuo Z, Wang P, Chen X, Tian L, Ge H, Qian D.	2021.0	https://pubmed.ncbi.nlm.nih.gov/34507532/	Included
An imageomics and multi-network based deep learning model for risk assessment of liver transplantation for hepatocellular cancer	He T, Fong JN, Moore LW, Ezeana CF, Victor D, Divatia M, Vasquez M, Ghobrial RM, Wong STC.	2021.0	https://pubmed.ncbi.nlm.nih.gov/33725579/	Excluded
Stain-Independent Deep Learning-Based Analysis of Digital Kidney Histopathology	Bouteldja N, Hölscher DL, Klinkhammer BM, Buelow RD, Lotz J, Weiss N, Daniel C, Amann K, Boor P.	2023.0	https://pubmed.ncbi.nlm.nih.gov/36309103/	Excluded
Deep semi-supervised learning for brain tumor classification	Ge C, Gu IY, Jakola AS, Yang J.	2020.0	https://pubmed.ncbi.nlm.nih.gov/32727476/	Excluded
A deep learning-based model predicts survival for patients with laryngeal squamous cell carcinoma: a large population-based study	Liao F, Wang W, Wang J.	2023.0	https://pubmed.ncbi.nlm.nih.gov/36030468/	Excluded
Assessing Rectal Cancer Treatment Response Using Coregistered Endorectal Photoacoustic and US Imaging Paired with Deep Learning	Leng X, Uddin KMS, Chapman W Jr, Luo H, Kou S, Amidi E, Yang G, Chatterjee D, Shetty A, Hunt S, Mutch M, Zhu Q.	2021.0	https://pubmed.ncbi.nlm.nih.gov/33754826/	Excluded
The pathological risk score: A new deep learning-based signature for predicting survival in cervical cancer	Chen C, Cao Y, Li W, Liu Z, Liu P, Tian X, Sun C, Wang W, Gao H, Kang S, Wang S, Jiang J, Chen C, Tian J.	2023.0	https://pubmed.ncbi.nlm.nih.gov/35762423/	Included
Prediction and interpretation of cancer survival using graph convolution neural networks	Ramirez R, Chiu YC, Zhang S, Ramirez J, Chen Y, Huang Y, Jin YF.	2021.0	https://pubmed.ncbi.nlm.nih.gov/33484826/	Included
Survival prediction of stomach cancer using expression data and deep learning models with histopathological images	Wei T, Yuan X, Gao R, Johnston L, Zhou J, Wang Y, Kong W, Xie Y, Zhang Y, Xu D, Yu Z.	2023.0	https://pubmed.ncbi.nlm.nih.gov/36114747/	Included
Generalizability of Machine Learning Models: Quantitative Evaluation of Three Methodological Pitfalls	Maleki F, Ovens K, Gupta R, Reinhold C, Spatz A, Forghani R.	2022.0	https://pubmed.ncbi.nlm.nih.gov/36721408/	Excluded
Machine Learning of Histomorphological Features Predict Response to Neoadjuvant Therapy in Locally Advanced Rectal Cancer	Wang A, Ding R, Zhang J, Zhang B, Huang X, Zhou H.	2023.0	https://pubmed.ncbi.nlm.nih.gov/35915376/	Included
DLNLF-net: Denoised local and non-local deep features fusion network for malignancy characterization of hepatocellular carcinoma	Huang H, Xie Y, Wang G, Zhang L, Zhou W.	2022.0	https://pubmed.ncbi.nlm.nih.gov/36335751/	Excluded
Inferring Cell-type-specific Genes of Lung Cancer Based on Deep Learning	Cheng N, Chen C, Li C, Huang J.	2022.0	https://pubmed.ncbi.nlm.nih.gov/35331109/	Excluded
Optimization of deep learning models for the prediction of gene mutations using unsupervised clustering	Chen Z, Li X, Yang M, Zhang H, Xu XS.	2023.0	https://pubmed.ncbi.nlm.nih.gov/36376239/	Excluded
Patch-based system for Classification of Breast Histology images using deep learning	Roy K, Banik D, Bhattacharjee D, Nasipuri M.	2019.0	https://pubmed.ncbi.nlm.nih.gov/30594745/	Included
Fully automatic prognostic biomarker extraction from metastatic prostate lesion segmentations in whole-body [(68)Ga]Ga-PSMA-11 PET/CT images	Kendrick J, Francis RJ, Hassan GM, Rowshanfarzad P, Ong JSL, Ebert MA.	2022.0	https://pubmed.ncbi.nlm.nih.gov/35976392/	Excluded
DGMP: Identifying Cancer Driver Genes by Jointing DGCN and MLP from Multi-omics Genomic Data	Zhang SW, Xu JY, Zhang T.	2022.0	https://pubmed.ncbi.nlm.nih.gov/36464123/	Included
SATINN: an automated neural network-based classification of testicular sections allows for high-throughput histopathology of mouse mutants	Yang R, Stendahl AM, Vigh-Conrad KA, Held M, Lima AC, Conrad DF.	2022.0	https://pubmed.ncbi.nlm.nih.gov/36214638/	Excluded
WeGleNet: A weakly-supervised convolutional neural network for the semantic segmentation of Gleason grades in prostate histology images	Silva-Rodríguez J, Colomer A, Naranjo V.	2021.0	https://pubmed.ncbi.nlm.nih.gov/33485056/	Included
Deep Domain Adversarial Learning for Species-Agnostic Classification of Histologic Subtypes of Osteosarcoma	Patkar S, Beck J, Harmon S, Mazcko C, Turkbey B, Choyke P, Brown GT, LeBlanc A.	2023.0	https://pubmed.ncbi.nlm.nih.gov/36309101/	Included
Sarcopenia identified by computed tomography imaging using a deep learning-based segmentation approach impacts survival in patients with newly diagnosed multiple myeloma	Nandakumar B, Baffour F, Abdallah NH, Kumar SK, Dispenzieri A, Buadi FK, Dingli D, Lacy MQ, Hayman SR, Kapoor P, Leung N, Fonder A, Hobbs M, Hwa YL, Muchtar E, Warsame R, Kourelis TV, Go RS, Kyle RA, Gertz MA, Rajkumar SV, Klug J, Korfiatis P, Gonsalves WI.	2023.0	https://pubmed.ncbi.nlm.nih.gov/36413412/	Excluded
Raman spectroscopy combined with deep learning for rapid detection of melanoma at the single cell level	Qiu X, Wu X, Fang X, Fu Q, Wang P, Wang X, Li S, Li Y.	2023.0	https://pubmed.ncbi.nlm.nih.gov/36323090/	Excluded
Early stage NSCLS patients' prognostic prediction with multi-information using transformer and graph neural network model	Lian J, Deng J, Hui ES, Koohi-Moghadam M, She Y, Chen C, Vardhanabhuti V.	2022.0	https://pubmed.ncbi.nlm.nih.gov/36194194/	Excluded
Automated assessment of glomerulosclerosis and tubular atrophy using deep learning	Salvi M, Mogetta A, Gambella A, Molinaro L, Barreca A, Papotti M, Molinari F.	2021.0	https://pubmed.ncbi.nlm.nih.gov/33964790/	Excluded
Identifying Cancer Subtypes Using a Residual Graph Convolution Model on a Sample Similarity Network	Dai W, Yue W, Peng W, Fu X, Liu L, Liu L.	2021.0	https://pubmed.ncbi.nlm.nih.gov/35052405/	Included
Computer-aided detection and prognosis of colorectal cancer on whole slide images using dual resolution deep learning	Xu Y, Jiang L, Chen W, Huang S, Liu Z, Zhang J.	2023.0	https://pubmed.ncbi.nlm.nih.gov/36331654/	Included
Artificial Intelligence-based Detection of FGFR3 Mutational Status Directly from Routine Histology in Bladder Cancer: A Possible Preselection for Molecular Testing?	Loeffler CML, Ortiz Bruechle N, Jung M, Seillier L, Rose M, Laleh NG, Knuechel R, Brinker TJ, Trautwein C, Gaisa NT, Kather JN.	2022.0	https://pubmed.ncbi.nlm.nih.gov/33895087/	Included
Artificial Intelligence-Based Prediction of Recurrence after Curative Resection for Colorectal Cancer from Digital Pathological Images	Nakanishi R, Morooka K, Omori K, Toyota S, Tanaka Y, Hasuda H, Koga N, Nonaka K, Hu Q, Nakaji Y, Nakanoko T, Ando K, Ota M, Kimura Y, Oki E, Oda Y, Yoshizumi T.	2023.0	https://pubmed.ncbi.nlm.nih.gov/36512260/	Included
Predicting Metastasis Risk in Pancreatic Neuroendocrine Tumors Using Deep Learning Image Analysis	Klimov S, Xue Y, Gertych A, Graham RP, Jiang Y, Bhattarai S, Pandol SJ, Rakha EA, Reid MD, Aneja R.	2021.0	https://pubmed.ncbi.nlm.nih.gov/33718106/	Included
Obtaining genetics insights from deep learning via explainable artificial intelligence	Novakovsky G, Dexter N, Libbrecht MW, Wasserman WW, Mostafavi S.	2023.0	https://pubmed.ncbi.nlm.nih.gov/36192604/	Excluded
SpaGCN: Integrating gene expression, spatial location and histology to identify spatial domains and spatially variable genes by graph convolutional network	Hu J, Li X, Coleman K, Schroeder A, Ma N, Irwin DJ, Lee EB, Shinohara RT, Li M.	2021.0	https://pubmed.ncbi.nlm.nih.gov/34711970/	Excluded
Classification of Cancer Types Using Graph Convolutional Neural Networks	Ramirez R, Chiu YC, Hererra A, Mostavi M, Ramirez J, Chen Y, Huang Y, Jin YF.	2020.0	https://pubmed.ncbi.nlm.nih.gov/33437754/	Included
Deep learning based protocol to construct an immune-related gene network of host-pathogen interactions in plants	Kumar R, Acharya V.	2023.0	https://pubmed.ncbi.nlm.nih.gov/36525344/	Excluded
CGAT: Cell Graph ATtention Network for Grading of Pancreatic Disease Histology Images	Baranwal M, Krishnan S, Oneka M, Frankel T, Rao A.	2021.0	https://pubmed.ncbi.nlm.nih.gov/34671349/	Included
Predicting Tumor Cell Response to Synergistic Drug Combinations Using a Novel Simplified Deep Learning Model	Zhang H, Feng J, Zeng A, Payne P, Li F.	2021.0	https://pubmed.ncbi.nlm.nih.gov/33936513/	Included
Human papilloma virus detection in oropharyngeal carcinomas with in situ hybridisation using hand crafted morphological features and deep central attention residual networks	Fouad S, Landini G, Robinson M, Song TH, Mehanna H.	2021.0	https://pubmed.ncbi.nlm.nih.gov/33508566/	Excluded
Contributions from the 2018 Literature on Bioinformatics and Translational Informatics	Smaïl-Tabbone M, Rance B and Section Editors for the IMIA Yearbook Section on Bioinformatics and Translational Informatics.	2019.0	https://pubmed.ncbi.nlm.nih.gov/31419831/	Excluded
MRI-Based Deep-Learning Method for Determining Glioma MGMT Promoter Methylation Status	Yogananda CGB, Shah BR, Nalawade SS, Murugesan GK, Yu FF, Pinho MC, Wagner BC, Mickey B, Patel TR, Fei B, Madhuranthakam AJ, Maldjian JA.	2021.0	https://pubmed.ncbi.nlm.nih.gov/33664111/	Excluded
A Deep Learning-Based Computer Aided Detection (CAD) System for Difficult-to-Detect Brain Metastases	Fairchild AT, Salama JK, Wiggins WF, Ackerson BG, Fecci PE, Kirkpatrick JP, Floyd SR, Godfrey DJ.	2023.0	https://pubmed.ncbi.nlm.nih.gov/36289038/	Excluded
Deep learning-based imaging reconstruction for MRI after neoadjuvant chemoradiotherapy for rectal cancer: effects on image quality and assessment of treatment response	Kim B, Lee CM, Jang JK, Kim J, Lim SB, Kim AY.	2023.0	https://pubmed.ncbi.nlm.nih.gov/36261505/	Excluded
Exploring prognostic indicators in the pathological images of ovarian cancer based on a deep survival network	Wu M, Zhu C, Yang J, Cheng S, Yang X, Gu S, Xu S, Wu Y, Shen W, Huang S, Wang Y.	2023.0	https://pubmed.ncbi.nlm.nih.gov/36685892/	Included
Prognostic Significance of Preoperative Integrated Liver Inflammatory Score in Patients with Hepatocellular Carcinoma	Wu B, Wu Y, Guo X, Liu Y, Yue Y, Zhao W, Liu J, Wu X, Shen A, Zhang S.	2022.0	https://pubmed.ncbi.nlm.nih.gov/35726168/	Excluded
Artificial Intelligence for the Future Radiology Diagnostic Service	Mun SK, Wong KH, Lo SB, Li Y, Bayarsaikhan S.	2021.0	https://pubmed.ncbi.nlm.nih.gov/33585563/	Excluded
Imaging of Pancreatic Ductal Adenocarcinoma: An Update on Recent Advances	Barat M, Marchese U, Pellat A, Dohan A, Coriat R, Hoeffel C, Fishman EK, Cassinotto C, Chu L, Soyer P.	2023.0	https://pubmed.ncbi.nlm.nih.gov/36065572/	Excluded
Artificial intelligence-derived neurofibrillary tangle burden is associated with antemortem cognitive impairment	Marx GA, Koenigsberg DG, McKenzie AT, Kauffman J, Hanson RW, Whitney K, Signaevsky M, Prastawa M, Iida MA, White CL 3rd, Walker JM, Richardson TE, Koll J, Fernandez G, Zeineh J, Cordon-Cardo C, Crary JF, Farrell K and PART working group.	2022.0	https://pubmed.ncbi.nlm.nih.gov/36316708/	Excluded
HISMD: A Novel Immune Subtyping System for HNSCC	Yang D, Wu Y, Wan Z, Xu Z, Li W, Yuan P, Shang Q, Peng J, Tao L, Chen Q, Dan H, Xu H.	2023.0	https://pubmed.ncbi.nlm.nih.gov/36333876/	Included
Predicting time-to-conversion for dementia of Alzheimer's type using multi-modal deep survival analysis	Mirabnahrazam G, Ma D, Beaulac C, Lee S, Popuri K, Lee H, Cao J, Galvin JE, Wang L, Beg MF and Alzheimer's Disease Neuroimaging Initiative.	2023.0	https://pubmed.ncbi.nlm.nih.gov/36442416/	Excluded
ASI-DBNet: An Adaptive Sparse Interactive ResNet-Vision Transformer Dual-Branch Network for the Grading of Brain Cancer Histopathological Images	Zhou X, Tang C, Huang P, Tian S, Mercaldo F, Santone A.	2023.0	https://pubmed.ncbi.nlm.nih.gov/35810266/	Included
Fluorescence lifetime image microscopy prediction with convolutional neural networks for cell detection and classification in tissues	Smolen JA, Wooley KL.	2022.0	https://pubmed.ncbi.nlm.nih.gov/36712353/	Excluded
DEBCM: Deep Learning-Based Enhanced Breast Invasive Ductal Carcinoma Classification Model in IoMT Healthcare Systems	Haq AU, Li JP, Khan I, Agbley BLY, Ahmad S, Uddin MI, Zhou W, Khan S, Alam I.	2022.0	https://pubmed.ncbi.nlm.nih.gov/37015704/	Excluded
Accurate prediction of histological grading of intraductal papillary mucinous neoplasia using deep learning	Schulz D, Heilmaier M, Phillip V, Treiber M, Mayr U, Lahmer T, Mueller J, Demir IE, Friess H, Reichert M, Schmid RM, Abdelhafez M.	2023.0	https://pubmed.ncbi.nlm.nih.gov/36323331/	Included
Artificial Intelligence in Digital Pathology to Advance Cancer Immunotherapy	Chen P, Zhang J, Wu J.	2022.0	https://pubmed.ncbi.nlm.nih.gov/36282981/	Excluded
Deep learning-based optical coherence tomography image analysis of human brain cancer	Wang N, Lee CY, Park HC, Nauen DW, Chaichana KL, Quinones-Hinojosa A, Bettegowda C, Li X.	2022.0	https://pubmed.ncbi.nlm.nih.gov/36698668/	Excluded
Optimizing treatment approaches for patients with cutaneous melanoma by integrating clinical and pathologic features with the 31-gene expression profile test	Jarell A, Gastman BR, Dillon LD, Hsueh EC, Podlipnik S, Covington KR, Cook RW, Bailey CN, Quick AP, Martin BJ, Kurley SJ, Goldberg MS, Puig S.	2022.0	https://pubmed.ncbi.nlm.nih.gov/35810840/	Excluded
Automated proliferation index calculation for skin melanoma biopsy images using machine learning	Alheejawi S, Berendt R, Jha N, Maity SP, Mandal M.	2021.0	https://pubmed.ncbi.nlm.nih.gov/33752078/	Included
Combining Raman spectroscopy and machine learning to assist early diagnosis of gastric cancer	Li C, Liu S, Zhang Q, Wan D, Shen R, Wang Z, Li Y, Hu B.	2023.0	https://pubmed.ncbi.nlm.nih.gov/36368293/	Excluded
MSINGB: A Novel Computational Method Based on NGBoost for Identifying Microsatellite Instability Status from Tumor Mutation Annotation Data	Chen J, Wang M, Zhao D, Li F, Wu H, Liu Q, Li S.	2023.0	https://pubmed.ncbi.nlm.nih.gov/36350503/	Included
Pan-cancer analysis identifies proteasome 26S subunit, ATPase (PSMC) family genes, and related signatures associated with prognosis, immune profile, and therapeutic response in lung adenocarcinoma	Jia H, Tang WJ, Sun L, Wan C, Zhou Y, Shen WZ.	2023.0	https://pubmed.ncbi.nlm.nih.gov/36699466/	Excluded
Personalized Risk Model and Leveraging of Magnetic Resonance Imaging-Based Structural Phenotypes and Clinical Factors to Predict Incidence of Radiographic Osteoarthritis	Lee JJ, Namiri NK, Astuto B, Link TM, Majumdar S, Pedoia V.	2023.0	https://pubmed.ncbi.nlm.nih.gov/35245407/	Excluded
Deep learning models in genomics; are we there yet?	Koumakis L.	2020.0	https://pubmed.ncbi.nlm.nih.gov/32637044/	Excluded
Deep Convolutional Neural Network-Based Lymph Node Metastasis Prediction for Colon Cancer Using Histopathological Images	Kwak MS, Lee HH, Yang JM, Cha JM, Jeon JW, Yoon JY, Kim HI.	2021.0	https://pubmed.ncbi.nlm.nih.gov/33520727/	Included
Application of several machine learning algorithms for the prediction of afatinib treatment outcome in advanced-stage EGFR-mutated non-small-cell lung cancer	Kim T, Lee SJ, Jang TW.	2022.0	https://pubmed.ncbi.nlm.nih.gov/36278315/	Excluded
Deep Interactive Learning-based ovarian cancer segmentation of H&E-stained whole slide images to study morphological patterns of BRCA mutation	Ho DJ, Chui MH, Vanderbilt CM, Jung J, Robson ME, Park CS, Roh J, Fuchs TJ.	2022.0	https://pubmed.ncbi.nlm.nih.gov/36536772/	Included
Automated scoring of total inflammation in renal allograft biopsies	Smith B, Grande J, Ryan M, Smith M, Denic A, Hermsen M, Park W, Kremers W, Stegall M.	2023.0	https://pubmed.ncbi.nlm.nih.gov/36259615/	Excluded
DNN-PNN: A parallel deep neural network model to improve anticancer drug sensitivity	Chen S, Yang Y, Zhou H, Sun Q, Su R.	2023.0	https://pubmed.ncbi.nlm.nih.gov/36410694/	Included
Integrating Postradiotherapy MRI-Detected Lymph Node Necrosis and Pre- and Posttreatment Epstein-Barr Virus-DNA for Risk Stratification in Nasopharyngeal Carcinoma	Cao D, Li S, Li H, Liu L, Wang X, Quan T.	2023.0	https://pubmed.ncbi.nlm.nih.gov/36314883/	Excluded
Deep Machine Learning for Oral Cancer: From Precise Diagnosis to Precision Medicine	Alabi RO, Almangush A, Elmusrati M, Mäkitie AA.	2022.0	https://pubmed.ncbi.nlm.nih.gov/35088057/	Excluded
Vision transformer-based weakly supervised histopathological image analysis of primary brain tumors	Li Z, Cong Y, Chen X, Qi J, Sun J, Yan T, Yang H, Liu J, Lu E, Wang L, Li J, Hu H, Zhang C, Yang Q, Yao J, Yao P, Jiang Q, Liu W, Song J, Carin L, Chen Y, Zhao S, Gao X.	2022.0	https://pubmed.ncbi.nlm.nih.gov/36647383/	Included
Neural network classifiers for images of genetic conditions with cutaneous manifestations	Duong D, Waikel RL, Hu P, Tekendo-Ngongang C, Solomon BD.	2021.0	https://pubmed.ncbi.nlm.nih.gov/35047844/	Excluded
Application of Artificial Intelligence to Plasma Metabolomics Profiles to Predict Response to Neoadjuvant Chemotherapy in Triple-Negative Breast Cancer	Irajizad E, Wu R, Vykoukal J, Murage E, Spencer R, Dennison JB, Moulder S, Ravenberg E, Lim B, Litton J, Tripathym D, Valero V, Damodaran S, Rauch GM, Adrada B, Candelaria R, White JB, Brewster A, Arun B, Long JP, Do KA, Hanash S, Fahrmann JF.	2022.0	https://pubmed.ncbi.nlm.nih.gov/36034598/	Excluded
Prediction of histone post-translational modifications using deep learning	Baisya DR, Lonardi S.	2021.0	https://pubmed.ncbi.nlm.nih.gov/33367499/	Excluded
Pathway-based biomarker identification with crosstalk analysis for robust prognosis prediction in hepatocellular carcinoma	Fa B, Luo C, Tang Z, Yan Y, Zhang Y, Yu Z.	2019.0	https://pubmed.ncbi.nlm.nih.gov/31101593/	Excluded
Machine learning applications in cancer prognosis and prediction	Kourou K, Exarchos TP, Exarchos KP, Karamouzis MV, Fotiadis DI.	2014.0	https://pubmed.ncbi.nlm.nih.gov/25750696/	Excluded
Advances in artificial intelligence to predict cancer immunotherapy efficacy	Xie J, Luo X, Deng X, Tang Y, Tian W, Cheng H, Zhang J, Zou Y, Guo Z, Xie X.	2023.0	https://pubmed.ncbi.nlm.nih.gov/36685496/	Excluded
Genomics transformer for diagnosing Parkinson's disease	Reyes DM, Kim M, Chao H, Hahn J, Shen L, Yan P.	2022.0	https://pubmed.ncbi.nlm.nih.gov/36824448/	Excluded
A Gallbladder Cancer Survival Prediction Model Based on Multimodal Fusion Analysis	Yin Z, Chen T, Shu Y, Li Q, Yuan Z, Zhang Y, Xu X, Liu Y.	2023.0	https://pubmed.ncbi.nlm.nih.gov/36496528/	Excluded
Deep embedding and alignment of protein sequences	Llinares-López F, Berthet Q, Blondel M, Teboul O, Vert JP.	2023.0	https://pubmed.ncbi.nlm.nih.gov/36522501/	Excluded
Artificial Intelligence for Cardiac Imaging-Genetics Research	de Marvao A, Dawes TJW, O'Regan DP.	2020.0	https://pubmed.ncbi.nlm.nih.gov/32039240/	Excluded
Predicting Drosha and Dicer Cleavage Sites with DeepMirCut	Bell J, Hendrix DA.	2022.0	https://pubmed.ncbi.nlm.nih.gov/35141278/	Excluded
Machine Learning Applications in the Diagnosis of Benign and Malignant Hematological Diseases	Muhsen IN, Shyr D, Sung AD, Hashmi SK.	2020.0	https://pubmed.ncbi.nlm.nih.gov/34595462/	Excluded
A functional artificial neural network for noninvasive pretreatment evaluation of glioblastoma patients	Zander E, Ardeleanu A, Singleton R, Bede B, Wu Y, Zheng S.	2021.0	https://pubmed.ncbi.nlm.nih.gov/35059640/	Excluded
Ten future challenges for synthetic biology	Gallup O, Ming H, Ellis T.	2021.0	https://pubmed.ncbi.nlm.nih.gov/36968258/	Excluded
Emerging vaccine-breakthrough SARS-CoV-2 variants	Wang R, Chen J, Hozumi Y, Yin C, Wei GW.	2022.0	https://pubmed.ncbi.nlm.nih.gov/35133792/	Excluded
Deep learning algorithm reveals probabilities of stage-specific time to conversion in individuals with neurodegenerative disease LATE	Wu X, Peng C, Nelson PT, Cheng Q.	2022.0	https://pubmed.ncbi.nlm.nih.gov/36348767/	Excluded
A machine learning based approach towards high-dimensional mediation analysis	Nath T, Caffo B, Wager T, Lindquist MA.	2023.0	https://pubmed.ncbi.nlm.nih.gov/36586543/	Excluded
Deep multimodal predictome for studying mental disorders	Rahaman MA, Chen J, Fu Z, Lewis N, Iraji A, van Erp TGM, Calhoun VD.	2023.0	https://pubmed.ncbi.nlm.nih.gov/36574598/	Excluded
Targeting intra-tumoral heterogeneity of human brain tumors with in vivo imaging: A roadmap for imaging genomics from multiparametric MR signals	Parker JG, Servati M, Diller EE, Cao S, Ho C, Lober R, Cohen-Gadol A.	2023.0	https://pubmed.ncbi.nlm.nih.gov/36371678/	Excluded
Artificial intelligence assists precision medicine in cancer treatment	Liao J, Li X, Gan Y, Han S, Rong P, Wang W, Li W, Zhou L.	2023.0	https://pubmed.ncbi.nlm.nih.gov/36686757/	Excluded
Efficient feature extraction from highly sparse binary genotype data for cancer prognosis prediction using an auto-encoder	Shen J, Li H, Yu X, Bai L, Dong Y, Cao J, Lu K, Tang Z.	2023.0	https://pubmed.ncbi.nlm.nih.gov/36703783/	Included
Application of 18 F-fluorodeoxyglucose PET/CT radiomic features and machine learning to predict early recurrence of non-small cell lung cancer after curative-intent therapy	Park SB, Kim KU, Park YW, Hwang JH, Lim CH.	2022.0	https://pubmed.ncbi.nlm.nih.gov/36458424/	Excluded
Imaging-based stratification of adult gliomas prognosticates survival and correlates with the 2021 WHO classification	Kamble AN, Agrawal NK, Koundal S, Bhargava S, Kamble AN, Joyner DA, Kalelioglu T, Patel SH, Jain R.	2023.0	https://pubmed.ncbi.nlm.nih.gov/35876874/	Included
Genomic style: yet another deep-learning approach to characterize bacterial genome sequences	Yoshimura Y, Hamada A, Augey Y, Akiyama M, Sakakibara Y.	2021.0	https://pubmed.ncbi.nlm.nih.gov/36700086/	Excluded
Artificial intelligence in disease diagnosis: a systematic literature review, synthesizing framework and future research agenda	Kumar Y, Koul A, Singla R, Ijaz MF.	2023.0	https://pubmed.ncbi.nlm.nih.gov/35039756/	Excluded
Notching on Cancer's Door: Notch Signaling in Brain Tumors	Teodorczyk M, Schmidt MHH.	2015.0	https://pubmed.ncbi.nlm.nih.gov/25601901/	Excluded
Vici syndrome in Israel: Clinical and molecular insights	Chorin O, Hirsch Y, Rock R, Salzer Sheelo L, Goldberg Y, Mandel H, Hershkovitz T, Fleischer N, Greenbaum L, Katz U, Barel O, Hamed N, Ben-Zeev B, Greenberger S, Nasser Samra N, Stern Zimmer M, Raas-Rothschild A, Pode-Shakked B.	2022.0	https://pubmed.ncbi.nlm.nih.gov/36204321/	Excluded
Are innovation and new technologies in precision medicine paving a new era in patients centric care?	Seyhan AA, Carini C.	2019.0	https://pubmed.ncbi.nlm.nih.gov/30953518/	Excluded
Detecting spatially co-expressed gene clusters with functional coherence by graph-regularized convolutional neural network	Song T, Markham KK, Li Z, Muller KE, Greenham K, Kuang R.	2022.0	https://pubmed.ncbi.nlm.nih.gov/34864909/	Excluded
Compound computer vision workflow for efficient and automated immunohistochemical analysis of whole slide images	Lee MKI, Rabindranath M, Faust K, Yao J, Gershon A, Alsafwani N, Diamandis P.	2023.0	https://pubmed.ncbi.nlm.nih.gov/35169066/	Excluded
Artificial Intelligence to Predict Lymph Node Metastasis at CT in Pancreatic Ductal Adenocarcinoma	Bian Y, Zheng Z, Fang X, Jiang H, Zhu M, Yu J, Zhao H, Zhang L, Yao J, Lu L, Lu J, Shao C.	2023.0	https://pubmed.ncbi.nlm.nih.gov/36066369/	Excluded
SuperHistopath: A Deep Learning Pipeline for Mapping Tumor Heterogeneity on Low-Resolution Whole-Slide Digital Histopathology Images	Zormpas-Petridis K, Noguera R, Ivankovic DK, Roxanis I, Jamin Y, Yuan Y.	2021.0	https://pubmed.ncbi.nlm.nih.gov/33552964/	Included
Glomerular Classification Using Convolutional Neural Networks Based on Defined Annotation Criteria and Concordance Evaluation Among Clinicians	Yamaguchi R, Kawazoe Y, Shimamoto K, Shinohara E, Tsukamoto T, Shintani-Domoto Y, Nagasu H, Uozaki H, Ushiku T, Nangaku M, Kashihara N, Shimizu A, Nagata M, Ohe K.	2020.0	https://pubmed.ncbi.nlm.nih.gov/33732986/	Excluded
Automated analysis for multiplet identification from ultra-high resolution 2D- (1)H, (13)C-HSQC NMR spectra	Ferrante L, Rajpoot K, Jeeves M, Ludwig C.	2023.0	https://pubmed.ncbi.nlm.nih.gov/37008249/	Excluded
Mutations in trpγ, the homologue of TRPC6 autism candidate gene, causes autism-like behavioral deficits in Drosophila	Palacios-Muñoz A, de Paula Moreira D, Silva V, García IE, Aboitiz F, Zarrei M, Campos G, Rennie O, Howe JL, Anagnostou E, Ambrozewic P, Scherer SW, Passos-Bueno MR, Ewer J.	2022.0	https://pubmed.ncbi.nlm.nih.gov/35501408/	Excluded
A one-dimensional convolutional neural network based deep learning for high accuracy classification of transformation stages in esophageal squamous cell carcinoma tissue using micro-FTIR	Yang H, Li X, Zhang S, Li Y, Zhu Z, Shen J, Dai N, Zhou F.	2023.0	https://pubmed.ncbi.nlm.nih.gov/36508904/	Excluded
Accurate diagnostic tissue segmentation and concurrent disease subtyping with small datasets	Frank SJ.	2022.0	https://pubmed.ncbi.nlm.nih.gov/36687530/	Excluded
Differentiation of urothelial carcinoma in histopathology images using deep learning and visualization	Mundhada A, Sundaram S, Swaminathan R, D' Cruze L, Govindarajan S, Makaram N.	2022.0	https://pubmed.ncbi.nlm.nih.gov/36523610/	Included
Do Neural Information Extraction Algorithms Generalize Across Institutions?	Santus E, Li C, Yala A, Peck D, Soomro R, Faridi N, Mamshad I, Tang R, Lanahan CR, Barzilay R, Hughes K.	2019.0	https://pubmed.ncbi.nlm.nih.gov/31310566/	Excluded
Attention feature fusion methodology with additional constraint for ovarian lesion diagnosis on magnetic resonance images	Wang S, Xu X, Du H, Chen Y, Mei W.	2023.0	https://pubmed.ncbi.nlm.nih.gov/35975618/	Excluded
Quantitative evaluation of the influence of multiple MRI sequences and of pathological tissues on the registration of longitudinal data acquired during brain tumor treatment	Canalini L, Klein J, Waldmannstetter D, Kofler F, Cerri S, Hering A, Heldmann S, Schlaeger S, Menze BH, Wiestler B, Kirschke J, Hahn HK.	2022.0	https://pubmed.ncbi.nlm.nih.gov/37555157/	Excluded
Dual Polarization Modality Fusion Network for Assisting Pathological Diagnosis	Chen Y, Dong Y, Si L, Yang W, Du S, Tian X, Li C, Liao Q, Ma H.	2023.0	https://pubmed.ncbi.nlm.nih.gov/36155433/	Included
Automatic detection of head and neck squamous cell carcinoma on pathologic slides using polarized hyperspectral imaging and deep learning	Zhou X, Ma L, Mubarak HK, Little JV, Chen AY, Myers LL, Sumer BD, Fei B.	2022.0	https://pubmed.ncbi.nlm.nih.gov/36798940/	Excluded
Quantifying Intraparenchymal Hemorrhage after Traumatic Spinal Cord Injury: A Review of Methodology	Malomo T, Allard Brown A, Bale K, Yung A, Kozlowski P, Heran M, Streijger F, Kwon BK.	2022.0	https://pubmed.ncbi.nlm.nih.gov/35538847/	Excluded
Explainable nucleus classification using Decision Tree Approximation of Learned Embeddings	Amgad M, Atteya LA, Hussein H, Mohammed KH, Hafiz E, Elsebaie MAT, Mobadersany P, Manthey D, Gutman DA, Elfandy H, Cooper LAD.	2022.0	Explainable nucleus classification using Decision Tree Approximation of Learned Embeddings	Included
Convolutional Neural Networks in ENT Radiology: Systematic Review of the Literature	Hasan Z, Key S, Habib AR, Wong E, Aweidah L, Kumar A, Sacks R, Singh N.	2023.0	https://pubmed.ncbi.nlm.nih.gov/35651308/	Excluded
Attention-based deep learning for breast lesions classification on contrast enhanced spectral mammography: a multicentre study	Mao N, Zhang H, Dai Y, Li Q, Lin F, Gao J, Zheng T, Zhao F, Xie H, Xu C, Ma H.	2023.0	https://pubmed.ncbi.nlm.nih.gov/36522478/	Excluded
Differentiation of benign and malignant spinal schwannoma using guided attention inference networks on multi-source MRI: comparison with radiomics method and radiologist-based clinical assessment	Cao J, Wang X, Qiao Y, Chen S, Wang P, Sun H, Zhang L, Liu T, Liu S.	2023.0	https://pubmed.ncbi.nlm.nih.gov/36039494/	Excluded
A user-friendly tool for cloud-based whole slide image segmentation with examples from renal histopathology	Lutnick B, Manthey D, Becker JU, Ginley B, Moos K, Zuckerman JE, Rodrigues L, Gallan AJ, Barisoni L, Alpers CE, Wang XX, Myakala K, Jones BA, Levi M, Kopp JB, Yoshida T, Zee J, Han SS, Jain S, Rosenberg AZ, Jen KY, Sarder P and Kidney Precision Medicine Project.	2022.0	https://pubmed.ncbi.nlm.nih.gov/35996627/	Excluded
Pan-cancer integrative histology-genomic analysis via multimodal deep learning.	Chen RJ and Lu MY and Williamson DFK and Chen TY and Lipkova J and Noor Z and Shaban M and Shady M and Williams M and Joo B and Mahmood F	2022.0	https://pubmed.ncbi.nlm.nih.gov/35944502/	Included
Artificial intelligence for multimodal data integration in oncology.	Lipkova J and Chen RJ and Chen B and Lu MY and Barbieri M and Shao D and Vaidya AJ and Chen C and Zhuang L and Williamson DFK and Shaban M and Chen TY and Mahmood F	2022.0	https://pubmed.ncbi.nlm.nih.gov/36220072/	Excluded
Management of incidental pulmonary nodules: current strategies and future perspectives.	Kim TJ and Kim CH and Lee HY and Chung MJ and Shin SH and Lee KJ and Lee KS	2020.0	https://pubmed.ncbi.nlm.nih.gov/31762330/	Excluded
ICSDA: a multi-modal deep learning model to predict breast cancer recurrence and metastasis risk by integrating pathological, clinical and gene expression data.	Yao Y and Lv Y and Tong L and Liang Y and Xi S and Ji B and Zhang G and Li L and Tian G and Tang M and Hu X and Li S and Yang J	2022.0	https://pubmed.ncbi.nlm.nih.gov/36242564/	Included
Integrative deep learning analysis improves colon adenocarcinoma patient stratification at risk for mortality.	Zhou J and Foroughi Pour A and Deirawan H and Daaboul F and Aung TN and Beydoun R and Ahmed FS and Chuang JH	2023.0	https://pubmed.ncbi.nlm.nih.gov/37499603/	Included
Multimodal recurrence scoring system for prediction of clear cell renal cell carcinoma outcome: a discovery and validation study.	Gui CP and Chen YH and Zhao HW and Cao JZ and Liu TJ and Xiong SW and Yu YF and Liao B and Cao Y and Li JY and Huang KB and Han H and Zhang ZL and Chen WF and Jiang ZY and Gao Y and Han GP and Tang Q and Ouyang K and Qu GM and Wu JT and Guo JP and Li CX and Li PX and Liu ZP and Hsieh JT and Cai MY and Li XS and Wei JH and Luo JH	2023.0	https://pubmed.ncbi.nlm.nih.gov/37393162/	Included
Pathomic Fusion: An Integrated Framework for Fusing Histopathology and Genomic Features for Cancer Diagnosis and Prognosis.	Chen RJ and Lu MY and Wang J and Williamson DFK and Rodig SJ and Lindeman NI and Mahmood F	2022.0	https://pubmed.ncbi.nlm.nih.gov/32881682/	Included
Applying Machine Learning for Integration of Multi-Modal Genomics Data and Imaging Data to Quantify Heterogeneity in Tumour Tissues.	Tan X and Su AT and Hajiabadi H and Tran M and Nguyen Q	2021.0	https://pubmed.ncbi.nlm.nih.gov/32804368/	Excluded
25th Annual Computational Neuroscience Meeting: CNS-2016.	Sharpee TO and Destexhe A and Kawato M and Sekulić V and Skinner FK and Wójcik DK and Chintaluri C and Cserpán D and Somogyvári Z and Kim JK and Kilpatrick ZP and Bennett MR and Josić K and Elices I and Arroyo D and Levi R and Rodriguez FB and Varona P and Hwang E and Kim B and Han HB and Kim T and McKenna JT and Brown RE and McCarley RW and Choi JH and Rankin J and Popp PO and Rinzel J and Tabas…	2016.0	https://pubmed.ncbi.nlm.nih.gov/27534393/	Excluded
Integrative Histology-Genomic Analysis Predicts Hepatocellular Carcinoma Prognosis Using Deep Learning.	Hou J and Jia X and Xie Y and Qin W	2022.0	https://pubmed.ncbi.nlm.nih.gov/36292654/	Included
Multimodal deep learning to predict prognosis in adult and pediatric brain tumors.	Steyaert S and Qiu YL and Zheng Y and Mukherjee P and Vogel H and Gevaert O	2023.0	https://pubmed.ncbi.nlm.nih.gov/36991216/	Included
As artificial intelligence goes multimodal, medical applications multiply.	Topol EJ	2023.0	https://pubmed.ncbi.nlm.nih.gov/37708283/	Excluded
Multi-modal deep learning improves grain yield prediction in wheat breeding by fusing genomics and phenomics.	Togninalli M and Wang X and Kucera T and Shrestha S and Juliana P and Mondal S and Pinto F and Govindan V and Crespo-Herrera L and Huerta-Espino J and Singh RP and Borgwardt K and Poland J	2023.0	https://pubmed.ncbi.nlm.nih.gov/37220903/	Excluded
Multi-Layer Picture of Neurodegenerative Diseases: Lessons from the Use of Big Data through Artificial Intelligence.	Termine A and Fabrizio C and Strafella C and Caputo V and Petrosini L and Caltagirone C and Giardina E and Cascella R	2021.0	https://pubmed.ncbi.nlm.nih.gov/33917161/	Excluded
Hierarchical multimodal fusion framework based on noisy label learning and attention mechanism for cancer classification with pathology and genomic features.	Qiu L and Zhao L and Hou R and Zhao W and Zhang S and Lin Z and Teng H and Zhao J	2023.0	https://pubmed.ncbi.nlm.nih.gov/36682215/	Included
Predicting gastric cancer tumor mutational burden from histopathological images using multimodal deep learning.	Li J and Liu H and Liu W and Zong P and Huang K and Li Z and Li H and Xiong T and Tian G and Li C and Yang J	2023.0	https://pubmed.ncbi.nlm.nih.gov/37525540/	Excluded
PAGE-Net: Interpretable and Integrative Deep Learning for Survival Analysis Using Histopathological Images and Genomic Data.	Hao J and Kosaraju SC and Tsaku NZ and Song DH and Kang M	2020.0	https://pubmed.ncbi.nlm.nih.gov/31797610/	Included
DeepDRK: a deep learning framework for drug repurposing through kernel-based multi-omics integration.	Wang Y and Yang Y and Chen S and Wang J	2021.0	https://pubmed.ncbi.nlm.nih.gov/33822890/	Included
The evolving role of morphology in endometrial cancer diagnostics: From histopathology and molecular testing towards integrative data analysis by deep learning.	Fremond S and Koelzer VH and Horeweg N and Bosse T	2022.0	https://pubmed.ncbi.nlm.nih.gov/36059702/	Excluded
Deep multimodal fusion of image and non-image data in disease diagnosis and prognosis: a review.	Cui C and Yang H and Wang Y and Zhao S and Asad Z and Coburn LA and Wilson KT and Landman BA and Huo Y	2023.0	https://pubmed.ncbi.nlm.nih.gov/37360402/	Excluded
Developmental Deconvolution for Classification of Cancer Origin.	Moiso E and Farahani A and Marble HD and Hendricks A and Mildrum S and Levine S and Lennerz JK and Garg S	2022.0	https://pubmed.ncbi.nlm.nih.gov/36041084/	Included
Multimodal integration of image, epigenetic and clinical data to predict BRAF mutation status in melanoma.	Schneider L and Wies C and Krieghoff-Henning EI and Bucher TC and Utikal JS and Schadendorf D and Brinker TJ	2023.0	https://pubmed.ncbi.nlm.nih.gov/36854237/	Included
Preoperative Prediction of Lymph Node Metastasis in Colorectal Cancer with Deep Learning.	Liu H and Zhao Y and Yang F and Lou X and Wu F and Li H and Xing X and Peng T and Menze B and Huang J and Zhang S and Han A and Yao J and Fan X	2022.0	https://pubmed.ncbi.nlm.nih.gov/37850180/	Excluded
Prediction of HER2-positive breast cancer recurrence and metastasis risk from histopathological images and clinical information via multimodal deep learning.	Yang J and Ju J and Guo L and Ji B and Shi S and Yang Z and Gao S and Yuan X and Tian G and Liang Y and Yuan P	2022.0	https://pubmed.ncbi.nlm.nih.gov/35035786/	Included
Predicting AT(N) pathologies in Alzheimer's disease from blood-based proteomic data using neural networks.	Zhang Y and Ghose U and Buckley NJ and Engelborghs S and Sleegers K and Frisoni GB and Wallin A and Lleó A and Popp J and Martinez-Lage P and Legido-Quigley C and Barkhof F and Zetterberg H and Visser PJ and Bertram L and Lovestone S and Nevado-Holgado AJ and Shi L	2022.0	https://pubmed.ncbi.nlm.nih.gov/36523958/	Excluded
102 AI-Based Molecular Classification of Diffuse Gliomas using Rapid, Label-Free Optical Imaging.	Hollon TC and Golfinos JG and Orringer DA and Berger M and Hervey-Jumper SL and Muraszko KM and Freudiger C and Heth J and Sagher O and Jiang C and Chowdury A and Moin MN and Kondepudi A and Aabedi AA and Adapa AR and Al-Holou W and Wadiura L and Widhalm G and Neuschmelting V and Reinecke D and Camelo-Piragua S	2023.0	https://pubmed.ncbi.nlm.nih.gov/36924489/	Excluded
3D multiplexed tissue imaging reconstruction and optimized region of interest (ROI) selection through deep learning model of channels embedding.	Burlingame E and Ternes L and Lin JR and Chen YA and Kim EN and Gray JW and Chang YH	2023.0	https://pubmed.ncbi.nlm.nih.gov/37928169/	Excluded
HIV viral transcription and immune perturbations in the CNS of people with HIV despite ART.	Farhadian SF and Lindenbaum O and Zhao J and Corley MJ and Im Y and Walsh H and Vecchio A and Garcia-Milian R and Chiarella J and Chintanaphol M and Calvi R and Wang G and Ndhlovu LC and Yoon J and Trotta D and Ma S and Kluger Y and Spudich S	2022.0	https://pubmed.ncbi.nlm.nih.gov/35801589/	Excluded
Self-organizing maps with variable neighborhoods facilitate learning of chromatin accessibility signal shapes associated with regulatory elements.	Eicher T and Chan J and Luu H and Machiraju R and Mathé EA	2021.0	https://pubmed.ncbi.nlm.nih.gov/33516170/	Excluded
A model for predicting prognosis in patients with esophageal squamous cell carcinoma based on joint representation learning.	Yu J and Wu X and Lv M and Zhang Y and Zhang X and Li J and Zhu M and Huang J and Zhang Q	2020.0	https://pubmed.ncbi.nlm.nih.gov/33193847/	Included
Noninvasive In Vivo Quantification of Adeno-Associated Virus Serotype 9-Mediated Expression of the Sodium/Iodide Symporter Under Hindlimb Ischemia and Neuraminidase Desialylation in Skeletal Muscle Using Single-Photon Emission Computed Tomography/Computed Tomography.	Boutagy NE and Ravera S and Papademetris X and Onofrey JA and Zhuang ZW and Wu J and Feher A and Stacy MR and French BA and Annex BH and Carrasco N and Sinusas AJ	2019.0	https://pubmed.ncbi.nlm.nih.gov/31296047/	Excluded
Predicting the prognosis of HER2-positive breast cancer patients by fusing pathological whole slide images and clinical features using multiple instance learning.	Wang Y and Zhang L and Li Y and Wu F and Cao S and Ye F	2023.0	https://pubmed.ncbi.nlm.nih.gov/37322978/	Included
Complete Absence of the Extrahepatic Biliary Tree in a Newborn With Pigmented Stools.	Hartmann P and Carter R and Keller B and Saenz NC and Schwarz KB	2021.0	https://pubmed.ncbi.nlm.nih.gov/34398808/	Excluded
Artificial Intelligence Predicted Overall Survival and Classified Mature B-Cell Neoplasms Based on Immuno-Oncology and Immune Checkpoint Panels.	Carreras J and Roncador G and Hamoudi R	2022.0	https://pubmed.ncbi.nlm.nih.gov/36358737/	Excluded
Graph deep learning for the characterization of tumour microenvironments from spatial protein profiles in tissue specimens.	Wu Z and Trevino AE and Wu E and Swanson K and Kim HJ and D'Angio HB and Preska R and Charville GW and Dalerba PD and Egloff AM and Uppaluri R and Duvvuri U and Mayer AT and Zou J	2022.0	https://pubmed.ncbi.nlm.nih.gov/36357512/	Excluded
Predictive model for the preoperative assessment and prognostic modeling of lymph node metastasis in endometrial cancer.	Asami Y and Hiranuma K and Takayanagi D and Matsuda M and Shimada Y and Kato MK and Kuno I and Murakami N and Komatsu M and Hamamoto R and Kohno T and Sekizawa A and Matsumoto K and Kato T and Yoshida H and Shiraishi K	2022.0	https://pubmed.ncbi.nlm.nih.gov/36347927/	Excluded
An Unsupervised Deep Learning-Based Model Using Multiomics Data to Predict Prognosis of Patients with Stomach Adenocarcinoma.	Chen S and Zang Y and Xu B and Lu B and Ma R and Miao P and Chen B	2022.0	https://pubmed.ncbi.nlm.nih.gov/36339684/	Included
Folic acid supplementation and malaria susceptibility and severity among people taking antifolate antimalarial drugs in endemic areas.	Crider K and Williams J and Qi YP and Gutman J and Yeung L and Mai C and Finkelstain J and Mehta S and Pons-Duran C and Menéndez C and Moraleda C and Rogers L and Daniels K and Green P	2022.0	https://pubmed.ncbi.nlm.nih.gov/36321557/	Excluded
The diagnostic and prognostic value of radiomics and deep learning technologies for patients with solid pulmonary nodules in chest CT images.	Zhang R and Wei Y and Shi F and Ren J and Zhou Q and Li W and Chen B	2022.0	https://pubmed.ncbi.nlm.nih.gov/36319968/	Excluded
Survival analysis of localized prostate cancer with deep learning.	Dai X and Park JH and Yoo S and D'Imperio N and McMahon BH and Rentsch CT and Tate JP and Justice AC	2022.0	https://pubmed.ncbi.nlm.nih.gov/36280773/	Excluded
Identification of the Characteristic Genes and their Roles in Lung Adenocarcinoma Lymph Node Metastasis through Machine Learning Algorithm.	Zhou Q and Wang X and Qian H and Ma S and Lei C and Cui F	2022.0	https://pubmed.ncbi.nlm.nih.gov/36277017/	Excluded
Bladder cancer prognosis using deep neural networks and histopathology images.	Barrios W and Abdollahi B and Goyal M and Song Q and Suriawinata M and Richards R and Ren B and Schned A and Seigne J and Karagas M and Hassanpour S	2022.0	https://pubmed.ncbi.nlm.nih.gov/36268091/	Included
Artificial Intelligence Meets Whole Slide Images: Deep Learning Model Shapes an Immune-Hot Tumor and Guides Precision Therapy in Bladder Cancer.	Jiang Y and Huang S and Zhu X and Cheng L and Liu W and Chen Q and Yang D	2022.0	https://pubmed.ncbi.nlm.nih.gov/36245985/	Included
The prognostic value and molecular properties of tertiary lymphoid structures in oesophageal squamous cell carcinoma.	Ling Y and Zhong J and Weng Z and Lin G and Liu C and Pan C and Yang H and Wei X and Xie X and Wei X and Zhang H and Wang G and Fu J and Wen J	2022.0	https://pubmed.ncbi.nlm.nih.gov/36245289/	Included
A Robust End-to-End Deep Learning-Based Approach for Effective and Reliable BTD Using MR Images.	Ullah N and Khan MS and Khan JA and Choi A and Anwar MS	2022.0	https://pubmed.ncbi.nlm.nih.gov/36236674/	Excluded
PCformer: an MVI recognition method via classification of the MVI boundary according to histopathological images of liver cancer.	Sun L and Sun Z and Wang C and Cheng S and Wang K and Huang M	2022.0	https://pubmed.ncbi.nlm.nih.gov/36215636/	Excluded
Artificial intelligence for quantifying immune infiltrates interacting with stroma in colorectal cancer.	Yang J and Ye H and Fan X and Li Y and Wu X and Zhao M and Hu Q and Ye Y and Wu L and Li Z and Zhang X and Liang C and Wang Y and Xu Y and Li Q and Yao S and You D and Zhao K and Liu Z	2022.0	https://pubmed.ncbi.nlm.nih.gov/36195956/	Included
Machine Learning Approach Predicts Probability of Time to Stage-Specific Conversion of Alzheimer's Disease.	Wu X and Peng C and Nelson PT and Cheng Q	2022.0	https://pubmed.ncbi.nlm.nih.gov/36189595/	Excluded
Deep Learning-Based Nuclear Morphometry Reveals an Independent Prognostic Factor in Mantle Cell Lymphoma.	Chuang WY and Yu WH and Lee YC and Zhang QY and Chang H and Shih LY and Yeh CJ and Lin SM and Chang SH and Ueng SH and Wang TH and Hsueh C and Kuo CF and Chuang SS and Yeh CY	2022.0	https://pubmed.ncbi.nlm.nih.gov/36150505/	Excluded
U-Net Based Segmentation and Characterization of Gliomas.	Kihira S and Mei X and Mahmoudi K and Liu Z and Dogra S and Belani P and Tsankova N and Hormigo A and Fayad ZA and Doshi A and Nael K	2022.0	https://pubmed.ncbi.nlm.nih.gov/36139616/	Excluded
Automated detection of premalignant oral lesions on whole slide images using convolutional neural networks.	Liu Y and Bilodeau E and Pollack B and Batmanghelich K	2022.0	https://pubmed.ncbi.nlm.nih.gov/36126604/	Excluded
Deep Morphology Learning Enhances Ex Vivo Drug Profiling-Based Precision Medicine.	Heinemann T and Kornauth C and Severin Y and Vladimer GI and Pemovska T and Hadzijusufovic E and Agis H and Krauth MT and Sperr WR and Valent P and Jäger U and Simonitsch-Klupp I and Superti-Furga G and Staber PB and Snijder B	2022.0	https://pubmed.ncbi.nlm.nih.gov/36125297/	Excluded
Differentiation of different stages of brain tumor infiltration using optical coherence tomography: Comparison of two systems and histology.	Strenge P and Lange B and Draxinger W and Grill C and Danicke V and Theisen-Kunde D and Hagel C and Spahr-Hess S and Bonsanto MM and Handels H and Huber R and Brinkmann R	2022.0	https://pubmed.ncbi.nlm.nih.gov/36110932/	Excluded
Breast cancer detection using deep learning: Datasets, methods, and challenges ahead.	Din NMU and Dar RA and Rasool M and Assad A	2022.0	https://pubmed.ncbi.nlm.nih.gov/36103745/	Excluded
Imaging to predict checkpoint inhibitor outcomes in cancer. A systematic review.	Ter Maat LS and van Duin IAJ and Elias SG and van Diest PJ and Pluim JPW and Verhoeff JJC and de Jong PA and Leiner T and Veta M and Suijkerbuijk KPM	2022.0	https://pubmed.ncbi.nlm.nih.gov/36096039/	Excluded
MMMNA-Net for Overall Survival Time Prediction of Brain Tumor Patients.	Tang W and Zhang H and Yu P and Kang H and Zhang R	2022.0	https://pubmed.ncbi.nlm.nih.gov/36086168/	Excluded
Investigating Useful Features for Overall Survival Prediction in Patients with Low-Grade Glioma Using Histology Slides.	Warner E and Li X and Rao G and Huse J and Traylor J and Ravikumar V and Monga V and Rao A	2022.0	https://pubmed.ncbi.nlm.nih.gov/36085890/	Included
Deep learning-based breast cancer grading and survival analysis on whole-slide histopathology images.	Wetstein SC and de Jong VMT and Stathonikos N and Opdam M and Dackus GMHE and Pluim JPW and van Diest PJ and Veta M	2022.0	https://pubmed.ncbi.nlm.nih.gov/36068311/	Included
TED: Two-stage expert-guided interpretable diagnosis framework for microvascular invasion in hepatocellular carcinoma.	Zhou Y and Sun SW and Liu QP and Xu X and Zhang Y and Zhang YD	2022.0	https://pubmed.ncbi.nlm.nih.gov/36063747/	Excluded
Clinical and Biological Significances of a Ferroptosis-Related Gene Signature in Lung Cancer Based on Deep Learning.	Yang X and Hu X and Guo N	2022.0	https://pubmed.ncbi.nlm.nih.gov/36060648/	Excluded
Exploring pathological signatures for predicting the recurrence of early-stage hepatocellular carcinoma based on deep learning.	Qu WF and Tian MX and Qiu JT and Guo YC and Tao CY and Liu WR and Tang Z and Qian K and Wang ZX and Li XY and Hu WA and Zhou J and Fan J and Zou H and Hou YY and Shi YH	2022.0	https://pubmed.ncbi.nlm.nih.gov/36059627/	Included
Preoperative data-based deep learning model for predicting postoperative survival in pancreatic cancer patients.	Lee W and Park HJ and Lee HJ and Jun E and Song KB and Hwang DW and Lee JH and Lim K and Kim N and Lee SS and Byun JH and Kim HJ and Kim SC	2022.0	https://pubmed.ncbi.nlm.nih.gov/36049618/	Excluded
Diagnostic and prognostic EEG analysis of critically ill patients: A deep learning study.	Jonas S and Müller M and Rossetti AO and Rüegg S and Alvarez V and Schindler K and Zubler F	2022.0	https://pubmed.ncbi.nlm.nih.gov/36049354/	Excluded
Breast lesion detection using an anchor-free network from ultrasound images with segmentation-based enhancement.	Wang Y and Yao Y	2022.0	https://pubmed.ncbi.nlm.nih.gov/36042216/	Excluded
Precision Oncology: An Ensembled Machine Learning Approach to Identify a Candidate mRNA Panel for Stratification of Patients with Breast Cancer.	Kurt F and Agaoglu M and Arga KY	2022.0	https://pubmed.ncbi.nlm.nih.gov/36040394/	Excluded
Vascular Implications of COVID-19: Role of Radiological Imaging, Artificial Intelligence, and Tissue Characterization: A Special Report.	Khanna NN and Maindarkar M and Puvvula A and Paul S and Bhagawati M and Ahluwalia P and Ruzsa Z and Sharma A and Munjral S and Kolluri R and Krishnan PR and Singh IM and Laird JR and Fatemi M and Alizad A and Dhanjil SK and Saba L and Balestrieri A and Faa G and Paraskevas KI and Misra DP and Agarwal V and Sharma A and Teji J and Al-Maini M and Nicolaides A and Rathore V and Naidu S and Liblik K …	2022.0	https://pubmed.ncbi.nlm.nih.gov/36005433/	Excluded
A deep learning model with incorporation of microvascular invasion area as a factor in predicting prognosis of hepatocellular carcinoma after R0 hepatectomy.	Wang K and Xiang Y and Yan J and Zhu Y and Chen H and Yu H and Cheng Y and Li X and Dong W and Ji Y and Li J and Xie D and Lau WY and Yao J and Cheng S	2022.0	https://pubmed.ncbi.nlm.nih.gov/36001229/	Excluded
Early detection of suspicious lymph nodes in differentiated thyroid cancer.	Frasca F and Piticchio T and Le Moli R and Tumino D and Cannavò S and Ruggeri RM and Campennì A and Giovanella L	2022.0	https://pubmed.ncbi.nlm.nih.gov/35993330/	Excluded
Prognostic risk stratification of gliomas using deep learning in digital pathology images.	Chunduru P and Phillips JJ and Molinaro AM	2022.0	https://pubmed.ncbi.nlm.nih.gov/35990705/	Included
Breast cancer patient characterisation and visualisation using deep learning and fisher information networks.	Ortega-Martorell S and Riley P and Olier I and Raidou RG and Casana-Eslava R and Rea M and Shen L and Lisboa PJG and Palmieri C	2022.0	https://pubmed.ncbi.nlm.nih.gov/35978031/	Excluded
Deep learning can predict survival directly from histology in clear cell renal cell carcinoma.	Wessels F and Schmitt M and Krieghoff-Henning E and Kather JN and Nientiedt M and Kriegmair MC and Worst TS and Neuberger M and Steeg M and Popovic ZV and Gaiser T and von Kalle C and Utikal JS and Fröhling S and Michel MS and Nuhn P and Brinker TJ	2022.0	https://pubmed.ncbi.nlm.nih.gov/35976907/	Included
A clinical decision support system optimising adjuvant chemotherapy for colorectal cancers by integrating deep learning and pathological staging markers: a development and validation study.	Kleppe A and Skrede OJ and De Raedt S and Hveem TS and Askautrud HA and Jacobsen JE and Church DN and Nesbakken A and Shepherd NA and Novelli M and Kerr R and Liestøl K and Kerr DJ and Danielsen HE	2022.0	https://pubmed.ncbi.nlm.nih.gov/35964620/	Excluded
A spatial attention guided deep learning system for prediction of pathological complete response using breast cancer histopathology images.	Duanmu H and Bhattarai S and Li H and Shi Z and Wang F and Teodoro G and Gogineni K and Subhedar P and Kiraz U and Janssen EAM and Aneja R and Kong J	2022.0	https://pubmed.ncbi.nlm.nih.gov/35962988/	Included
SCDNet: A Deep Learning-Based Framework for the Multiclassification of Skin Cancer Using Dermoscopy Images.	Naeem A and Anees T and Fiza M and Naqvi RA and Lee SW	2022.0	https://pubmed.ncbi.nlm.nih.gov/35957209/	Excluded
A deep learning-based algorithm for tall cell detection in papillary thyroid carcinoma.	Stenman S and Linder N and Lundin M and Haglund C and Arola J and Lundin J	2022.0	https://pubmed.ncbi.nlm.nih.gov/35944056/	Excluded
Study on the Relationship between Lung Cancer Stromal Cells and Air Cavity Diffusion Based on an Image Acquisition System.	Bai S and Wang Z and Sun Z and Liu Z	2022.0	https://pubmed.ncbi.nlm.nih.gov/35909590/	Excluded
An integrative transcriptome analysis reveals potential predictive, prognostic biomarkers and therapeutic targets in colorectal cancer.	Samadi P and Soleimani M and Nouri F and Rahbarizadeh F and Najafi R and Jalali A	2022.0	https://pubmed.ncbi.nlm.nih.gov/35907803/	Included
The Association between Muscle Quantity and Overall Survival Depends on Muscle Radiodensity: A Cohort Study in Non-Small-Cell Lung Cancer Patients.	van Amsterdam WAC and Harlianto NI and Verhoeff JJC and Moeskops P and de Jong PA and Leiner T	2022.0	https://pubmed.ncbi.nlm.nih.gov/35887688/	Excluded
Automated Prediction of Kidney Failure in IgA Nephropathy with Deep Learning from Biopsy Images.	Testa F and Fontana F and Pollastri F and Chester J and Leonelli M and Giaroni F and Gualtieri F and Bolelli F and Mancini E and Nordio M and Sacco P and Ligabue G and Giovanella S and Ferri M and Alfano G and Gesualdo L and Cimino S and Donati G and Grana C and Magistroni R	2022.0	https://pubmed.ncbi.nlm.nih.gov/35882505/	Excluded
Artificial Intelligence: Present and Future Potential for Solid Organ Transplantation.	Peloso A and Moeckli B and Delaune V and Oldani G and Andres A and Compagnon P	2022.0	https://pubmed.ncbi.nlm.nih.gov/35859667/	Excluded
Convolutional Neural Networks for the Evaluation of Chronic and Inflammatory Lesions in Kidney Transplant Biopsies.	Hermsen M and Ciompi F and Adefidipe A and Denic A and Dendooven A and Smith BH and van Midden D and Bräsen JH and Kers J and Stegall MD and Bándi P and Nguyen T and Swiderska-Chadaj Z and Smeets B and Hilbrands LB and van der Laak JAWM	2022.0	https://pubmed.ncbi.nlm.nih.gov/35843265/	Excluded
Digital image analysis provides robust tissue microenvironment-based prognosticators in patients with stage I-IV colorectal cancer.	Jakab A and Patai ÁV and Micsik T	2022.0	https://pubmed.ncbi.nlm.nih.gov/35820451/	Included
Predicting recurrence and recurrence-free survival in high-grade endometrial cancer using machine learning.	Piedimonte S and Feigenberg T and Drysdale E and Kwon J and Gotlieb WH and Cormier B and Plante M and Lau S and Helpman L and Renaud MC and May T and Vicus D	2022.0	https://pubmed.ncbi.nlm.nih.gov/35819161/	Excluded
Diagnosis of Brain Tumor Using Light Weight Deep Learning Model with Fine-Tuning Approach.	Shelatkar T and Urvashi D and Shorfuzzaman M and Alsufyani A and Lakshmanna K	2022.0	https://pubmed.ncbi.nlm.nih.gov/35813426/	Excluded
Prediction of lung malignancy progression and survival with machine learning based on pre-treatment FDG-PET/CT.	Huang B and Sollee J and Luo YH and Reddy A and Zhong Z and Wu J and Mammarappallil J and Healey T and Cheng G and Azzoli C and Korogodsky D and Zhang P and Feng X and Li J and Yang L and Jiao Z and Bai HX	2022.0	https://pubmed.ncbi.nlm.nih.gov/35810561/	Excluded
A convolutional neural network model for survival prediction based on prognosis-related cascaded Wx feature selection.	Yin Q and Chen W and Zhang C and Wei Z	2022.0	https://pubmed.ncbi.nlm.nih.gov/35810236/	Included
[Research on classification of benign and malignant lung nodules based on three-dimensional multi-view squeeze-and-excitation convolutional neural network].	Yang Y and Li X and Han Z and Fu J and Gao B	2022.0	https://pubmed.ncbi.nlm.nih.gov/35788514/	Excluded
Classification of multi-differentiated liver cancer pathological images based on deep learning attention mechanism.	Chen C and Chen C and Ma M and Ma X and Lv X and Dong X and Yan Z and Zhu M and Chen J	2022.0	https://pubmed.ncbi.nlm.nih.gov/35787805/	Included
Histopathologic Basis for a Chest CT Deep Learning Survival Prediction Model in Patients with Lung Adenocarcinoma.	Nam JG and Park S and Park CM and Jeon YK and Chung DH and Goo JM and Kim YT and Kim H	2022.0	https://pubmed.ncbi.nlm.nih.gov/35787198/	Excluded
CNN Based Multiclass Brain Tumor Detection Using Medical Imaging.	Tiwari P and Pant B and Elarabawy MM and Abd-Elnaby M and Mohd N and Dhiman G and Sharma S	2022.0	https://pubmed.ncbi.nlm.nih.gov/35774437/	Excluded
Deep Clustering via Center-Oriented Margin Free-Triplet Loss for Skin Lesion Detection in Highly Imbalanced Datasets.	Ozturk S and Cukur T	2022.0	https://pubmed.ncbi.nlm.nih.gov/35767499/	Excluded
Deep-learning-based classification of desmoplastic reaction on H&E predicts poor prognosis in oesophageal squamous cell carcinoma.	Kouzu K and Nearchou IP and Kajiwara Y and Tsujimoto H and Lillard K and Kishi Y and Ueno H	2022.0	https://pubmed.ncbi.nlm.nih.gov/35758184/	Included
A state-of-the-art technique to perform cloud-based semantic segmentation using deep learning 3D U-Net architecture.	Shaukat Z and Farooq QUA and Tu S and Xiao C and Ali S	2022.0	https://pubmed.ncbi.nlm.nih.gov/35751030/	Excluded
Deep Learning Fuzzy Inference: An Interpretable Model for Detecting Indirect Immunofluorescence Patterns Associated with Nasopharyngeal Cancer.	Samanta S and Swaminathan M and Hu J and Lee KT and Sundaresan A and Goh CK and Siow CH and Loh KS and Chan SH and Tay JK and Cheong I	2022.0	https://pubmed.ncbi.nlm.nih.gov/35750258/	Excluded
Pilot study of an artificial intelligence-based deep learning algorithm to predict time to castration-resistant prostate cancer for metastatic hormone-naïve prostate cancer.	Nakata W and Mori H and Tsujimura G and Tsujimoto Y and Gotoh T and Tsujihata M	2022.0	https://pubmed.ncbi.nlm.nih.gov/35750041/	Excluded
Identification of specific role of SNX family in gastric cancer prognosis evaluation.	Hu B and Yin G and Sun X	2022.0	https://pubmed.ncbi.nlm.nih.gov/35715463/	Excluded
Usability of deep learning and H&E images predict disease outcome-emerging tool to optimize clinical trials.	Qaiser T and Lee CY and Vandenberghe M and Yeh J and Gavrielides MA and Hipp J and Scott M and Reischl J	2022.0	https://pubmed.ncbi.nlm.nih.gov/35705792/	Included
Development of a Fully Automated Method to Obtain Reproducible Lymphocyte Counts in Patients With Colorectal Cancer.	Fiehn AK and Reiss B and Gögenur M and Bzorek M and Gögenur I	2022.0	https://pubmed.ncbi.nlm.nih.gov/35703148/	Excluded
DeepMTS: Deep Multi-Task Learning for Survival Prediction in Patients With Advanced Nasopharyngeal Carcinoma Using Pretreatment PET/CT.	Meng M and Gu B and Bi L and Song S and Feng DD and Kim J	2022.0	https://pubmed.ncbi.nlm.nih.gov/35696469/	Excluded
Deep Learning-based Outcome Prediction in Progressive Fibrotic Lung Disease Using High-Resolution Computed Tomography.	Walsh SLF and Mackintosh JA and Calandriello L and Silva M and Sverzellati N and Larici AR and Humphries SM and Lynch DA and Jo HE and Glaspole I and Grainge C and Goh N and Hopkins PMA and Moodley Y and Reynolds PN and Zappala C and Keir G and Cooper WA and Mahar AM and Ellis S and Wells AU and Corte TJ	2022.0	https://pubmed.ncbi.nlm.nih.gov/35696341/	Excluded
Lung nodule diagnosis and cancer histology classification from computed tomography data by convolutional neural networks: A survey.	Tomassini S and Falcionelli N and Sernani P and Burattini L and Dragoni AF	2022.0	https://pubmed.ncbi.nlm.nih.gov/35691714/	Excluded
Deep-learning-based analysis of preoperative MRI predicts microvascular invasion and outcome in hepatocellular carcinoma.	Sun BY and Gu PY and Guan RY and Zhou C and Lu JW and Yang ZF and Pan C and Zhou PY and Zhu YP and Li JR and Wang ZT and Gao SS and Gan W and Yi Y and Luo Y and Qiu SJ	2022.0	https://pubmed.ncbi.nlm.nih.gov/35676669/	Excluded
Deep learning for survival analysis in breast cancer with whole slide image data.	Liu H and Kurc T	2022.0	https://pubmed.ncbi.nlm.nih.gov/35674341/	Included
Identifying pathological slices of gastric cancer via deep learning.	Tung CL and Chang HC and Yang BZ and Hou KJ and Tsai HH and Tsai CY and Yu PT	2022.0	https://pubmed.ncbi.nlm.nih.gov/35667953/	Included
Automatic Tumor Grading on Colorectal Cancer Whole-Slide Images: Semi-Quantitative Gland Formation Percentage and New Indicator Exploration.	Chen S and Zhang M and Wang J and Xu M and Hu W and Wee L and Dekker A and Sheng W and Zhang Z	2022.0	https://pubmed.ncbi.nlm.nih.gov/35646672/	Included
Deep learning with whole slide images can improve the prognostic risk stratification with stage III colorectal cancer.	Sun C and Li B and Wei G and Qiu W and Li D and Li X and Liu X and Wei W and Wang S and Liu Z and Tian J and Liang L	2022.0	https://pubmed.ncbi.nlm.nih.gov/35640390/	Included
AI Model for Prostate Biopsies Predicts Cancer Survival.	Sandeman K and Blom S and Koponen V and Manninen A and Juhila J and Rannikko A and Ropponen T and Mirtti T	2022.0	https://pubmed.ncbi.nlm.nih.gov/35626187/	Included
Colposcopic multimodal fusion for the classification of cervical lesions.	Fan Y and Ma H and Fu Y and Liang X and Yu H and Liu Y	2022.0	https://pubmed.ncbi.nlm.nih.gov/35617940/	Excluded
Robust Descriptor of Pancreatic Tissue for Automatic Detection of Pancreatic Cancer in Endoscopic Ultrasonography.	Ruano J and Jaramillo M and Gómez M and Romero E	2022.0	https://pubmed.ncbi.nlm.nih.gov/35613973/	Excluded
Clinical measures, radiomics, and genomics offer synergistic value in AI-based prediction of overall survival in patients with glioblastoma.	Fathi Kazerooni A and Saxena S and Toorens E and Tu D and Bashyam V and Akbari H and Mamourian E and Sako C and Koumenis C and Verginadis I and Verma R and Shinohara RT and Desai AS and Lustig RA and Brem S and Mohan S and Bagley SJ and Ganguly T and O'Rourke DM and Bakas S and Nasrallah MP and Davatzikos C	2022.0	https://pubmed.ncbi.nlm.nih.gov/35610333/	Excluded
Prognostic value of cervical nodal necrosis on staging imaging of nasopharyngeal carcinoma in era of intensity-modulated radiotherapy: a systematic review and meta-analysis.	Ai QH and Hung KF and So TY and Mo FKF and Tsung Anthony Chin W and Hui EP and Ma BBY and Ying M and King AD	2022.0	https://pubmed.ncbi.nlm.nih.gov/35596198/	Excluded
The Influence of a Coherent Annotation and Synthetic Addition of Lung Nodules for Lung Segmentation in CT Scans.	Sousa J and Pereira T and Neves I and Silva F and Oliveira HP	2022.0	https://pubmed.ncbi.nlm.nih.gov/35591132/	Excluded
Artificial intelligence-powered programmed death ligand 1 analyser reduces interobserver variation in tumour proportion score for non-small cell lung cancer with better prediction of immunotherapy response.	Choi S and Cho SI and Ma M and Park S and Pereira S and Aum BJ and Shin S and Paeng K and Yoo D and Jung W and Ock CY and Lee SH and Choi YL and Chung JH and Mok TS and Kim H and Kim S	2022.0	https://pubmed.ncbi.nlm.nih.gov/35576849/	Included
Spherical Convolutional Neural Networks for Survival Rate Prediction in Cancer Patients.	Sinzinger F and Astaraki M and Smedby Ö and Moreno R	2022.0	https://pubmed.ncbi.nlm.nih.gov/35574400/	Excluded
Automated Prediction of the Response to Neoadjuvant Chemoradiotherapy in Patients Affected by Rectal Cancer.	Filitto G and Coppola F and Curti N and Giampieri E and Dall'Olio D and Merlotti A and Cattabriga A and Cocozza MA and Taninokuchi Tomassoni M and Remondini D and Pierotti L and Strigari L and Cuicchi D and Guido A and Rihawi K and D'Errico A and Di Fabio F and Poggioli G and Morganti AG and Ricciardiello L and Golfieri R and Castellani G	2022.0	https://pubmed.ncbi.nlm.nih.gov/35565360/	Excluded
Survival prediction on intrahepatic cholangiocarcinoma with histomorphological analysis on the whole slide images.	Xie J and Pu X and He J and Qiu Y and Lu C and Gao W and Wang X and Lu H and Shi J and Xu Y and Madabhushi A and Fan X and Chen J and Xu J	2022.0	https://pubmed.ncbi.nlm.nih.gov/35537220/	Included
Overall survival time prediction for glioblastoma using multimodal deep KNN.	Tang Z and Cao H and Xu Y and Yang Q and Wang J and Zhang H	2022.0	https://pubmed.ncbi.nlm.nih.gov/35533670/	Excluded
Machine Learning to Predict Risk of Relapse Using Cytologic Image Markers in Patients With Acute Myeloid Leukemia Posthematopoietic Cell Transplantation.	Arabyarmohammadi S and Leo P and Viswanathan VS and Janowczyk A and Corredor G and Fu P and Meyerson H and Metheny L and Madabhushi A	2022.0	https://pubmed.ncbi.nlm.nih.gov/35522898/	Excluded
Breast cancer histopathological images classification based on deep semantic features and gray level co-occurrence matrix.	Hao Y and Zhang L and Qiao S and Bai Y and Cheng R and Xue H and Hou Y and Zhang W and Zhang G	2022.0	https://pubmed.ncbi.nlm.nih.gov/35511877/	Included
Fusing pre-trained convolutional neural networks features for multi-differentiated subtypes of liver cancer on histopathological images.	Dong X and Li M and Zhou P and Deng X and Li S and Zhao X and Wu Y and Qin J and Guo W	2022.0	https://pubmed.ncbi.nlm.nih.gov/35509058/	Included
Synthetic MRI improves radiomics-based glioblastoma survival prediction.	Moya-Sáez E and Navarro-González R and Cepeda S and Pérez-Núñez Á and de Luis-García R and Aja-Fernández S and Alberola-López C	2022.0	https://pubmed.ncbi.nlm.nih.gov/35485596/	Excluded
Spatial analysis of tumor-infiltrating lymphocytes in histological sections using deep learning techniques predicts survival in colorectal carcinoma.	Xu H and Cha YJ and Clemenceau JR and Choi J and Lee SH and Kang J and Hwang TH	2022.0	https://pubmed.ncbi.nlm.nih.gov/35484698/	Included
Non-Invasive Measurement Using Deep Learning Algorithm Based on Multi-Source Features Fusion to Predict PD-L1 Expression and Survival in NSCLC.	Wang C and Ma J and Shao J and Zhang S and Li J and Yan J and Zhao Z and Bai C and Yu Y and Li W	2022.0	https://pubmed.ncbi.nlm.nih.gov/35464416/	Excluded
Nuclear respiratory factor 1 transcriptomic signatures as prognostic indicators of recurring aggressive mesenchymal glioblastoma and resistance to therapy in White American females.	Bhawe K and Das JK and Yoo C and Felty Q and Gong Z and Deoraj A and Liuzzi JP and Ehtesham NZ and Hasnain SE and Singh VP and Mohapatra I and Komotar RJ and Roy D	2022.0	https://pubmed.ncbi.nlm.nih.gov/35441887/	Excluded
Prognostic value of quantitative cervical nodal necrosis burden on MRI in nasopharyngeal carcinoma and its role as a stratification marker for induction chemotherapy.	Li J and Zhao Q and Zhang Y and Li H and Ruan G and Liu L and Yan Y and Cui C	2022.0	https://pubmed.ncbi.nlm.nih.gov/35437613/	Excluded
Radiomics analysis of ultrasound to predict recurrence of hepatocellular carcinoma after microwave ablation.	Wu JP and Ding WZ and Wang YL and Liu S and Zhang XQ and Yang Q and Cai WJ and Yu XL and Liu FY and Kong D and Zhong H and Yu J and Liang P	2022.0	https://pubmed.ncbi.nlm.nih.gov/35435082/	Excluded
A Deep Learning-Based Framework for Supporting Clinical Diagnosis of Glioblastoma Subtypes.	Munquad S and Si T and Mallik S and Das AB and Zhao Z	2022.0	https://pubmed.ncbi.nlm.nih.gov/35419027/	Excluded
Experimental swine models for perforator flap dissection in reconstructive microsurgery.	Nistor A and Jiga LP and Miclaus GD and Hoinoiu B and Matusz P and Ionac ME	2022.0	https://pubmed.ncbi.nlm.nih.gov/35404988/	Excluded
Fully automated AI-based splenic segmentation for predicting survival and estimating the risk of hepatic decompensation in TACE patients with HCC.	Müller L and Kloeckner R and Mähringer-Kunz A and Stoehr F and Düber C and Arnhold G and Gairing SJ and Foerster F and Weinmann A and Galle PR and Mittler J and Pinto Dos Santos D and Hahn F	2022.0	https://pubmed.ncbi.nlm.nih.gov/35394184/	Excluded
Deep Learning of Rhabdomyosarcoma Pathology Images for Classification and Survival Outcome Prediction.	Zhang X and Wang S and Rudzinski ER and Agarwal S and Rong R and Barkauskas DA and Daescu O and Furman Cline L and Venkatramani R and Xie Y and Xiao G and Leavey P	2022.0	https://pubmed.ncbi.nlm.nih.gov/35390316/	Excluded
Survival risk prediction model for ESCC based on relief feature selection and CNN.	Wang Y and Zhu C and Wang Y and Sun J and Ling D and Wang L	2022.0	https://pubmed.ncbi.nlm.nih.gov/35364307/	Excluded
Deep learning for prediction of hepatocellular carcinoma recurrence after resection or liver transplantation: a discovery and validation study.	Liu Z and Liu Y and Zhang W and Hong Y and Meng J and Wang J and Zheng S and Xu X	2022.0	https://pubmed.ncbi.nlm.nih.gov/35352293/	Included
Mining whole-lung information by artificial intelligence for predicting EGFR genotype and targeted therapy response in lung cancer: a multicohort study.	Wang S and Yu H and Gan Y and Wu Z and Li E and Li X and Cao J and Zhu Y and Wang L and Deng H and Xie M and Wang Y and Ma X and Liu D and Chen B and Tian P and Qiu Z and Xian J and Ren J and Wang K and Wei W and Xie F and Li Z and Wang Q and Xue X and Liu Z and Shi J and Li W and Tian J	2022.0	https://pubmed.ncbi.nlm.nih.gov/35341713/	Excluded
A retrospective analysis using deep-learning models for prediction of survival outcome and benefit of adjuvant chemotherapy in stage II/III colorectal cancer.	Li X and Jonnagaddala J and Yang S and Zhang H and Xu XS	2022.0	https://pubmed.ncbi.nlm.nih.gov/35332389/	Included
The Role of Artificial Intelligence in Early Cancer Diagnosis.	Hunter B and Hindocha S and Lee RW	2022.0	https://pubmed.ncbi.nlm.nih.gov/35326674/	Excluded
Validation of a deep learning segmentation algorithm to quantify the skeletal muscle index and sarcopenia in metastatic renal carcinoma.	Roblot V and Giret Y and Mezghani S and Auclin E and Arnoux A and Oudard S and Duron L and Fournier L	2022.0	https://pubmed.ncbi.nlm.nih.gov/35304638/	Excluded
MRI-Based Computer-Aided Diagnostic Model to Predict Tumor Grading and Clinical Outcomes in Patients With Soft Tissue Sarcoma.	Yang Y and Zhou Y and Zhou C and Zhang X and Ma X	2022.0	https://pubmed.ncbi.nlm.nih.gov/35303756/	Excluded
A deep learning pipeline to simulate fluorodeoxyglucose (FDG) uptake in head and neck cancers using non-contrast CT images without the administration of radioactive tracer.	Chandrashekar A and Handa A and Ward J and Grau V and Lee R	2022.0	https://pubmed.ncbi.nlm.nih.gov/35286501/	Excluded
Glioma survival prediction from whole-brain MRI without tumor segmentation using deep attention network: a multicenter study.	Li ZC and Yan J and Zhang S and Liang C and Lv X and Zou Y and Zhang H and Liang D and Zhang Z and Chen Y	2022.0	https://pubmed.ncbi.nlm.nih.gov/35278123/	Excluded
Artificial intelligence to predict oncological outcome directly from hematoxylin and eosin-stained slides in urology.	Wessels F and Kuntz S and Krieghoff-Henning E and Schmitt M and Braun V and Worst TS and Neuberger M and Steeg M and Gaiser T and Fröhling S and Michel MS and Nuhn P and Brinker TJ	2022.0	https://pubmed.ncbi.nlm.nih.gov/35274903/	Excluded
Robust Prediction of Prognosis and Immunotherapeutic Response for Clear Cell Renal Cell Carcinoma Through Deep Learning Algorithm.	Chen S and Zhang E and Jiang L and Wang T and Guo T and Gao F and Zhang N and Wang X and Zheng J	2022.0	https://pubmed.ncbi.nlm.nih.gov/35197975/	Excluded
MIXTURE of human expertise and deep learning-developing an explainable model for predicting pathological diagnosis and survival in patients with interstitial lung disease.	Uegami W and Bychkov A and Ozasa M and Uehara K and Kataoka K and Johkoh T and Kondoh Y and Sakanashi H and Fukuoka J	2022.0	https://pubmed.ncbi.nlm.nih.gov/35197560/	Excluded
Oropharyngeal cancer outcomes correlate with p16 status, multinucleation and immune infiltration.	Wilde DC and Castro PD and Bera K and Lai S and Madabhushi A and Corredor G and Koyuncu C and Lewis JS Jr and Lu C and Frederick MJ and Frederick AM and Haugen AE and Zevallos JP and Sturgis EM and Shi J and Huang AT and Hernandez DJ and Skinner HD and Kemnade JO and Yu W and Sikora AG and Sandulache VC	2022.0	https://pubmed.ncbi.nlm.nih.gov/35184149/	Excluded
Assessment of deep learning algorithms to predict histopathological diagnosis of breast cancer: first Moroccan prospective study on a private dataset.	El Agouri H and Azizi M and El Attar H and El Khannoussi M and Ibrahimi A and Kabbaj R and Kadiri H and BekarSabein S and EchCharif S and Mounjid C and El Khannoussi B	2022.0	https://pubmed.ncbi.nlm.nih.gov/35183227/	Included
Deep learning-based tumour segmentation and total metabolic tumour volume prediction in the prognosis of diffuse large B-cell lymphoma patients in 3D FDG-PET images.	Jiang C and Chen K and Teng Y and Ding C and Zhou Z and Gao Y and Wu J and He J and He K and Zhang J	2022.0	https://pubmed.ncbi.nlm.nih.gov/35166895/	Excluded
Machine Learning and Deep Learning Applications in Multiple Myeloma Diagnosis, Prognosis, and Treatment Selection.	Allegra A and Tonacci A and Sciaccotta R and Genovese S and Musolino C and Pioggia G and Gangemi S	2022.0	https://pubmed.ncbi.nlm.nih.gov/35158874/	Excluded
Outcome and Biomarker Supervised Deep Learning for Survival Prediction in Two Multicenter Breast Cancer Series.	Bychkov D and Joensuu H and Nordling S and Tiulpin A and Kücükel H and Lundin M and Sihto H and Isola J and Lehtimäki T and Kellokumpu-Lehtinen PL and von Smitten K and Lundin J and Linder N	2022.0	https://pubmed.ncbi.nlm.nih.gov/35136676/	Included
An Expandable Informatics Framework for Enhancing Central Cancer Registries with Digital Pathology Specimens, Computational Imaging Tools, and Advanced Mining Capabilities.	Foran DJ and Durbin EB and Chen W and Sadimin E and Sharma A and Banerjee I and Kurc T and Li N and Stroup AM and Harris G and Gu A and Schymura M and Gupta R and Bremer E and Balsamo J and DiPrima T and Wang F and Abousamra S and Samaras D and Hands I and Ward K and Saltz JH	2022.0	https://pubmed.ncbi.nlm.nih.gov/35136672/	Excluded
Development of a novel combined nomogram model integrating deep learning-pathomics, radiomics and immunoscore to predict postoperative outcome of colorectal cancer lung metastasis patients.	Wang R and Dai W and Gong J and Huang M and Hu T and Li H and Lin K and Tan C and Hu H and Tong T and Cai G	2022.0	https://pubmed.ncbi.nlm.nih.gov/35073937/	Excluded
Artificial intelligence: A promising frontier in bladder cancer diagnosis and outcome prediction.	Borhani S and Borhani R and Kajdacsy-Balla A	2022.0	https://pubmed.ncbi.nlm.nih.gov/35065220/	Excluded
Quantifying Heterogeneity in Tumors: Proposing a New Method Utilizing Convolutional Neuronal Networks.	Prokop G and Örtl M and Fotteler M and Schüffler P and Schobel J and Swoboda W and Schlegel J and Liesche-Starnecker F	2022.0	https://pubmed.ncbi.nlm.nih.gov/35062175/	Excluded
Artificial Intelligence Analysis of Gene Expression Predicted the Overall Survival of Mantle Cell Lymphoma and a Large Pan-Cancer Series.	Carreras J and Nakamura N and Hamoudi R	2022.0	https://pubmed.ncbi.nlm.nih.gov/35052318/	Excluded
Primary results of STRONG: An open-label, multicenter, phase 3b study of fixed-dose durvalumab monotherapy in previously treated patients with urinary tract carcinoma.	Sonpavde GP and Sternberg CN and Loriot Y and Marabelle A and Lee JL and Fléchon A and Roubaud G and Pouessel D and Zagonel V and Calabro F and Banna GL and Shin SJ and Vera-Badillo FE and Powles T and Hellmis E and Miranda PAP and Lima AR and Emeribe U and Oh SM and Hotte SJ	2022.0	https://pubmed.ncbi.nlm.nih.gov/35042068/	Excluded
Intelligent SERS Navigation System Guiding Brain Tumor Surgery by Intraoperatively Delineating the Metabolic Acidosis.	Jin Z and Yue Q and Duan W and Sui A and Zhao B and Deng Y and Zhai Y and Zhang Y and Sun T and Zhang GP and Han L and Mao Y and Yu J and Zhang XY and Li C	2022.0	https://pubmed.ncbi.nlm.nih.gov/35023300/	Excluded
Computer-extracted features of nuclear morphology in hematoxylin and eosin images distinguish stage II and IV colon tumors.	Kumar N and Verma R and Chen C and Lu C and Fu P and Willis J and Madabhushi A	2022.0	https://pubmed.ncbi.nlm.nih.gov/35007352/	Included
Multi-energy level fusion for nodal metastasis classification of primary lung tumor on dual energy CT using deep learning.	Wang YW and Chen CJ and Wang TC and Huang HC and Chen HM and Shih JY and Chen JS and Huang YS and Chang YC and Chang RF	2022.0	https://pubmed.ncbi.nlm.nih.gov/34986453/	Excluded
Leveraging Artificial Intelligence to Improve the Diversity of Dermatological Skin Color Pathology: Protocol for an Algorithm Development and Validation Study.	Rezk E and Eltorki M and El-Dakhakhni W	2022.0	https://pubmed.ncbi.nlm.nih.gov/34983017/	Excluded
Cross-Entropy Learning for Aortic Pathology Classification of Artificial Multi-Sensor Impedance Cardiography Signals.	Spindelböck T and Ranftl S and von der Linden W	2021.0	https://pubmed.ncbi.nlm.nih.gov/34945967/	Excluded
Machine Learning Approach Using Routine Immediate Postoperative Laboratory Values for Predicting Postoperative Mortality.	Cho J and Park J and Jeong E and Shin J and Ahn S and Park MG and Park RW and Park Y	2021.0	https://pubmed.ncbi.nlm.nih.gov/34945743/	Excluded
Real-time evaluation of glioblastoma growth in patient-specific zebrafish xenografts.	Almstedt E and Rosén E and Gloger M and Stockgard R and Hekmati N and Koltowska K and Krona C and Nelander S	2022.0	https://pubmed.ncbi.nlm.nih.gov/34919147/	Excluded
Federated learning for computational pathology on gigapixel whole slide images.	Lu MY and Chen RJ and Kong D and Lipkova J and Singh R and Williamson DFK and Chen TY and Mahmood F	2022.0	https://pubmed.ncbi.nlm.nih.gov/34911013/	Included
Robust deep learning model for prognostic stratification of pancreatic ductal adenocarcinoma patients.	Ju J and Wismans LV and Mustafa DAM and Reinders MJT and van Eijck CHJ and Stubbs AP and Li Y	2021.0	https://pubmed.ncbi.nlm.nih.gov/34901786/	Excluded
Deep Learning Predicts the Malignant-Transformation-Free Survival of Oral Potentially Malignant Disorders.	Adeoye J and Koohi-Moghadam M and Lo AWI and Tsang RK and Chow VLY and Zheng LW and Choi SW and Thomson P and Su YX	2021.0	https://pubmed.ncbi.nlm.nih.gov/34885164/	Excluded
Deep learning radiomics based on contrast enhanced computed tomography predicts microvascular invasion and survival outcome in early stage hepatocellular carcinoma.	Yang Y and Zhou Y and Zhou C and Ma X	2022.0	https://pubmed.ncbi.nlm.nih.gov/34862094/	Excluded
Deep learning-based quantification of temporalis muscle has prognostic value in patients with glioblastoma.	Mi E and Mauricaite R and Pakzad-Shahabi L and Chen J and Ho A and Williams M	2022.0	https://pubmed.ncbi.nlm.nih.gov/34848854/	Excluded
Radiological tumor classification across imaging modality and histology.	Wu J and Li C and Gensheimer M and Padda S and Kato F and Shirato H and Wei Y and Schönlieb CB and Price SJ and Jaffray D and Heymach J and Neal JW and Loo BW Jr and Wakelee H and Diehn M and Li R	2021.0	https://pubmed.ncbi.nlm.nih.gov/34841195/	Excluded
Computer-Aided Detection of Human Lung Nodules on Computer Tomography Images via Novel Optimized Techniques.	Seelan LJ and Suresh LP and K S A and P K V	2022.0	https://pubmed.ncbi.nlm.nih.gov/34825875/	Excluded
Integration of deep learning-based image analysis and genomic data in cancer pathology: A systematic review.	Schneider L and Laiouar-Pedari S and Kuntz S and Krieghoff-Henning E and Hekler A and Kather JN and Gaiser T and Fröhling S and Brinker TJ	2022.0	https://pubmed.ncbi.nlm.nih.gov/34810047/	Excluded
Multi-Run Concrete Autoencoder to Identify Prognostic lncRNAs for 12 Cancers.	Al Mamun A and Tanvir RB and Sobhan M and Mathee K and Narasimhan G and Holt GE and Mondal AM	2021.0	https://pubmed.ncbi.nlm.nih.gov/34769351/	Excluded
Prognostic aspects of lymphovascular invasion in localized gastric cancer: new insights into the radiomics and deep transfer learning from contrast-enhanced CT imaging.	Li Q and Feng QX and Qi L and Liu C and Zhang J and Yang G and Zhang YD and Liu XS	2022.0	https://pubmed.ncbi.nlm.nih.gov/34766197/	Excluded
Deep learning identified pathological abnormalities predictive of graft loss in kidney transplant biopsies.	Yi Z and Salem F and Menon MC and Keung K and Xi C and Hultin S and Haroon Al Rasheed MR and Li L and Su F and Sun Z and Wei C and Huang W and Fredericks S and Lin Q and Banu K and Wong G and Rogers NM and Farouk S and Cravedi P and Shingde M and Smith RN and Rosales IA and O'Connell PJ and Colvin RB and Murphy B and Zhang W	2022.0	https://pubmed.ncbi.nlm.nih.gov/34757124/	Excluded
Improved breast cancer histological grading using deep learning.	Wang Y and Acs B and Robertson S and Liu B and Solorzano L and Wählby C and Hartman J and Rantalainen M	2022.0	https://pubmed.ncbi.nlm.nih.gov/34756513/	Included
Transcriptomic Analysis Identified Two Subtypes of Brain Tumor Characterized by Distinct Immune Infiltration and Prognosis.	Shen X and Wang X and Shen H and Feng M and Wu D and Yang Y and Li Y and Yang M and Ji W and Wang W and Zhang Q and Song F and Liu B and Chen K and Li X	2021.0	https://pubmed.ncbi.nlm.nih.gov/34722280/	Excluded
Deep Learning-Based Computed Tomography Imaging to Diagnose the Lung Nodule and Treatment Effect of Radiofrequency Ablation.	Guo X and Li Y and Yang C and Hu Y and Zhou Y and Wang Z and Zhang L and Hu H and Wu Y	2021.0	https://pubmed.ncbi.nlm.nih.gov/34721825/	Excluded
A deep learning quantified stroma-immune score to predict survival of patients with stage II-III colorectal cancer.	Xu Z and Li Y and Wang Y and Zhang S and Huang Y and Yao S and Han C and Pan X and Shi Z and Mao Y and Xu Y and Huang X and Lin H and Chen X and Liang C and Li Z and Zhao K and Zhang Q and Liu Z	2021.0	https://pubmed.ncbi.nlm.nih.gov/34717647/	Included
Deep Learning for Prediction of N2 Metastasis and Survival for Clinical Stage I Non-Small Cell Lung Cancer.	Zhong Y and She Y and Deng J and Chen S and Wang T and Yang M and Ma M and Song Y and Qi H and Wang Y and Shi J and Wu C and Xie D and Chen C	2022.0	https://pubmed.ncbi.nlm.nih.gov/34698568/	Excluded
A digital score of tumour-associated stroma infiltrating lymphocytes predicts survival in head and neck squamous cell carcinoma.	Shaban M and Raza SEA and Hassan M and Jamshed A and Mushtaq S and Loya A and Batis N and Brooks J and Nankivell P and Sharma N and Robinson M and Mehanna H and Khurram SA and Rajpoot N	2022.0	https://pubmed.ncbi.nlm.nih.gov/34698394/	Included
Deep-learning-based synthesis of post-contrast T1-weighted MRI for tumour response assessment in neuro-oncology: a multicentre, retrospective cohort study.	Jayachandran Preetha C and Meredig H and Brugnara G and Mahmutoglu MA and Foltyn M and Isensee F and Kessler T and Pflüger I and Schell M and Neuberger U and Petersen J and Wick A and Heiland S and Debus J and Platten M and Idbaih A and Brandes AA and Winkler F and van den Bent MJ and Nabors B and Stupp R and Maier-Hein KH and Gorlia T and Tonn JC and Weller M and Wick W and Bendszus M and Vollmu…	2021.0	https://pubmed.ncbi.nlm.nih.gov/34688602/	Excluded
Integrative Metabolomics Reveals Deep Tissue and Systemic Metabolic Remodeling in Glioblastoma.	Gilard V and Ferey J and Marguet F and Fontanilles M and Ducatez F and Pilon C and Lesueur C and Pereira T and Basset C and Schmitz-Afonso I and Di Fioré F and Laquerrière A and Afonso C and Derrey S and Marret S and Bekri S and Tebani A	2021.0	https://pubmed.ncbi.nlm.nih.gov/34680306/	Excluded
Deep learning radiomics of dual-energy computed tomography for predicting lymph node metastases of pancreatic ductal adenocarcinoma.	An C and Li D and Li S and Li W and Tong T and Liu L and Jiang D and Jiang L and Ruan G and Hai N and Fu Y and Wang K and Zhuo S and Tian J	2022.0	https://pubmed.ncbi.nlm.nih.gov/34651229/	Excluded
Tryptophan metabolism is inversely regulated in the tumor and blood of patients with glioblastoma.	Panitz V and Končarević S and Sadik A and Friedel D and Bausbacher T and Trump S and Farztdinov V and Schulz S and Sievers P and Schmidt S and Jürgenson I and Jung S and Kuhn K and Pflüger I and Sharma S and Wick A and Pfänder P and Selzer S and Vollmuth P and Sahm F and von Deimling A and Heiland I and Hopf C and Schulz-Knappe P and Pike I and Platten M and Wick W and Opitz CA	2021.0	https://pubmed.ncbi.nlm.nih.gov/34646367/	Excluded
Liquid Biopsy in Gastric Cancer: Analysis of Somatic Cancer Tissue Mutations in Plasma Cell-Free DNA for Predicting Disease State and Patient Survival.	Varkalaite G and Forster M and Franke A and Kupcinskas J and Skieceviciene J	2021.0	https://pubmed.ncbi.nlm.nih.gov/34644276/	Excluded
The Crohn's-like lymphoid reaction density: a new artificial intelligence quantified prognostic immune index in colon cancer.	Zhao M and Yao S and Li Z and Wu L and Xu Z and Pan X and Lin H and Xu Y and Yang S and Zhang S and Li Y and Zhao K and Liang C and Liu Z	2022.0	https://pubmed.ncbi.nlm.nih.gov/34642778/	Included
Artificial image objects for classification of breast cancer biomarkers with transcriptome sequencing data and convolutional neural network algorithms.	Chen X and Chen DG and Zhao Z and Balko JM and Chen J	2021.0	https://pubmed.ncbi.nlm.nih.gov/34629099/	Excluded
Intelligent Dermatologist Tool for Classifying Multiple Skin Cancer Subtypes by Incorporating Manifold Radiomics Features Categories.	Attallah O and Sharkas M	2021.0	https://pubmed.ncbi.nlm.nih.gov/34621146/	Excluded
Deep learning-based virtual cytokeratin staining of gastric carcinomas to measure tumor-stroma ratio.	Hong Y and Heo YJ and Kim B and Lee D and Ahn S and Ha SY and Sohn I and Kim KM	2021.0	https://pubmed.ncbi.nlm.nih.gov/34584193/	Excluded
Histone deacetylase 6 acts upstream of DNA damage response activation to support the survival of glioblastoma cells.	Yang WB and Wu AC and Hsu TI and Liou JP and Lo WL and Chang KY and Chen PY and Kikkawa U and Yang ST and Kao TJ and Chen RM and Chang WC and Ko CY and Chuang JY	2021.0	https://pubmed.ncbi.nlm.nih.gov/34584069/	Excluded
Artificial intelligence-based image analysis can predict outcome in high-grade serous carcinoma via histology alone.	Laury AR and Blom S and Ropponen T and Virtanen A and Carpén OM	2021.0	https://pubmed.ncbi.nlm.nih.gov/34580357/	Included
DiaDeL: An Accurate Deep Learning-Based Model With Mutational Signatures for Predicting Metastasis Stage and Cancer Types.	Abdollahi S and Lin PC and Chiang JH	2022.0	https://pubmed.ncbi.nlm.nih.gov/34570707/	Excluded
Deep learning features from diffusion tensor imaging improve glioma stratification and identify risk groups with distinct molecular pathway activities.	Yan J and Zhao Y and Chen Y and Wang W and Duan W and Wang L and Zhang S and Ding T and Liu L and Sun Q and Pei D and Zhan Y and Zhao H and Sun T and Sun C and Wang W and Liu Z and Hong X and Wang X and Guo Y and Li W and Cheng J and Liu X and Lv X and Li ZC and Zhang Z	2021.0	https://pubmed.ncbi.nlm.nih.gov/34563923/	Excluded
Multimodal deep learning models for the prediction of pathologic response to neoadjuvant chemotherapy in breast cancer.	Joo S and Ko ES and Kwon S and Jeon E and Jung H and Kim JY and Chung MJ and Im YH	2021.0	https://pubmed.ncbi.nlm.nih.gov/34552163/	Excluded
Peripheral granular lymphocytopenia and dysmorphic leukocytosis as simple prognostic markers in COVID-19.	Horiuchi Y and Hayashi F and Iwasaki Y and Matsuzaki A and Nishibe K and Kaniyu K and Marutani S and Saito K and Matsuoka S and Uchihashi K and Miida T and Ai T and Tabe Y	2021.0	https://pubmed.ncbi.nlm.nih.gov/34523805/	Excluded
An [18F]FDG-PET/CT deep learning method for fully automated detection of pathological mediastinal lymph nodes in lung cancer patients.	Wallis D and Soussan M and Lacroix M and Akl P and Duboucher C and Buvat I	2022.0	https://pubmed.ncbi.nlm.nih.gov/34519888/	Excluded
Skin lesion image retrieval using transfer learning-based approach for query-driven distance recommendation.	Barhoumi W and Khelifa A	2021.0	https://pubmed.ncbi.nlm.nih.gov/34507152/	Excluded
MRI-based delta-radiomics predicts pathologic complete response in high-grade soft-tissue sarcoma patients treated with neoadjuvant therapy.	Peeken JC and Asadpour R and Specht K and Chen EY and Klymenko O and Akinkuoroye V and Hippe DS and Spraker MB and Schaub SK and Dapper H and Knebel C and Mayr NA and Gersing AS and Woodruff HC and Lambin P and Nyflot MJ and Combs SE	2021.0	https://pubmed.ncbi.nlm.nih.gov/34506832/	Excluded
Pneumonia detection in chest X-ray images using an ensemble of deep learning models.	Kundu R and Das R and Geem ZW and Han GT and Sarkar R	2021.0	https://pubmed.ncbi.nlm.nih.gov/34492046/	Excluded
Image-based assessment of extracellular mucin-to-tumor area predicts consensus molecular subtypes (CMS) in colorectal cancer.	Nguyen HG and Lundström O and Blank A and Dawson H and Lugli A and Anisimova M and Zlobec I	2022.0	https://pubmed.ncbi.nlm.nih.gov/34475526/	Included
Deep learning from HE slides predicts the clinical benefit from adjuvant chemotherapy in hormone receptor-positive breast cancer patients.	Cho SY and Lee JH and Ryu JM and Lee JE and Cho EY and Ahn CH and Paeng K and Yoo I and Ock CY and Song SY	2021.0	https://pubmed.ncbi.nlm.nih.gov/34462515/	Included
Detection of HER2 from Haematoxylin-Eosin Slides Through a Cascade of Deep Learning Classifiers via Multi-Instance Learning.	La Barbera D and Polónia A and Roitero K and Conde-Sousa E and Della Mea V	2020.0	https://pubmed.ncbi.nlm.nih.gov/34460739/	Included
Roles of the Immune/Methylation/Autophagy Landscape on Single-Cell Genotypes and Stroke Risk in Breast Cancer Microenvironment.	Wu JY and Qin J and Li L and Zhang KD and Chen YS and Li Y and Jin T and Xu JM	2021.0	https://pubmed.ncbi.nlm.nih.gov/34457116/	Excluded
The role of deep learning-based survival model in improving survival prediction of patients with glioblastoma.	Moradmand H and Aghamiri SMR and Ghaderi R and Emami H	2021.0	https://pubmed.ncbi.nlm.nih.gov/34453413/	Excluded
Evaluation of the Effectiveness of Artificial Intelligence Chest CT Lung Nodule Detection Based on Deep Learning.	Liang F and Li C and Fu X	2021.0	https://pubmed.ncbi.nlm.nih.gov/34447527/	Excluded
Deep Learning Analysis of CT Images Reveals High-Grade Pathological Features to Predict Survival in Lung Adenocarcinoma.	Choi Y and Aum J and Lee SH and Kim HK and Kim J and Shin S and Jeong JY and Ock CY and Lee HY	2021.0	https://pubmed.ncbi.nlm.nih.gov/34439230/	Excluded
Multi- class classification of breast cancer abnormalities using Deep Convolutional Neural Network (CNN).	Heenaye-Mamode Khan M and Boodoo-Jahangeer N and Dullull W and Nathire S and Gao X and Sinha GR and Nagwanshi KK	2021.0	https://pubmed.ncbi.nlm.nih.gov/34437623/	Excluded
Robust Prognostic Subtyping of Muscle-Invasive Bladder Cancer Revealed by Deep Learning-Based Multi-Omics Data Integration.	Zhang X and Wang J and Lu J and Su L and Wang C and Huang Y and Zhang X and Zhu X	2021.0	https://pubmed.ncbi.nlm.nih.gov/34422643/	Excluded
Predicting prognosis and IDH mutation status for patients with lower-grade gliomas using whole slide images.	Jiang S and Zanazzi GJ and Hassanpour S	2021.0	https://pubmed.ncbi.nlm.nih.gov/34413349/	Included
Novel Artificial Intelligence-based Technology for Chest Computed Tomography Analysis of Idiopathic Pulmonary Fibrosis.	Handa T and Tanizawa K and Oguma T and Uozumi R and Watanabe K and Tanabe N and Niwamoto T and Shima H and Mori R and Nobashi TW and Sakamoto R and Kubo T and Kurosaki A and Kishi K and Nakamoto Y and Hirai T	2022.0	https://pubmed.ncbi.nlm.nih.gov/34410886/	Excluded
Deep Learning for Clinical Image Analyses in Oral Squamous Cell Carcinoma: A Review.	Chu CS and Lee NP and Ho JWK and Choi SW and Thomson PJ	2021.0	https://pubmed.ncbi.nlm.nih.gov/34410314/	Excluded
Deep learning-based predictive biomarker of pathological complete response to neoadjuvant chemotherapy from histological images in breast cancer.	Li F and Yang Y and Wei Y and He P and Chen J and Zheng Z and Bu H	2021.0	https://pubmed.ncbi.nlm.nih.gov/34399795/	Included
Interacting evolutionary pressures drive mutation dynamics and health outcomes in aging blood.	Skead K and Ang Houle A and Abelson S and Agbessi M and Bruat V and Lin B and Soave D and Shlush L and Wright S and Dick J and Morris Q and Awadalla P	2021.0	https://pubmed.ncbi.nlm.nih.gov/34389724/	Excluded
Bidirectional deep neural networks to integrate RNA and DNA data for predicting outcome for patients with hepatocellular carcinoma.	Huang G and Wang C and Fu X	2021.0	https://pubmed.ncbi.nlm.nih.gov/34374301/	Excluded
Mathematical and deep learning analysis based on tissue dielectric properties at low frequencies predict outcome in human breast cancer.	Shawki MM and Azmy MM and Salama M and Shawki S	2022.0	https://pubmed.ncbi.nlm.nih.gov/34366303/	Excluded
Preoperative Prediction of Cytokeratin 19 Expression for Hepatocellular Carcinoma with Deep Learning Radiomics Based on Gadoxetic Acid-Enhanced Magnetic Resonance Imaging.	Chen Y and Chen J and Zhang Y and Lin Z and Wang M and Huang L and Huang M and Tang M and Zhou X and Peng Z and Huang B and Feng ST	2021.0	https://pubmed.ncbi.nlm.nih.gov/34327180/	Excluded
Computer auxiliary diagnosis technique of detecting cholangiocarcinoma based on medical imaging: A review.	Wang S and Liu X and Zhao J and Liu Y and Liu S and Liu Y and Zhao J	2021.0	https://pubmed.ncbi.nlm.nih.gov/34311415/	Excluded
Image Analysis Pipeline for Renal Allograft Evaluation and Fibrosis Quantification.	Farris AB and Vizcarra J and Amgad M and Donald Cooper LA and Gutman D and Hogan J	2021.0	https://pubmed.ncbi.nlm.nih.gov/34307982/	Excluded
Predicting Colorectal Cancer Recurrence and Patient Survival Using Supervised Machine Learning Approach: A South African Population-Based Study.	Achilonu OJ and Fabian J and Bebington B and Singh E and Eijkemans MJC and Musenge E	2021.0	https://pubmed.ncbi.nlm.nih.gov/34307286/	Excluded
The impact of site-specific digital histology signatures on deep learning model accuracy and bias.	Howard FM and Dolezal J and Kochanny S and Schulte J and Chen H and Heij L and Huo D and Nanda R and Olopade OI and Kather JN and Cipriani N and Grossman RL and Pearson AT	2021.0	https://pubmed.ncbi.nlm.nih.gov/34285218/	Excluded
Accurate prediction of breast cancer survival through coherent voting networks with gene expression profiling.	Pellegrini M	2021.0	https://pubmed.ncbi.nlm.nih.gov/34282236/	Excluded
A Computational Tumor-Infiltrating Lymphocyte Assessment Method Comparable with Visual Reporting Guidelines for Triple-Negative Breast Cancer.	Sun P and He J and Chao X and Chen K and Xu Y and Huang Q and Yun J and Li M and Luo R and Kuang J and Wang H and Li H and Hui H and Xu S	2021.0	https://pubmed.ncbi.nlm.nih.gov/34280779/	Included
Artificial intelligence to assess body composition on routine abdominal CT scans and predict mortality in pancreatic cancer- A recipe for your local application.	Hsu TH and Schawkat K and Berkowitz SJ and Wei JL and Makoyeva A and Legare K and DeCicco C and Paez SN and Wu JSH and Szolovits P and Kikinis R and Moser AJ and Goehler A	2021.0	https://pubmed.ncbi.nlm.nih.gov/34252866/	Excluded
Automatic Pancreatic Ductal Adenocarcinoma Detection in Whole Slide Images Using Deep Convolutional Neural Networks.	Fu H and Mi W and Pan B and Guo Y and Li J and Xu R and Zheng J and Zou C and Zhang T and Liang Z and Zou J and Zou H	2021.0	https://pubmed.ncbi.nlm.nih.gov/34249702/	Included
Automated Quantification of sTIL Density with H&E-Based Digital Image Analysis Has Prognostic Potential in Triple-Negative Breast Cancers.	Thagaard J and Stovgaard ES and Vognsen LG and Hauberg S and Dahl A and Ebstrup T and Doré J and Vincentz RE and Jepsen RK and Roslind A and Kümler I and Nielsen D and Balslev E	2021.0	https://pubmed.ncbi.nlm.nih.gov/34207414/	Included
Deep Learning with Quantitative Features of Magnetic Resonance Images to Predict Biochemical Recurrence of Radical Prostatectomy: A Multi-Center Study.	Yan Y and Shao L and Liu Z and He W and Yang G and Liu J and Xia H and Zhang Y and Chen H and Liu C and Lu M and Ma L and Sun K and Zhou X and Ye X and Wang L and Tian J and Lu J	2021.0	https://pubmed.ncbi.nlm.nih.gov/34205786/	Excluded
High-Risk Clinicopathological and Genetic Features and Outcomes in Patients Receiving Neoadjuvant Radiochemotherapy for Locally Advanced Rectal Cancer.	Del Carmen S and Corchete LA and González Velasco C and Sanz J and Alcazar JA and García J and Rodríguez AI and Vidal Tocino R and Rodriguez A and Pérez-Romasanta LA and Sayagués JM and Abad M	2021.0	https://pubmed.ncbi.nlm.nih.gov/34202891/	Excluded
Development and External Validation of Deep-Learning-Based Tumor Grading Models in Soft-Tissue Sarcoma Patients Using MR Imaging.	Navarro F and Dapper H and Asadpour R and Knebel C and Spraker MB and Schwarze V and Schaub SK and Mayr NA and Specht K and Woodruff HC and Lambin P and Gersing AS and Nyflot MJ and Menze BH and Combs SE and Peeken JC	2021.0	https://pubmed.ncbi.nlm.nih.gov/34201251/	Excluded
Automated Detection and Classification of Oral Lesions Using Deep Learning to Detect Oral Potentially Malignant Disorders.	Tanriver G and Soluk Tekkesin M and Ergen O	2021.0	https://pubmed.ncbi.nlm.nih.gov/34199471/	Excluded
CRDet: Improving Signet Ring Cell Detection by Reinforcing the Classification Branch.	Chen Z and Wang S and Jia C and Hu K and Ye X and Li X and Gao X	2021.0	https://pubmed.ncbi.nlm.nih.gov/34190641/	Excluded
Stromal composition predicts recurrence of early rectal cancer after local excision.	Jones HJS and Cunningham C and Askautrud HA and Danielsen HE and Kerr DJ and Domingo E and Maughan T and Leedham SJ and Koelzer VH	2021.0	https://pubmed.ncbi.nlm.nih.gov/34174109/	Included
Machine learning applications to neuroimaging for glioma detection and classification: An artificial intelligence augmented systematic review.	Buchlak QD and Esmaili N and Leveque JC and Bennett C and Farrokhi F and Piccardi M	2021.0	https://pubmed.ncbi.nlm.nih.gov/34119265/	Excluded
Deep Learning-based Recalibration of the CUETO and EORTC Prediction Tools for Recurrence and Progression of Non-muscle-invasive Bladder Cancer.	Jobczyk M and Stawiski K and Kaszkowiak M and Rajwa P and Różański W and Soria F and Shariat SF and Fendler W	2022.0	https://pubmed.ncbi.nlm.nih.gov/34092528/	Excluded
Impact of deep learning-determined smoking status on mortality of cancer patients: never too late to quit.	Karlsson A and Ellonen A and Irjala H and Väliaho V and Mattila K and Nissi L and Kytö E and Kurki S and Ristamäki R and Vihinen P and Laitinen T and Ålgars A and Jyrkkiö S and Minn H and Heervä E	2021.0	https://pubmed.ncbi.nlm.nih.gov/34091262/	Excluded
Prediction of Microvascular Invasion in Hepatocellular Carcinoma via Deep Learning: A Multi-Center and Prospective Validation Study.	Wei J and Jiang H and Zeng M and Wang M and Niu M and Gu D and Chong H and Zhang Y and Fu F and Zhou M and Chen J and Lyv F and Wei H and Bashir MR and Song B and Li H and Tian J	2021.0	https://pubmed.ncbi.nlm.nih.gov/34068972/	Excluded
Radiographical assessment of tumour stroma and treatment outcomes using deep learning: a retrospective, multicohort study.	Jiang Y and Liang X and Han Z and Wang W and Xi S and Li T and Chen C and Yuan Q and Li N and Yu J and Xie Y and Xu Y and Zhou Z and Poultsides GA and Li G and Li R	2021.0	https://pubmed.ncbi.nlm.nih.gov/34045003/	Excluded
Pleomorphic carcinoma of the lung: Prognostic models of semantic, radiomics and combined features from CT and PET/CT in 85 patients.	Kim C and Cho HH and Choi JY and Franks TJ and Han J and Choi Y and Lee SH and Park H and Lee KS	2021.0	https://pubmed.ncbi.nlm.nih.gov/34041307/	Excluded
A novel classification method of lymph node metastasis in colorectal cancer.	Li J and Wang P and Zhou Y and Liang H and Lu Y and Luan K	2021.0	https://pubmed.ncbi.nlm.nih.gov/34024255/	Excluded
DLBCL-Morph: Morphological features computed using deep learning for an annotated digital DLBCL image set.	Vrabac D and Smit A and Rojansky R and Natkunam Y and Advani RH and Ng AY and Fernandez-Pol S and Rajpurkar P	2021.0	https://pubmed.ncbi.nlm.nih.gov/34017010/	Included
Domain Adaptation-Based Deep Learning for Automated Tumor Cell (TC) Scoring and Survival Analysis on PD-L1 Stained Tissue Images.	Kapil A and Meier A and Steele K and Rebelatto M and Nekolla K and Haragan A and Silva A and Zuraw A and Barker C and Scott ML and Wiestler T and Lanzmich S and Schmidt G and Brieu N	2021.0	https://pubmed.ncbi.nlm.nih.gov/34003747/	Excluded
Prognostic implications of body composition change during primary treatment in patients with ovarian cancer: A retrospective study using an artificial intelligence-based volumetric technique.	Kim SI and Yoon S and Kim TM and Cho JY and Chung HH and Song YS	2021.0	https://pubmed.ncbi.nlm.nih.gov/33994146/	Excluded
Radiomics-based neural network predicts recurrence patterns in glioblastoma using dynamic susceptibility contrast-enhanced MRI.	Shim KY and Chung SW and Jeong JH and Hwang I and Park CK and Kim TM and Park SH and Won JK and Lee JH and Lee ST and Yoo RE and Kang KM and Yun TJ and Kim JH and Sohn CH and Choi KS and Choi SH	2021.0	https://pubmed.ncbi.nlm.nih.gov/33976264/	Excluded
Deep Learning for Fully Automated Prediction of Overall Survival in Patients with Oropharyngeal Cancer Using FDG-PET Imaging.	Cheng NM and Yao J and Cai J and Ye X and Zhao S and Zhao K and Zhou W and Nogues I and Huo Y and Liao CT and Wang HM and Lin CY and Lee LY and Xiao J and Lu L and Zhang L and Yen TC	2021.0	https://pubmed.ncbi.nlm.nih.gov/33947697/	Excluded
Employing machine learning and microscopy images of AIB1-stained biopsy material to assess the 5-year survival of patients with colorectal cancer.	Theodosi A and Ouzounis S and Kostopoulos S and Glotsos D and Kalatzis I and Asvestas P and Tzelepi V and Ravazoula P and Cavouras D and Sakellaropoulos G	2021.0	https://pubmed.ncbi.nlm.nih.gov/33929071/	Excluded
Deep Learning Prediction of Metastasis in Locally Advanced Colon Cancer Using Binary Histologic Tumor Images.	Schiele S and Arndt TT and Martin B and Miller S and Bauer S and Banner BM and Brendel EM and Schenkirsch G and Anthuber M and Huss R and Märkl B and Müller G	2021.0	https://pubmed.ncbi.nlm.nih.gov/33922988/	Included
SIO: A Spatioimageomics Pipeline to Identify Prognostic Biomarkers Associated with the Ovarian Tumor Microenvironment.	Zhu Y and Ferri-Borgogno S and Sheng J and Yeung TL and Burks JK and Cappello P and Jazaeri AA and Kim JH and Han GH and Birrer MJ and Mok SC and Wong STC	2021.0	https://pubmed.ncbi.nlm.nih.gov/33917869/	Excluded
Survival Prediction in Gliomas: Current State and Novel Approaches.	Zhao R and Krauze AV	2021.0	https://pubmed.ncbi.nlm.nih.gov/34038056/	Excluded
Artificial intelligence in bladder cancer prognosis: a pathway for personalized medicine.	Pinar U and Pradere B and Roupret M	2021.0	https://pubmed.ncbi.nlm.nih.gov/33882561/	Excluded
Deep-learning and MR images to target hypoxic habitats with evofosfamide in preclinical models of sarcoma.	Jardim-Perassi BV and Mu W and Huang S and Tomaszewski MR and Poleszczuk J and Abdalah MA and Budzevich MM and Dominguez-Viqueira W and Reed DR and Bui MM and Johnson JO and Martinez GV and Gillies RJ	2021.0	https://pubmed.ncbi.nlm.nih.gov/33859749/	Excluded
Application of logistic regression and convolutional neural network in prediction and diagnosis of high-risk populations of lung cancer.	Yuan H and Gao Z and He X and Li D and Duan S and Effah CY and Wang W and Wang J and Qu L and Wu Y	2022.0	https://pubmed.ncbi.nlm.nih.gov/33859129/	Excluded
Artificial intelligence for automating the measurement of histologic image biomarkers.	Cornish TC	2021.0	https://pubmed.ncbi.nlm.nih.gov/33855974/	Excluded
Using deep learning to predict microvascular invasion in hepatocellular carcinoma based on dynamic contrast-enhanced MRI combined with clinical parameters.	Song D and Wang Y and Wang W and Wang Y and Cai J and Zhu K and Lv M and Gao Q and Zhou J and Fan J and Rao S and Wang M and Wang X	2021.0	https://pubmed.ncbi.nlm.nih.gov/33839938/	Excluded
Deep learning-based tumor microenvironment analysis in colon adenocarcinoma histopathological whole-slide images.	Jiao Y and Li J and Qian C and Fei S	2021.0	https://pubmed.ncbi.nlm.nih.gov/33789213/	Included
Benign-malignant pulmonary nodule classification in low-dose CT with convolutional features.	Astaraki M and Zakko Y and Toma Dasu I and Smedby Ö and Wang C	2021.0	https://pubmed.ncbi.nlm.nih.gov/33774339/	Excluded
Generative adversarial network based data augmentation to improve cervical cell classification model.	Yu S and Zhang S and Wang B and Dun H and Xu L and Huang X and Shi E and Feng X	2021.0	https://pubmed.ncbi.nlm.nih.gov/33757208/	Excluded
Prognostic Value of Deep Learning-Mediated Treatment Monitoring in Lung Cancer Patients Receiving Immunotherapy.	Trebeschi S and Bodalal Z and Boellaard TN and Tareco Bucho TM and Drago SG and Kurilova I and Calin-Vainak AM and Delli Pizzi A and Muller M and Hummelink K and Hartemink KJ and Nguyen-Kim TDL and Smit EF and Aerts HJWL and Beets-Tan RGH	2021.0	https://pubmed.ncbi.nlm.nih.gov/33738253/	Excluded
Artificial neural network model to predict post-hepatectomy early recurrence of hepatocellular carcinoma without macroscopic vascular invasion.	Mai RY and Zeng J and Meng WD and Lu HZ and Liang R and Lin Y and Wu GB and Li LQ and Ma L and Ye JZ and Bai T	2021.0	https://pubmed.ncbi.nlm.nih.gov/33726693/	Excluded
Development of a Histopathology Informatics Pipeline for Classification and Prediction of Clinical Outcomes in Subtypes of Renal Cell Carcinoma.	Marostica E and Barber R and Denize T and Kohane IS and Signoretti S and Golden JA and Yu KH	2021.0	https://pubmed.ncbi.nlm.nih.gov/33722896/	Included
Artificial intelligence in precision medicine in hepatology.	Su TH and Wu CH and Kao JH	2021.0	https://pubmed.ncbi.nlm.nih.gov/33709606/	Excluded
Artificial Intelligence and Machine Learning in Prostate Cancer Patient Management-Current Trends and Future Perspectives.	Tătaru OS and Vartolomei MD and Rassweiler JJ and Virgil O and Lucarelli G and Porpiglia F and Amparore D and Manfredi M and Carrieri G and Falagario U and Terracciano D and de Cobelli O and Busetto GM and Del Giudice F and Ferro M	2021.0	https://pubmed.ncbi.nlm.nih.gov/33672608/	Excluded
Sequential and co-occurring DNA damage response genetic mutations impact survival in stage III colorectal cancer patients receiving adjuvant oxaliplatin-based chemotherapy.	Lin PC and Yeh YM and Chan RH and Lin BW and Chen PC and Pan CC and Shen MR	2021.0	https://pubmed.ncbi.nlm.nih.gov/33653301/	Excluded
Computerized tumor multinucleation index (MuNI) is prognostic in p16+ oropharyngeal carcinoma.	Koyuncu CF and Lu C and Bera K and Zhang Z and Xu J and Toro P and Corredor G and Chute D and Fu P and Thorstad WL and Faraji F and Bishop JA and Mehrad M and Castro PD and Sikora AG and Thompson LD and Chernock RD and Lang Kuhs KA and Luo J and Sandulache V and Adelstein DJ and Koyfman S and Lewis JS Jr and Madabhushi A	2021.0	https://pubmed.ncbi.nlm.nih.gov/33651718/	Included
Optimized tumour infiltrating lymphocyte assessment for triple negative breast cancer prognostics.	Balkenhol MC and Ciompi F and Świderska-Chadaj Ż and van de Loo R and Intezar M and Otte-Höller I and Geijs D and Lotz J and Weiss N and de Bel T and Litjens G and Bult P and van der Laak JA	2021.0	https://pubmed.ncbi.nlm.nih.gov/33640523/	Included
Deep learning identifies morphological features in breast cancer predictive of cancer ERBB2 status and trastuzumab treatment efficacy.	Bychkov D and Linder N and Tiulpin A and Kücükel H and Lundin M and Nordling S and Sihto H and Isola J and Lehtimäki T and Kellokumpu-Lehtinen PL and von Smitten K and Joensuu H and Lundin J	2021.0	https://pubmed.ncbi.nlm.nih.gov/33597560/	Included
Artificial intelligence grading of breast cancer: a promising method to refine prognostic classification for management precision.	Elsharawy KA and Gerds TA and Rakha EA and Dalton LW	2021.0	https://pubmed.ncbi.nlm.nih.gov/33590486/	Included
PMNet: A probability map based scaled network for breast cancer diagnosis.	Ahmed S and Tariq M and Naveed H	2021.0	https://pubmed.ncbi.nlm.nih.gov/33578222/	Included
Subcellular Localization of uc.8+ as a Prognostic Biomarker in Bladder Cancer Tissue.	Terreri S and Mancinelli S and Ferro M and Vitale MC and Perdonà S and Castaldo L and Gigantino V and Mercadante V and De Cecio R and Aquino G and Montella M and Angelini C and Del Prete E and Aprile M and Ciaramella A and Liguori GL and Costa V and Calin GA and La Civita E and Terracciano D and Febbraio F and Cimmino A	2021.0	https://pubmed.ncbi.nlm.nih.gov/33567603/	Excluded
Using Automated Machine Learning to Predict the Mortality of Patients With COVID-19: Prediction Model Development Study.	Ikemura K and Bellin E and Yagi Y and Billett H and Saada M and Simone K and Stahl L and Szymanski J and Goldstein DY and Reyes Gil M	2021.0	https://pubmed.ncbi.nlm.nih.gov/33539308/	Excluded
Automated digital TIL analysis (ADTA) adds prognostic value to standard assessment of depth and ulceration in primary melanoma.	Moore MR and Friesner ID and Rizk EM and Fullerton BT and Mondal M and Trager MH and Mendelson K and Chikeka I and Kurc T and Gupta R and Rohr BR and Robinson EJ and Acs B and Chang R and Kluger H and Taback B and Geskin LJ and Horst B and Gardner K and Niedt G and Celebi JT and Gartrell-Corrado RD and Messina J and Ferringer T and Rimm DL and Saltz J and Wang J and Vanguri R and Saenger YM	2021.0	https://pubmed.ncbi.nlm.nih.gov/33531581/	Included
Deep learning quantified mucus-tumor ratio predicting survival of patients with colorectal cancer using whole-slide images.	Zhao K and Wu L and Huang Y and Yao S and Xu Z and Lin H and Wang H and Liang Y and Xu Y and Chen X and Zhao M and Peng J and Huang Y and Liang C and Li Z and Li Y and Liu Z	2021.0	https://pubmed.ncbi.nlm.nih.gov/35693123/	Included
Assessing PD-L1 expression in non-small cell lung cancer and predicting responses to immune checkpoint inhibitors using deep learning on computed tomography images.	Tian P and He B and Mu W and Liu K and Liu L and Zeng H and Liu Y and Jiang L and Zhou P and Huang Z and Dong D and Li W	2021.0	https://pubmed.ncbi.nlm.nih.gov/33500713/	Excluded
Deep learning predicts postsurgical recurrence of hepatocellular carcinoma from digital histopathologic images.	Yamashita R and Long J and Saleem A and Rubin DL and Shen J	2021.0	https://pubmed.ncbi.nlm.nih.gov/33479370/	Included
Tumor infiltrating lymphocyte clusters are associated with response to immune checkpoint inhibition in BRAF V600(E/K) mutated malignant melanomas.	Klein S and Mauch C and Brinker K and Noh KW and Knez S and Büttner R and Quaas A and Helbig D	2021.0	https://pubmed.ncbi.nlm.nih.gov/33469107/	Included
A novel retinal ganglion cell quantification tool based on deep learning.	Masin L and Claes M and Bergmans S and Cools L and Andries L and Davis BM and Moons L and De Groef L	2021.0	https://pubmed.ncbi.nlm.nih.gov/33436866/	Excluded
Vision-based egg quality prediction in Pacific bluefin tuna (Thunnus orientalis) by deep neural network.	Ienaga N and Higuchi K and Takashi T and Gen K and Tsuda K and Terayama K	2021.0	https://pubmed.ncbi.nlm.nih.gov/33436861/	Excluded
Predicting Glaucoma Development With Longitudinal Deep Learning Predictions From Fundus Photographs.	Lee T and Jammal AA and Mariottoni EB and Medeiros FA	2021.0	https://pubmed.ncbi.nlm.nih.gov/33422463/	Excluded
A deep-learning-based prognostic nomogram integrating microscopic digital pathology and macroscopic magnetic resonance images in nasopharyngeal carcinoma: a multi-cohort study.	Zhang F and Zhong LZ and Zhao X and Dong D and Yao JJ and Wang SY and Liu Y and Zhu D and Wang Y and Wang GJ and Wang YM and Li D and Wei J and Tian J and Shan H	2020.0	https://pubmed.ncbi.nlm.nih.gov/33403013/	Excluded
Utilization of circulating cell-free DNA profiling to guide first-line chemotherapy in advanced lung squamous cell carcinoma.	Jiang T and Jiang L and Dong X and Gu K and Pan Y and Shi Q and Zhang G and Wang H and Zhang X and Yang N and Li Y and Xiong J and Yi T and Peng M and Song Y and Fan Y and Cui J and Chen G and Tan W and Zang A and Guo Q and Zhao G and Wang Z and He J and Yao W and Wu X and Chen K and Hu X and Hu C and Yue L and Jiang D and Wang G and Liu J and Yu G and Li J and Zhang H and Wu L and Fang L and Lia…	2021.0	https://pubmed.ncbi.nlm.nih.gov/33391473/	Excluded
Pure and Hybrid Deep Learning Models can Predict Pathologic Tumor Response to Neoadjuvant Therapy in Pancreatic Adenocarcinoma: A Pilot Study.	Watson MD and Baimas-George MR and Murphy KJ and Pickens RC and Iannitti DA and Martinie JB and Baker EH and Vrochides D and Ocuin LM	2021.0	https://pubmed.ncbi.nlm.nih.gov/33381979/	Excluded
Integrative analysis of histopathological images and chromatin accessibility data for estrogen receptor-positive breast cancer.	Xu S and Lu Z and Shao W and Yu CY and Reiter JL and Feng Q and Feng W and Huang K and Liu Y	2020.0	https://pubmed.ncbi.nlm.nih.gov/33371906/	Included
Deep Learning-based Recurrence Prediction in Patients with Non-muscle-invasive Bladder Cancer.	Lucas M and Jansen I and van Leeuwen TG and Oddens JR and de Bruin DM and Marquering HA	2022.0	https://pubmed.ncbi.nlm.nih.gov/33358370/	Included
Feature-driven local cell graph (FLocK): New computational pathology-based descriptors for prognosis of lung cancer and HPV status of oropharyngeal cancers.	Lu C and Koyuncu C and Corredor G and Prasanna P and Leo P and Wang X and Janowczyk A and Bera K and Lewis J Jr and Velcheti V and Madabhushi A	2021.0	https://pubmed.ncbi.nlm.nih.gov/33352373/	Excluded
Development and Validation of a Machine Learning Model to Explore Tyrosine Kinase Inhibitor Response in Patients With Stage IV EGFR Variant-Positive Non-Small Cell Lung Cancer.	Song J and Wang L and Ng NN and Zhao M and Shi J and Wu N and Li W and Liu Z and Yeom KW and Tian J	2020.0	https://pubmed.ncbi.nlm.nih.gov/33331920/	Excluded
Deep Learning Predicts Underlying Features on Pathology Images with Therapeutic Relevance for Breast and Gastric Cancer.	Valieris R and Amaro L and Osório CABT and Bueno AP and Rosales Mitrowsky RA and Carraro DM and Nunes DN and Dias-Neto E and Silva ITD	2020.0	https://pubmed.ncbi.nlm.nih.gov/33316873/	Included
Deep learning-assisted magnetic resonance imaging prediction of tumor response to chemotherapy in patients with colorectal liver metastases.	Zhu HB and Xu D and Ye M and Sun L and Zhang XY and Li XT and Nie P and Xing BC and Sun YS	2021.0	https://pubmed.ncbi.nlm.nih.gov/33284998/	Excluded
Deep learning enabled prediction of 5-year survival in pediatric genitourinary rhabdomyosarcoma.	Bhambhvani HP and Zamora A and Velaer K and Greenberg DR and Sheth KR	2021.0	https://pubmed.ncbi.nlm.nih.gov/33276260/	Excluded
Prognostic role of artificial intelligence among patients with hepatocellular cancer: A systematic review.	Lai Q and Spoletini G and Mennini G and Laureiro ZL and Tsilimigras DI and Pawlik TM and Rossi M	2020.0	https://pubmed.ncbi.nlm.nih.gov/33268955/	Excluded
Prediction of breast cancer distant recurrence using natural language processing and knowledge-guided convolutional neural network.	Wang H and Li Y and Khan SA and Luo Y	2020.0	https://pubmed.ncbi.nlm.nih.gov/33250149/	Excluded
Time, pattern, and outcome of medulloblastoma relapse and their association with tumour biology at diagnosis and therapy: a multicentre cohort study.	Hill RM and Richardson S and Schwalbe EC and Hicks D and Lindsey JC and Crosier S and Rafiee G and Grabovska Y and Wharton SB and Jacques TS and Michalski A and Joshi A and Pizer B and Williamson D and Bailey S and Clifford SC	2020.0	https://pubmed.ncbi.nlm.nih.gov/33222802/	Excluded
Comparison of deep learning with regression analysis in creating predictive models for SARS-CoV-2 outcomes.	Abdulaal A and Patel A and Charani E and Denny S and Alqahtani SA and Davies GW and Mughal N and Moore LSP	2020.0	https://pubmed.ncbi.nlm.nih.gov/33213435/	Excluded
Machine Learning-Guided Adjuvant Treatment of Head and Neck Cancer.	Howard FM and Kochanny S and Koshy M and Spiotto M and Pearson AT	2020.0	https://pubmed.ncbi.nlm.nih.gov/33211108/	Excluded
Using Machine Learning Algorithms to Predict Immunotherapy Response in Patients with Advanced Melanoma.	Johannet P and Coudray N and Donnelly DM and Jour G and Illa-Bochaca I and Xia Y and Johnson DB and Wheless L and Patrinely JR and Nomikou S and Rimm DL and Pavlick AC and Weber JS and Zhong J and Tsirigos A and Osman I	2021.0	https://pubmed.ncbi.nlm.nih.gov/33208341/	Excluded
Deep learning in cancer pathology: a new generation of clinical biomarkers.	Echle A and Rindtorff NT and Brinker TJ and Luedde T and Pearson AT and Kather JN	2021.0	https://pubmed.ncbi.nlm.nih.gov/33204028/	Excluded
Context aware deep learning for brain tumor segmentation, subtype classification, and survival prediction using radiology images.	Pei L and Vidyaratne L and Rahman MM and Iftekharuddin KM	2020.0	https://pubmed.ncbi.nlm.nih.gov/33184301/	Excluded
Reimagining T Staging Through Artificial Intelligence and Machine Learning Image Processing Approaches in Digital Pathology.	Bera K and Katz I and Madabhushi A	2020.0	https://pubmed.ncbi.nlm.nih.gov/33166198/	Excluded
Artificial intelligence identifies inflammation and confirms fibroblast foci as prognostic tissue biomarkers in idiopathic pulmonary fibrosis.	Mäkelä K and Mäyränpää MI and Sihvo HK and Bergman P and Sutinen E and Ollila H and Kaarteenaho R and Myllärniemi M	2021.0	https://pubmed.ncbi.nlm.nih.gov/33161029/	Excluded
Recent Updates of Transarterial Chemoembolilzation in Hepatocellular Carcinoma.	Chang Y and Jeong SW and Young Jang J and Jae Kim Y	2020.0	https://pubmed.ncbi.nlm.nih.gov/33142892/	Excluded
Spatial transcriptomics inferred from pathology whole-slide images links tumor heterogeneity to survival in breast and lung cancer.	Levy-Jurgenson A and Tekpli X and Kristensen VN and Yakhini Z	2020.0	https://pubmed.ncbi.nlm.nih.gov/33139755/	Included
Artificial Intelligence-Based Multiclass Classification of Benign or Malignant Mucosal Lesions of the Stomach.	Ma B and Guo Y and Hu W and Yuan F and Zhu Z and Yu Y and Zou H	2020.0	https://pubmed.ncbi.nlm.nih.gov/33132910/	Included
Predicting Deep Learning Based Multi-Omics Parallel Integration Survival Subtypes in Lung Cancer Using Reverse Phase Protein Array Data.	Takahashi S and Asada K and Takasawa K and Shimoyama R and Sakai A and Bolatkan A and Shinkai N and Kobayashi K and Komatsu M and Kaneko S and Sese J and Hamamoto R	2020.0	https://pubmed.ncbi.nlm.nih.gov/33086649/	Excluded
Deep neural network models for computational histopathology: A survey.	Srinidhi CL and Ciga O and Martel AL	2021.0	https://pubmed.ncbi.nlm.nih.gov/33049577/	Excluded
CUP-AI-Dx: A tool for inferring cancer tissue of origin and molecular subtype using RNA gene-expression data and artificial intelligence.	Zhao Y and Pan Z and Namburi S and Pattison A and Posner A and Balachander S and Paisie CA and Reddi HV and Rueter J and Gill AJ and Fox S and Raghav KPS and Flynn WF and Tothill RW and Li S and Karuturi RKM and George J	2020.0	https://pubmed.ncbi.nlm.nih.gov/33039710/	Included
Artificial intelligence quantified tumour-stroma ratio is an independent predictor for overall survival in resectable colorectal cancer.	Zhao K and Li Z and Yao S and Wang Y and Wu X and Xu Z and Wu L and Huang Y and Liang C and Liu Z	2020.0	https://pubmed.ncbi.nlm.nih.gov/33039706/	Included
Artificial intelligence in gastric cancer: Application and future perspectives.	Niu PH and Zhao LL and Wu HL and Zhao DB and Chen YT	2020.0	https://pubmed.ncbi.nlm.nih.gov/33024393/	Excluded
Radiomics may increase the prognostic value for survival in glioblastoma patients when combined with conventional clinical and genetic prognostic models.	Choi Y and Nam Y and Jang J and Shin NY and Lee YS and Ahn KJ and Kim BS and Park JS and Jeon SS and Hong YG	2021.0	https://pubmed.ncbi.nlm.nih.gov/33006658/	Excluded
Exploring prognostic indicators in the pathological images of hepatocellular carcinoma based on deep learning.	Shi JY and Wang X and Ding GY and Dong Z and Han J and Guan Z and Ma LJ and Zheng Y and Zhang L and Yu GZ and Wang XY and Ding ZB and Ke AW and Yang H and Wang L and Ai L and Cao Y and Zhou J and Fan J and Liu X and Gao Q	2021.0	https://pubmed.ncbi.nlm.nih.gov/32998878/	Included
A Prognostic Predictive System Based on Deep Learning for Locoregionally Advanced Nasopharyngeal Carcinoma.	Qiang M and Li C and Sun Y and Sun Y and Ke L and Xie C and Zhang T and Zou Y and Qiu W and Gao M and Li Y and Li X and Zhan Z and Liu K and Chen X and Liang C and Chen Q and Mai H and Xie G and Guo X and Lv X	2021.0	https://pubmed.ncbi.nlm.nih.gov/32970812/	Excluded
Unsupervised Resolution of Histomorphologic Heterogeneity in Renal Cell Carcinoma Using a Brain Tumor-Educated Neural Network.	Faust K and Roohi A and Leon AJ and Leroux E and Dent A and Evans AJ and Pugh TJ and Kalimuthu SN and Djuric U and Diamandis P	2020.0	https://pubmed.ncbi.nlm.nih.gov/32946287/	Included
Liver imaging features by convolutional neural network to predict the metachronous liver metastasis in stage I-III colorectal cancer patients based on preoperative abdominal CT scan.	Lee S and Choe EK and Kim SY and Kim HS and Park KJ and Kim D	2020.0	https://pubmed.ncbi.nlm.nih.gov/32938394/	Excluded
Tumor immune profiles noninvasively estimated by FDG PET with deep learning correlate with immunotherapy response in lung adenocarcinoma.	Park C and Na KJ and Choi H and Ock CY and Ha S and Kim M and Park S and Keam B and Kim TM and Paeng JC and Park IK and Kang CH and Kim DW and Cheon GJ and Kang KW and Kim YT and Heo DS	2020.0	https://pubmed.ncbi.nlm.nih.gov/32929383/	Excluded
A Novel Epitope Quality-Based Immune Escape Mechanism Reveals Patient's Suitability for Immune Checkpoint Inhibition.	Wessolly M and Stephan-Falkenau S and Streubel A and Werner R and Borchert S and Griff S and Mairinger E and Walter RFH and Bauer T and Eberhardt WEE and Blum TG and Schmid KW and Kollmeier J and Mairinger T and Mairinger FD	2020.0	https://pubmed.ncbi.nlm.nih.gov/32922086/	Excluded
High expression of MKK3 is associated with worse clinical outcomes in African American breast cancer patients.	Yang X and Amgad M and Cooper LAD and Du Y and Fu H and Ivanov AA	2020.0	https://pubmed.ncbi.nlm.nih.gov/32873298/	Excluded
Deep Learning of Computed Tomography Virtual Wedge Resection for Prediction of Histologic Usual Interstitial Pneumonitis.	Shaish H and Ahmed FS and Lederer D and D'Souza B and Armenta P and Salvatore M and Saqi A and Huang S and Jambawalikar S and Mutasa S	2021.0	https://pubmed.ncbi.nlm.nih.gov/32857594/	Excluded
Preoperative identification of microvascular invasion in hepatocellular carcinoma by XGBoost and deep learning.	Jiang YQ and Cao SE and Cao S and Chen JN and Wang GY and Shi WQ and Deng YN and Cheng N and Ma K and Zeng KN and Yan XJ and Yang HZ and Huan WJ and Tang WM and Zheng Y and Shao CK and Wang J and Yang Y and Chen GH	2021.0	https://pubmed.ncbi.nlm.nih.gov/32852634/	Excluded
A novel image signature-based radiomics method to achieve precise diagnosis and prognostic stratification of gliomas.	Luo H and Zhuang Q and Wang Y and Abudumijiti A and Shi K and Rominger A and Chen H and Yang Z and Tran V and Wu G and Li Z and Fan Z and Qi Z and Guo Y and Yu J and Shi Z	2021.0	https://pubmed.ncbi.nlm.nih.gov/32829381/	Excluded
The deep learning model combining CT image and clinicopathological information for predicting ALK fusion status and response to ALK-TKI therapy in non-small cell lung cancer patients.	Song Z and Liu T and Shi L and Yu Z and Shen Q and Xu M and Huang Z and Cai Z and Wang W and Xu C and Sun J and Chen M	2021.0	https://pubmed.ncbi.nlm.nih.gov/32794105/	Excluded
Pan-cancer computational histopathology reveals mutations, tumor composition and prognosis.	Fu Y and Jung AW and Torne RV and Gonzalez S and Vöhringer H and Shmatko A and Yates LR and Jimenez-Linan M and Moore L and Gerstung M	2020.0	https://pubmed.ncbi.nlm.nih.gov/35122049/	Included
Early triage of critically ill COVID-19 patients using deep learning.	Liang W and Yao J and Chen A and Lv Q and Zanin M and Liu J and Wong S and Li Y and Lu J and Liang H and Chen G and Guo H and Guo J and Zhou R and Ou L and Zhou N and Chen H and Yang F and Han X and Huan W and Tang W and Guan W and Chen Z and Zhao Y and Sang L and Xu Y and Wang W and Li S and Lu L and Zhang N and Zhong N and Huang J and He J	2020.0	https://pubmed.ncbi.nlm.nih.gov/32669540/	Excluded
Deep learning for glioblastoma segmentation using preoperative magnetic resonance imaging identifies volumetric features associated with survival.	Wan Y and Rahmat R and Price SJ	2020.0	https://pubmed.ncbi.nlm.nih.gov/32662042/	Excluded
Gene-modified Exosomes Protect the Brain Against Prolonged Deep Hypothermic Circulatory Arrest.	Shi J and Jiang X and Gao S and Zhu Y and Liu J and Gu T and Shi E	2021.0	https://pubmed.ncbi.nlm.nih.gov/32652066/	Excluded
Hypothesis-free deep survival learning applied to the tumour microenvironment in gastric cancer.	Meier A and Nekolla K and Hewitt LC and Earle S and Yoshikawa T and Oshima T and Miyagi Y and Huss R and Schmidt G and Grabsch HI	2020.0	https://pubmed.ncbi.nlm.nih.gov/32592447/	Excluded
Automatic T Staging Using Weakly Supervised Deep Learning for Nasopharyngeal Carcinoma on MR Images.	Yang Q and Guo Y and Ou X and Wang J and Hu C	2020.0	https://pubmed.ncbi.nlm.nih.gov/32583578/	Excluded
Deep learning-based CAD schemes for the detection and classification of lung nodules from CT images: A survey.	Mastouri R and Khlifa N and Neji H and Hantous-Zannad S	2020.0	https://pubmed.ncbi.nlm.nih.gov/32568165/	Excluded
Deep learning-based survival prediction for multiple cancer types using histopathology images.	Wulczyn E and Steiner DF and Xu Z and Sadhwani A and Wang H and Flament-Auvigne I and Mermel CH and Chen PC and Liu Y and Stumpe MC	2020.0	https://pubmed.ncbi.nlm.nih.gov/32555646/	Included
Deep Learning for Accurate Diagnosis of Liver Tumor Based on Magnetic Resonance Imaging and Clinical Data.	Zhen SH and Cheng M and Tao YB and Wang YF and Juengpanich S and Jiang ZY and Jiang YK and Yan YY and Lu W and Lue JM and Qian JH and Wu ZY and Sun JH and Lin H and Cai XJ	2020.0	https://pubmed.ncbi.nlm.nih.gov/32547939/	Excluded
Deep-Learning (18)F-FDG Uptake Classification Enables Total Metabolic Tumor Volume Estimation in Diffuse Large B-Cell Lymphoma.	Capobianco N and Meignan M and Cottereau AS and Vercellino L and Sibille L and Spottiswoode B and Zuehlsdorff S and Casasnovas O and Thieblemont C and Buvat I	2021.0	https://pubmed.ncbi.nlm.nih.gov/32532925/	Excluded
Deep learning analysis using FDG-PET to predict treatment outcome in patients with oral cavity squamous cell carcinoma.	Fujima N and Andreu-Arasa VC and Meibom SK and Mercier GA and Salama AR and Truong MT and Sakai O	2020.0	https://pubmed.ncbi.nlm.nih.gov/32524219/	Excluded
Radiomics in neuro-oncology: Basics, workflow, and applications.	Lohmann P and Galldiks N and Kocher M and Heinzel A and Filss CP and Stegmayr C and Mottaghy FM and Fink GR and Jon Shah N and Langen KJ	2021.0	https://pubmed.ncbi.nlm.nih.gov/32522530/	Excluded
Convolutional neural networks for brain tumour segmentation.	Bhandari A and Koppen J and Agzarian M	2020.0	https://pubmed.ncbi.nlm.nih.gov/32514649/	Excluded
Development and Validation of a Deep Learning Model for Non-Small Cell Lung Cancer Survival.	She Y and Jin Z and Wu J and Deng J and Zhang L and Su H and Jiang G and Liu H and Xie D and Cao N and Ren Y and Chen C	2020.0	https://pubmed.ncbi.nlm.nih.gov/32492161/	Excluded
Radiogenomics model for overall survival prediction of glioblastoma.	Wijethilake N and Islam M and Ren H	2020.0	https://pubmed.ncbi.nlm.nih.gov/32488372/	Excluded
Deep-Learning-Based Characterization of Tumor-Infiltrating Lymphocytes in Breast Cancers From Histopathology Images and Multiomics Data.	Lu Z and Xu S and Shao W and Wu Y and Zhang J and Han Z and Feng Q and Huang K	2020.0	https://pubmed.ncbi.nlm.nih.gov/32453636/	Included
The use of artificial intelligence, machine learning and deep learning in oncologic histopathology.	Sultan AS and Elgharib MA and Tavares T and Jessri M and Basile JR	2020.0	https://pubmed.ncbi.nlm.nih.gov/32449232/	Excluded
Prognosis in pathology: Are we "prognosticating" or only establishing correlations between independent variables and survival? A study with various analytics cautions about the overinterpretation of statistical results.	Marchevsky AM and Diniz MA and Manzoor D and Walts AE	2020.0	https://pubmed.ncbi.nlm.nih.gov/32353712/	Excluded
Immune landscape and a novel immunotherapy-related gene signature associated with clinical outcome in early-stage lung adenocarcinoma.	Bao X and Shi R and Zhao T and Wang Y	2020.0	https://pubmed.ncbi.nlm.nih.gov/32333046/	Excluded
Multifaceted radiomics for distant metastasis prediction in head & neck cancer.	Zhou Z and Wang K and Folkert M and Liu H and Jiang S and Sher D and Wang J	2020.0	https://pubmed.ncbi.nlm.nih.gov/32294632/	Excluded
Deep learning-based cancer survival prognosis from RNA-seq data: approaches and evaluations.	Huang Z and Johnson TS and Han Z and Helm B and Cao S and Zhang C and Salama P and Rizkalla M and Yu CY and Cheng J and Xiang S and Zhan X and Zhang J and Huang K	2020.0	https://pubmed.ncbi.nlm.nih.gov/32241264/	Excluded
Artificial Intelligence Analysis of Gene Expression Data Predicted the Prognosis of Patients with Diffuse Large B-Cell Lymphoma.	Carreras J and Hamoudi R and Nakamura N	2020.0	https://pubmed.ncbi.nlm.nih.gov/32219808/	Excluded
Automated detection algorithm for C4d immunostaining showed comparable diagnostic performance to pathologists in renal allograft biopsy.	Choi G and Kim YG and Cho H and Kim N and Lee H and Moon KC and Go H	2020.0	https://pubmed.ncbi.nlm.nih.gov/32218521/	Excluded
The study of multiple diagnosis models of human prostate cancer based on Taylor database by artificial neural networks.	Jiang FN and Dai LJ and Wu YD and Yang SB and Liang YX and Zhang X and Zou CY and He RQ and Xu XM and Zhong WD	2020.0	https://pubmed.ncbi.nlm.nih.gov/32217993/	Excluded
Comprehensive Molecular and Pathologic Evaluation of Transitional Mesothelioma Assisted by Deep Learning Approach: A Multi-Institutional Study of the International Mesothelioma Panel from the MESOPATH Reference Center.	Galateau Salle F and Le Stang N and Tirode F and Courtiol P and Nicholson AG and Tsao MS and Tazelaar HD and Churg A and Dacic S and Roggli V and Pissaloux D and Maussion C and Moarii M and Beasley MB and Begueret H and Chapel DB and Copin MC and Gibbs AR and Klebe S and Lantuejoul S and Nabeshima K and Vignaud JM and Attanoos R and Brcic L and Capron F and Chirieac LR and Damiola F and Sequeiros…	2020.0	https://pubmed.ncbi.nlm.nih.gov/32165206/	Excluded
DePicT Melanoma Deep-CLASS: a deep convolutional neural networks approach to classify skin lesion images.	Nasiri S and Helsper J and Jung M and Fathi M	2020.0	https://pubmed.ncbi.nlm.nih.gov/32164530/	Excluded
The Application of Deep Learning in Cancer Prognosis Prediction.	Zhu W and Xie L and Han J and Guo X	2020.0	https://pubmed.ncbi.nlm.nih.gov/32150991/	Excluded
Conventional Filtering Versus U-Net Based Models for Pulmonary Nodule Segmentation in CT Images.	Rocha J and Cunha A and Mendonça AM	2020.0	https://pubmed.ncbi.nlm.nih.gov/32140870/	Excluded
Early detection of pancreatic cancer.	Pereira SP and Oldfield L and Ney A and Hart PA and Keane MG and Pandol SJ and Li D and Greenhalf W and Jeon CY and Koay EJ and Almario CV and Halloran C and Lennon AM and Costello E	2020.0	https://pubmed.ncbi.nlm.nih.gov/32135127/	Excluded
Artificial intelligence as the next step towards precision pathology.	Acs B and Rantalainen M and Hartman J	2020.0	https://pubmed.ncbi.nlm.nih.gov/32128929/	Excluded
DeepSurvNet: deep survival convolutional network for brain cancer survival rate classification based on histopathological images.	Zadeh Shirazi A and Fornaciari E and Bagherian NS and Ebert LM and Koszyca B and Gomez GA	2020.0	https://pubmed.ncbi.nlm.nih.gov/32124225/	Excluded
Predicting Survival After Hepatocellular Carcinoma Resection Using Deep Learning on Histological Slides.	Saillard C and Schmauch B and Laifa O and Moarii M and Toldo S and Zaslavskiy M and Pronier E and Laurent A and Amaddeo G and Regnault H and Sommacale D and Ziol M and Pawlotsky JM and Mulé S and Luciani A and Wainrib G and Clozel T and Courtiol P and Calderaro J	2020.0	https://pubmed.ncbi.nlm.nih.gov/32108950/	Included
Prognostic significance of mesothelin expression in colorectal cancer disclosed by area-specific four-point tissue microarrays.	Shiraishi T and Shinto E and Nearchou IP and Tsuda H and Kajiwara Y and Einama T and Caie PD and Kishi Y and Ueno H	2020.0	https://pubmed.ncbi.nlm.nih.gov/32107600/	Included
Deep learning-based radiomic features for improving neoadjuvant chemoradiation response prediction in locally advanced rectal cancer.	Fu J and Zhong X and Li N and Van Dams R and Lewis J and Sung K and Raldow AC and Jin J and Qi XS	2020.0	https://pubmed.ncbi.nlm.nih.gov/32092710/	Excluded
A quantitative imaging biomarker for predicting disease-free-survival-associated histologic subgroups in lung adenocarcinoma.	Lu L and Wang D and Wang L and E L and Guo P and Li Z and Xiang J and Yang H and Li H and Yin S and Schwartz LH and Xie C and Zhao B	2020.0	https://pubmed.ncbi.nlm.nih.gov/32086583/	Excluded
Connectome-Based Propagation Model in Amyotrophic Lateral Sclerosis.	Meier JM and van der Burgh HK and Nitert AD and Bede P and de Lange SC and Hardiman O and van den Berg LH and van den Heuvel MP	2020.0	https://pubmed.ncbi.nlm.nih.gov/32072667/	Excluded
DeepBTS: Prediction of Recurrence-free Survival of Non-small Cell Lung Cancer Using a Time-binned Deep Neural Network.	Lee B and Chun SH and Hong JH and Woo IS and Kim S and Jeong JW and Kim JJ and Lee HW and Na SJ and Beck KS and Gil B and Park S and An HJ and Ko YH	2020.0	https://pubmed.ncbi.nlm.nih.gov/32029785/	Excluded
Deep learning for prediction of colorectal cancer outcome: a discovery and validation study.	Skrede OJ and De Raedt S and Kleppe A and Hveem TS and Liestøl K and Maddison J and Askautrud HA and Pradhan M and Nesheim JA and Albregtsen F and Farstad IN and Domingo E and Church DN and Nesbakken A and Shepherd NA and Tomlinson I and Kerr R and Novelli M and Kerr DJ and Danielsen HE	2020.0	https://pubmed.ncbi.nlm.nih.gov/32007170/	Excluded
A deep learning image-based intrinsic molecular subtype classifier of breast tumors reveals tumor heterogeneity that may affect survival.	Jaber MI and Song B and Taylor C and Vaske CJ and Benz SC and Rabizadeh S and Soon-Shiong P and Szeto CW	2020.0	https://pubmed.ncbi.nlm.nih.gov/31992350/	Included
Deep profiling of apoptotic pathways with mass cytometry identifies a synergistic drug combination for killing myeloma cells.	Teh CE and Gong JN and Segal D and Tan T and Vandenberg CJ and Fedele PL and Low MSY and Grigoriadis G and Harrison SJ and Strasser A and Roberts AW and Huang DCS and Nolan GP and Gray DHD and Ko ME	2020.0	https://pubmed.ncbi.nlm.nih.gov/31988495/	Excluded
From Deep Learning Towards Finding Skin Lesion Biomarkers.	Li X and Wu J and Chen EZ and Jiang H	2019.0	https://pubmed.ncbi.nlm.nih.gov/31946474/	Excluded
Effect of Radiation Doses to the Heart on Survival for Stereotactic Ablative Radiotherapy for Early-stage Non-Small-cell Lung Cancer: An Artificial Neural Network Approach.	Chan ST and Ruan D and Shaverdian N and Raghavan G and Cao M and Lee P	2020.0	https://pubmed.ncbi.nlm.nih.gov/31932217/	Excluded
Development and Validation of a Deep Learning CT Signature to Predict Survival and Chemotherapy Benefit in Gastric Cancer: A Multicenter, Retrospective Study.	Jiang Y and Jin C and Yu H and Wu J and Chen C and Yuan Q and Huang W and Hu Y and Xu Y and Zhou Z and Fisher GA Jr and Li G and Li R	2021.0	https://pubmed.ncbi.nlm.nih.gov/31913871/	Excluded
Deep learning pathological microscopic features in endemic nasopharyngeal cancer: Prognostic value and protentional role for individual induction chemotherapy.	Liu K and Xia W and Qiang M and Chen X and Liu J and Guo X and Lv X	2020.0	https://pubmed.ncbi.nlm.nih.gov/31860791/	Included
Classification of Mammogram Images Using Multiscale all Convolutional Neural Network (MA-CNN).	Agnes SA and Anitha J and Pandian SIA and Peter JD	2019.0	https://pubmed.ncbi.nlm.nih.gov/31838610/	Excluded
Deep segmentation networks predict survival of non-small cell lung cancer.	Baek S and He Y and Allen BG and Buatti JM and Smith BJ and Tong L and Sun Z and Wu J and Diehn M and Loo BW and Plichta KA and Seyedin SN and Gannon M and Cabel KR and Kim Y and Wu X	2019.0	https://pubmed.ncbi.nlm.nih.gov/31754135/	Excluded
Integrating multi-platform genomic datasets for kidney renal clear cell carcinoma subtyping using stacked denoising autoencoders.	Gu T and Zhao X	2019.0	https://pubmed.ncbi.nlm.nih.gov/31723226/	Excluded
Deep learning-based model for predicting progression in patients with head and neck squamous cell carcinoma.	Zhao Z and Li Y and Wu Y and Chen R	2020.0	https://pubmed.ncbi.nlm.nih.gov/31658045/	Excluded
Presence of Glandular Cells at the Preoperative Cervical Cytology and Local Recurrence in Endometrial Cancer.	Casarin J and Bogani G and Serati M and Pinelli C and Laganà AS and Garzon S and Raspagliesi F and Ghezzi F	2020.0	https://pubmed.ncbi.nlm.nih.gov/31651558/	Excluded
Deep Learning Based on Standard H&E Images of Primary Melanoma Tumors Identifies Patients at Risk for Visceral Recurrence and Death.	Kulkarni PM and Robinson EJ and Sarin Pradhan J and Gartrell-Corrado RD and Rohr BR and Trager MH and Geskin LJ and Kluger HM and Wong PF and Acs B and Rizk EM and Yang C and Mondal M and Moore MR and Osman I and Phelps R and Horst BA and Chen ZS and Ferringer T and Rimm DL and Wang J and Saenger YM	2020.0	https://pubmed.ncbi.nlm.nih.gov/31636101/	Included
Statistical Analysis of Survival Models Using Feature Quantification on Prostate Cancer Histopathological Images.	Ren J and Singer EA and Sadimin E and Foran DJ and Qi X	2019.0	https://pubmed.ncbi.nlm.nih.gov/31620309/	Included
Natural Language Processing Approaches to Detect the Timeline of Metastatic Recurrence of Breast Cancer.	Banerjee I and Bozkurt S and Caswell-Jin JL and Kurian AW and Rubin DL	2019.0	https://pubmed.ncbi.nlm.nih.gov/31584836/	Excluded
Combining pretreatment plasma Epstein-Barr virus DNA level and cervical node necrosis improves prognostic stratification in patients with nasopharyngeal carcinoma: A cohort study.	Du YY and Luo DH and Sun XS and Tang LQ and Mai HQ and Chen QY and Zhong JH and Mai DM and Zhang WR and Chen WH and Mo HY	2019.0	https://pubmed.ncbi.nlm.nih.gov/31513364/	Excluded
Automated Lung Nodule Detection and Classification Using Deep Learning Combined with Multiple Strategies.	Nasrullah N and Sang J and Alam MS and Mateen M and Cai B and Hu H	2019.0	https://pubmed.ncbi.nlm.nih.gov/31466261/	Excluded
Semi-supervised adversarial model for benign-malignant lung nodule classification on chest CT.	Xie Y and Zhang J and Xia Y	2019.0	https://pubmed.ncbi.nlm.nih.gov/31352126/	Excluded
Brain Tumour Segmentation Using Convolutional Neural Network with Tensor Flow.	Malathi M and Sinthia P	2019.0	https://pubmed.ncbi.nlm.nih.gov/31350971/	Excluded
Pan-Renal Cell Carcinoma classification and survival prediction from histopathology images using deep learning.	Tabibu S and Vinod PK and Jawahar CV	2019.0	https://pubmed.ncbi.nlm.nih.gov/31324828/	Included
Assessing micrometastases as a target for nanoparticles using 3D microscopy and machine learning.	Kingston BR and Syed AM and Ngai J and Sindhwani S and Chan WCW	2019.0	https://pubmed.ncbi.nlm.nih.gov/31285340/	Excluded
A new robotic tactile sensor with bio-mimetic structural colour inspired by Morpho butterflies.	Zhu Y and Hao J and Li W and Yang J and Dong E	2019.0	https://pubmed.ncbi.nlm.nih.gov/31284276/	Excluded
Microvascularity detection and quantification in glioma: a novel deep-learning-based framework.	Li X and Tang Q and Yu J and Wang Y and Shi Z	2019.0	https://pubmed.ncbi.nlm.nih.gov/31201368/	Included
Morphological classification of pancreatic ductal adenocarcinoma that predicts molecular subtypes and correlates with clinical outcome.	N Kalimuthu S and Wilson GW and Grant RC and Seto M and O'Kane G and Vajpeyi R and Notta F and Gallinger S and Chetty R	2020.0	https://pubmed.ncbi.nlm.nih.gov/31201285/	Excluded
A review on brain tumor diagnosis from MRI images: Practical implications, key achievements, and lessons learned.	Abd-Ellah MK and Awad AI and Khalaf AAM and Hamed HFA	2019.0	https://pubmed.ncbi.nlm.nih.gov/31173851/	Excluded
ONCOhabitats: A system for glioblastoma heterogeneity assessment through MRI.	Juan-Albarracín J and Fuster-Garcia E and García-Ferrando GA and García-Gómez JM	2019.0	https://pubmed.ncbi.nlm.nih.gov/31160012/	Excluded
Classification of benign and malignant lung nodules from CT images based on hybrid features.	Zhang G and Yang Z and Gong L and Jiang S and Wang L	2019.0	https://pubmed.ncbi.nlm.nih.gov/31141794/	Excluded
Breast cancer outcome prediction with tumour tissue images and machine learning.	Turkki R and Byckhov D and Lundin M and Isola J and Nordling S and Kovanen PE and Verrill C and von Smitten K and Joensuu H and Lundin J and Linder N	2019.0	https://pubmed.ncbi.nlm.nih.gov/31119567/	Included
Deep learning-based survival prediction of oral cancer patients.	Kim DW and Lee S and Kwon S and Nam W and Cha IH and Kim HJ	2019.0	https://pubmed.ncbi.nlm.nih.gov/31061433/	Excluded
Prognostic Value of Cervical Nodal Necrosis Observed in Preoperative CT and MRI of Patients With Tongue Squamous Cell Carcinoma and Cervical Node Metastases: A Retrospective Study.	Baik SH and Seo JW and Kim JH and Lee SK and Choi EC and Kim J	2019.0	https://pubmed.ncbi.nlm.nih.gov/31039018/	Excluded
Deep Learning Predicts Lung Cancer Treatment Response from Serial Medical Imaging.	Xu Y and Hosny A and Zeleznik R and Parmar C and Coroller T and Franco I and Mak RH and Aerts HJWL	2019.0	https://pubmed.ncbi.nlm.nih.gov/31010833/	Excluded
Deep learning and manual assessment show that the absolute mitotic count does not contain prognostic information in triple negative breast cancer.	Balkenhol MCA and Bult P and Tellez D and Vreuls W and Clahsen PC and Ciompi F and van der Laak JAWM	2019.0	https://pubmed.ncbi.nlm.nih.gov/30989469/	Included
Prognostic Value of Deep Learning PET/CT-Based Radiomics: Potential Role for Future Individual Induction Chemotherapy in Advanced Nasopharyngeal Carcinoma.	Peng H and Dong D and Fang MJ and Li L and Tang LL and Chen L and Li WF and Mao YP and Fan W and Liu LZ and Tian L and Lin AH and Sun Y and Tian J and Ma J	2019.0	https://pubmed.ncbi.nlm.nih.gov/30975664/	Excluded
Deep Learning With Sampling in Colon Cancer Histology.	Shapcott M and Hewitt KJ and Rajpoot N	2019.0	https://pubmed.ncbi.nlm.nih.gov/30972333/	Excluded
Imaging in pleural mesothelioma: A review of the 14th International Conference of the International Mesothelioma Interest Group.	Armato SG 3rd and Francis RJ and Katz SI and Ak G and Opitz I and Gudmundsson E and Blyth KG and Gupta A	2019.0	https://pubmed.ncbi.nlm.nih.gov/30885330/	Excluded
Recurrence analysis on prostate cancer patients with Gleason score 7 using integrated histopathology whole-slide images and genomic data through deep neural networks.	Ren J and Karagoz K and Gatza ML and Singer EA and Sadimin E and Foran DJ and Qi X	2018.0	https://pubmed.ncbi.nlm.nih.gov/30840742/	Included
Computer aided quantification of intratumoral stroma yields an independent prognosticator in rectal cancer.	Geessink OGF and Baidoshvili A and Klaase JM and Ehteshami Bejnordi B and Litjens GJS and van Pelt GW and Mesker WE and Nagtegaal ID and Ciompi F and van der Laak JAWM	2019.0	https://pubmed.ncbi.nlm.nih.gov/30825182/	Included
An Enhancement of Deep Learning Algorithm for Brain Tumor Segmentation Using Kernel Based CNN with M-SVM.	Thillaikkarasi R and Saravanan S	2019.0	https://pubmed.ncbi.nlm.nih.gov/30810822/	Excluded
Artificial intelligence system of faster region-based convolutional neural network surpassing senior radiologists in evaluation of metastatic lymph nodes of rectal cancer.	Ding L and Liu GW and Zhao BC and Zhou YP and Li S and Zhang ZD and Guo YT and Li AQ and Lu Y and Yao HW and Yuan WT and Wang GY and Zhang DL and Wang L	2019.0	https://pubmed.ncbi.nlm.nih.gov/30707177/	Excluded
Predicting survival from colorectal cancer histology slides using deep learning: A retrospective multicenter study.	Kather JN and Krisam J and Charoentong P and Luedde T and Herpel E and Weis CA and Gaiser T and Marx A and Valous NA and Ferber D and Jansen L and Reyes-Aldasoro CC and Zörnig I and Jäger D and Brenner H and Chang-Claude J and Hoffmeister M and Halama N	2019.0	https://pubmed.ncbi.nlm.nih.gov/30677016/	Included
Deep Learning-Based Survival Analysis Identified Associations Between Molecular Subtype and Optimal Adjuvant Treatment of Patients With Gastric Cancer.	Lee J and An JY and Choi MG and Park SH and Kim ST and Lee JH and Sohn TS and Bae JM and Kim S and Lee H and Min BH and Kim JJ and Jeong WK and Choi DI and Kim KM and Kang WK and Kim M and Seo SW	2018.0	https://pubmed.ncbi.nlm.nih.gov/30652558/	Excluded
Prognostic Gene Discovery in Glioblastoma Patients using Deep Learning.	Wong KK and Rostomily R and Wong STC	2019.0	https://pubmed.ncbi.nlm.nih.gov/30626092/	Excluded
Survival outcome prediction in cervical cancer: Cox models vs deep-learning model.	Matsuo K and Purushotham S and Jiang B and Mandelbaum RS and Takiuchi T and Liu Y and Roman LD	2019.0	https://pubmed.ncbi.nlm.nih.gov/30582927/	Excluded
PASNet: pathway-associated sparse deep neural network for prognosis prediction from high-throughput data.	Hao J and Kim Y and Kim TK and Kang M	2018.0	https://pubmed.ncbi.nlm.nih.gov/30558539/	Excluded
Distillation of the clinical algorithm improves prognosis by multi-task deep learning in high-risk Neuroblastoma.	Maggio V and Chierici M and Jurman G and Furlanello C	2018.0	https://pubmed.ncbi.nlm.nih.gov/30532223/	Excluded
Neuroprotective effects of a novel carnosine-hydrazide derivative on hippocampal CA1 damage after transient cerebral ischemia.	Noguchi K and Ali TFS and Miyoshi J and Orito K and Negoto T and Biswas T and Taira N and Koga R and Okamoto Y and Fujita M and Otsuka M and Morioka M	2019.0	https://pubmed.ncbi.nlm.nih.gov/30522055/	Excluded
Deep learning for lung cancer prognostication: A retrospective multi-cohort radiomics study.	Hosny A and Parmar C and Coroller TP and Grossmann P and Zeleznik R and Kumar A and Bussink J and Gillies RJ and Mak RH and Aerts HJWL	2018.0	https://pubmed.ncbi.nlm.nih.gov/30500819/	Excluded
Precision immunoprofiling by image analysis and artificial intelligence.	Koelzer VH and Sirinukunwattana K and Rittscher J and Mertz KD	2019.0	https://pubmed.ncbi.nlm.nih.gov/30470933/	Excluded
Using Multi-level Convolutional Neural Network for Classification of Lung Nodules on CT images.	Lyu J and Ling SH	2018.0	https://pubmed.ncbi.nlm.nih.gov/30440489/	Excluded
Deep Learning Models Differentiate Tumor Grades from H&E Stained Histology Sections.	Khoshdeli M and Borowsky A and Parvin B	2018.0	https://pubmed.ncbi.nlm.nih.gov/30440473/	Excluded
Deep learning approach for survival prediction for patients with synovial sarcoma.	Han I and Kim JH and Park H and Kim HS and Seo SW	2018.0	https://pubmed.ncbi.nlm.nih.gov/30261823/	Excluded
A Structured Tumor-Immune Microenvironment in Triple Negative Breast Cancer Revealed by Multiplexed Ion Beam Imaging.	Keren L and Bosse M and Marquez D and Angoshtari R and Jain S and Varma S and Yang SR and Kurian A and Van Valen D and West R and Bendall SC and Angelo M	2018.0	https://pubmed.ncbi.nlm.nih.gov/30193111/	Excluded
Dimerization quality control ensures neuronal development and survival.	Mena EL and Kjolby RAS and Saxton RA and Werner A and Lew BG and Boyle JM and Harland R and Rape M	2018.0	https://pubmed.ncbi.nlm.nih.gov/30190310/	Excluded
MicroRNA-150 contributes to ischemic stroke through its effect on cerebral cortical neuron survival and function by inhibiting ERK1/2 axis via Mal.	Lv H and Li J and Che YQ	2019.0	https://pubmed.ncbi.nlm.nih.gov/30144062/	Excluded
Automated Gleason grading of prostate cancer tissue microarrays via deep learning.	Arvaniti E and Fricker KS and Moret M and Rupp N and Hermanns T and Fankhauser C and Wey N and Wild PJ and Rüschoff JH and Claassen M	2018.0	https://pubmed.ncbi.nlm.nih.gov/30104757/	Included
Tumor Identification in Colorectal Histology Images Using a Convolutional Neural Network.	Yoon H and Lee J and Oh JE and Kim HR and Lee S and Chang HJ and Sohn DK	2019.0	https://pubmed.ncbi.nlm.nih.gov/30066123/	Included
Classification of Tumor Epithelium and Stroma by Exploiting Image Features Learned by Deep Convolutional Neural Networks.	Du Y and Zhang R and Zargari A and Thai TC and Gunderson CC and Moxley KM and Liu H and Zheng B and Qiu Y	2018.0	https://pubmed.ncbi.nlm.nih.gov/30051247/	Included
Artificial intelligence weights the importance of factors predicting complete cytoreduction at secondary cytoreductive surgery for recurrent ovarian cancer.	Bogani G and Rossetti D and Ditto A and Martinelli F and Chiappa V and Mosca L and Leone Roberti Maggiore U and Ferla S and Lorusso D and Raspagliesi F	2018.0	https://pubmed.ncbi.nlm.nih.gov/30022630/	Excluded
Comprehensive analysis of lung cancer pathology images to discover tumor shape and boundary features that predict survival outcome.	Wang S and Chen A and Yang L and Cai L and Xie Y and Fujimoto J and Gazdar A and Xiao G	2018.0	https://pubmed.ncbi.nlm.nih.gov/29991684/	Included
RankProd Combined with Genetic Algorithm Optimized Artificial Neural Network Establishes a Diagnostic and Prognostic Prediction Model that Revealed C1QTNF3 as a Biomarker for Prostate Cancer.	Hou Q and Bing ZT and Hu C and Li MY and Yang KH and Mo Z and Xie XW and Liao JL and Lu Y and Horie S and Lou MW	2018.0	https://pubmed.ncbi.nlm.nih.gov/29861410/	Excluded
Gene expression profiling of 1200 pancreatic ductal adenocarcinoma reveals novel subtypes.	Zhao L and Zhao H and Yan H	2018.0	https://pubmed.ncbi.nlm.nih.gov/29843660/	Excluded
Discontinuation of tyrosine kinase inhibitor therapy in chronic myeloid leukaemia (EURO-SKI): a prespecified interim analysis of a prospective, multicentre, non-randomised, trial.	Saussele S and Richter J and Guilhot J and Gruber FX and Hjorth-Hansen H and Almeida A and Janssen JJWM and Mayer J and Koskenvesa P and Panayiotidis P and Olsson-Strömberg U and Martinez-Lopez J and Rousselot P and Vestergaard H and Ehrencrona H and Kairisto V and Machová Poláková K and Müller MC and Mustjoki S and Berger MG and Fabarius A and Hofmann WK and Hochhaus A and Pfirrmann M and Mahon …	2018.0	https://pubmed.ncbi.nlm.nih.gov/29735299/	Excluded
Association of Pathological Fibrosis With Renal Survival Using Deep Neural Networks.	Kolachalama VB and Singh P and Lin CQ and Mun D and Belghasem ME and Henderson JM and Francis JM and Salant DJ and Chitalia VC	2018.0	https://pubmed.ncbi.nlm.nih.gov/29725651/	Excluded
Prognostic relevance and performance characteristics of serum IGFBP-2 and PAPP-A in women with breast cancer: a long-term Danish cohort study.	Espelund U and Renehan AG and Cold S and Oxvig C and Lancashire L and Su Z and Flyvbjerg A and Frystyk J	2018.0	https://pubmed.ncbi.nlm.nih.gov/29722920/	Excluded
DNA Methylation Signatures Predicting Bevacizumab Efficacy in Metastatic Breast Cancer.	Gampenrieder SP and Rinnerthaler G and Hackl H and Pulverer W and Weinhaeusel A and Ilic S and Hufnagl C and Hauser-Kronberger C and Egle A and Risch A and Greil R	2018.0	https://pubmed.ncbi.nlm.nih.gov/29721079/	Excluded
A Risk Stratification Model for Lung Cancer Based on Gene Coexpression Network and Deep Learning.	Choi H and Na KJ	2018.0	https://pubmed.ncbi.nlm.nih.gov/29581968/	Excluded
Prediction of Overall Survival and Novel Classification of Patients with Gastric Cancer Using the Survival Recurrent Network.	Oh SE and Seo SW and Choi MG and Sohn TS and Bae JM and Kim S	2018.0	https://pubmed.ncbi.nlm.nih.gov/29497908/	Excluded
DeepSurv: personalized treatment recommender system using a Cox proportional hazards deep neural network.	Katzman JL and Shaham U and Cloninger A and Bates J and Jiang T and Kluger Y	2018.0	https://pubmed.ncbi.nlm.nih.gov/29482517/	Excluded
Added Value of Estrogen Receptor, Progesterone Receptor, and L1 Cell Adhesion Molecule Expression to Histology-Based Endometrial Carcinoma Recurrence Prediction Models: An ENITEC Collaboration Study.	van der Putten LJM and Visser NCM and van de Vijver K and Santacana M and Bronsert P and Bulten J and Hirschfeld M and Colas E and Gil-Moreno A and Garcia A and Mancebo G and Alameda F and Trovik J and Kopperud RK and Huvila J and Schrauwen S and Koskas M and Walker F and Weinberger V and Minar L and Jandakova E and Snijders MPLM and van den Berg-van Erp S and Matias-Guiu X and Salvesen HB and We…	2018.0	https://pubmed.ncbi.nlm.nih.gov/29324536/	Excluded
[What's new in oncodermatology?].	Lebbé C	2017.0	https://pubmed.ncbi.nlm.nih.gov/29249251/	Excluded
Deep Integrative Analysis for Survival Prediction.	Huang C and Zhang A and Xiao G	2018.0	https://pubmed.ncbi.nlm.nih.gov/29218895/	Excluded
Residual Convolutional Neural Network for the Determination of IDH Status in Low- and High-Grade Gliomas from MR Imaging.	Chang K and Bai HX and Zhou H and Su C and Bi WL and Agbodza E and Kavouridis VK and Senders JT and Boaro A and Beers A and Zhang B and Capellini A and Liao W and Shen Q and Li X and Xiao B and Cryan J and Ramkissoon S and Ramkissoon L and Ligon K and Wen PY and Bindra RS and Woo J and Arnaout O and Gerstner ER and Zhang PJ and Rosen BR and Yang L and Huang RY and Kalpathy-Cramer J	2018.0	https://pubmed.ncbi.nlm.nih.gov/29167275/	Excluded
Combined prognostic value of pretreatment anemia and cervical node necrosis in patients with nasopharyngeal carcinoma receiving intensity-modulated radiotherapy: A large-scale retrospective study.	Zhang LL and Zhou GQ and Li YY and Tang LL and Mao YP and Lin AH and Ma J and Qi ZY and Sun Y	2017.0	https://pubmed.ncbi.nlm.nih.gov/29034992/	Excluded
Deep Learning-Based Multi-Omics Integration Robustly Predicts Survival in Liver Cancer.	Chaudhary K and Poirion OB and Lu L and Garmire LX	2018.0	https://pubmed.ncbi.nlm.nih.gov/28982688/	Included
Predicting clinical outcomes from large scale cancer genomic profiles with deep survival models.	Yousefi S and Amrollahi F and Amgad M and Dong C and Lewis JE and Song C and Gutman DA and Halani SH and Velazquez Vega JE and Brat DJ and Cooper LAD	2017.0	https://pubmed.ncbi.nlm.nih.gov/28916782/	Excluded
Precision Diagnosis Of Melanoma And Other Skin Lesions From Digital Images.	Bhattacharya A and Young A and Wong A and Stalling S and Wei M and Hadley D	2017.0	https://pubmed.ncbi.nlm.nih.gov/28815132/	Excluded
Predicting Deletion of Chromosomal Arms 1p/19q in Low-Grade Gliomas from MR Images Using Machine Intelligence.	Akkus Z and Ali I and Sedlář J and Agrawal JP and Parney IF and Giannini C and Erickson BJ	2017.0	https://pubmed.ncbi.nlm.nih.gov/28600641/	Excluded
Salience and default mode network dysregulation in chronic cocaine users predict treatment outcome.	Geng X and Hu Y and Gu H and Salmeron BJ and Adinoff B and Stein EA and Yang Y	2017.0	https://pubmed.ncbi.nlm.nih.gov/28334915/	Excluded
Prediction of chronic damage in systemic lupus erythematosus by using machine-learning models.	Ceccarelli F and Sciandrone M and Perricone C and Galvan G and Morelli F and Vicente LN and Leccese I and Massaro L and Cipriano E and Spinelli FR and Alessandri C and Valesini G and Conti F	2017.0	https://pubmed.ncbi.nlm.nih.gov/28329014/	Excluded
Neoadjuvant chemotherapy followed by concurrent chemoradiotherapy versus concurrent chemoradiotherapy alone in nasopharyngeal carcinoma patients with cervical nodal necrosis.	Lan M and Chen C and Huang Y and Tian L and Duan Z and Han F and Liao J and Deng M and Sio TT and Prayongrat A and Zheng L and Wu S and Lu T	2017.0	https://pubmed.ncbi.nlm.nih.gov/28211482/	Excluded
3D Deep Learning for Multi-modal Imaging-Guided Survival Time Prediction of Brain Tumor Patients.	Nie D and Zhang H and Adeli E and Liu L and Shen D	2016.0	https://pubmed.ncbi.nlm.nih.gov/28149967/	Excluded
A comprehensive non-invasive framework for diagnosing prostate cancer.	Reda I and Shalaby A and Elmogy M and Elfotouh AA and Khalifa F and El-Ghar MA and Hosseini-Asl E and Gimel'farb G and Werghi N and El-Baz A	2017.0	https://pubmed.ncbi.nlm.nih.gov/28063376/	Excluded
Neural networks improve brain cancer detection with Raman spectroscopy in the presence of operating room light artifacts.	Jermyn M and Desroches J and Mercier J and Tremblay MA and St-Arnaud K and Guiot MC and Petrecca K and Leblond F	2016.0	https://pubmed.ncbi.nlm.nih.gov/27604560/	Excluded
L1CAM expression in endometrial carcinomas: an ENITEC collaboration study.	van der Putten LJ and Visser NC and van de Vijver K and Santacana M and Bronsert P and Bulten J and Hirschfeld M and Colas E and Gil-Moreno A and Garcia A and Mancebo G and Alameda F and Trovik J and Kopperud RK and Huvila J and Schrauwen S and Koskas M and Walker F and Weinberger V and Minar L and Jandakova E and Snijders MP and van den Berg-van Erp S and Matias-Guiu X and Salvesen HB and Amant …	2016.0	https://pubmed.ncbi.nlm.nih.gov/27505134/	Excluded
Prolonged Treatment with Propofol Transiently Impairs Proliferation but Not Survival of Rat Neural Progenitor Cells In Vitro.	Palanisamy A and Friese MB and Cotran E and Moller L and Boyd JD and Crosby G and Culley DJ	2016.0	https://pubmed.ncbi.nlm.nih.gov/27379684/	Excluded
A scoring system based on artificial neural network for predicting 10-year survival in stage II A colon cancer patients after radical surgery.	Peng JH and Fang YJ and Li CX and Ou QJ and Jiang W and Lu SX and Lu ZH and Li PX and Yun JP and Zhang RX and Pan ZZ and Wan de S	2016.0	https://pubmed.ncbi.nlm.nih.gov/27008710/	Excluded
Novel Approaches for Diagnosing Melanoma Skin Lesions Through Supervised and Deep Learning Algorithms.	Premaladha J and Ravichandran KS	2016.0	https://pubmed.ncbi.nlm.nih.gov/26872778/	Excluded
Antiproliferative and proapoptotic effects of a pyrrole containing arylthioindole in human Jurkat leukemia cell line and multidrug-resistant Jurkat/A4 cells.	Philchenkov AA and Zavelevich MP and Tryndyak VP and Kuiava LM and Blokhin DY and Miura K and Silvestri R and Pogribny IP	2015.0	https://pubmed.ncbi.nlm.nih.gov/26785947/	Excluded
Loss of heterozygosis on chromosome 18q21-23 and muscle-invasive bladder cancer natural history.	Cai T and Mondaini N and Tiscione D and Dal Canto M and Santi R and Bartoletti R and Nesi G	2015.0	https://pubmed.ncbi.nlm.nih.gov/26622891/	Excluded
Impact of SNP array karyotyping on the diagnosis and the outcome of chronic myelomonocytic leukemia with low risk cytogenetic features or no metaphases.	Palomo L and Xicoy B and Garcia O and Mallo M and Ademà V and Cabezón M and Arnan M and Pomares H and José Larrayoz M and José Calasanz M and Maciejewski JP and Huang D and Shih LY and Ogawa S and Cervera J and Such E and Coll R and Grau J and Solé F and Zamora L	2016.0	https://pubmed.ncbi.nlm.nih.gov/26509444/	Excluded
Prognostic Value of Cervical Nodal Necrosis in Nasopharyngeal Carcinoma: Analysis of 1800 Patients with Positive Cervical Nodal Metastasis at MR Imaging.	Lan M and Huang Y and Chen CY and Han F and Wu SX and Tian L and Zheng L and Lu TX	2015.0	https://pubmed.ncbi.nlm.nih.gov/25759968/	Excluded
Automated Grading of Gliomas using Deep Learning in Digital Pathology Images: A modular approach with ensemble of convolutional neural networks.	Ertosun MG and Rubin DL	2015.0	https://pubmed.ncbi.nlm.nih.gov/26958289/	Included
Covalently linked hopanoid-lipid A improves outer-membrane resistance of a Bradyrhizobium symbiont of legumes.	Silipo A and Vitiello G and Gully D and Sturiale L and Chaintreuil C and Fardoux J and Gargani D and Lee HI and Kulkarni G and Busset N and Marchetti R and Palmigiano A and Moll H and Engel R and Lanzetta R and Paduano L and Parrilli M and Chang WS and Holst O and Newman DK and Garozzo D and D'Errico G and Giraud E and Molinaro A	2014.0	https://pubmed.ncbi.nlm.nih.gov/25355435/	Excluded
Olfactory learning promotes input-specific synaptic plasticity in adult-born neurons.	Lepousez G and Nissant A and Bryant AK and Gheusi G and Greer CA and Lledo PM	2014.0	https://pubmed.ncbi.nlm.nih.gov/25189772/	Excluded
Prognostic prediction of glioblastoma by quantitative assessment of the methylation status of the entire MGMT promoter region.	Kanemoto M and Shirahata M and Nakauma A and Nakanishi K and Taniguchi K and Kukita Y and Arakawa Y and Miyamoto S and Kato K	2014.0	https://pubmed.ncbi.nlm.nih.gov/25175833/	Excluded
Molecular subtyping of bladder cancer using Kohonen self-organizing maps.	Borkowska EM and Kruk A and Jedrzejczyk A and Rozniecki M and Jablonowski Z and Traczyk M and Constantinou M and Banaszkiewicz M and Pietrusinski M and Sosnowski M and Hamdy FC and Peter S and Catto JW and Kaluzewski B	2014.0	https://pubmed.ncbi.nlm.nih.gov/25142434/	Excluded
Comparison of the performance of log-logistic regression and artificial neural networks for predicting breast cancer relapse.	Faradmal J and Soltanian AR and Roshanaei G and Khodabakhshi R and Kasaeian A	2014.0	https://pubmed.ncbi.nlm.nih.gov/25081718/	Excluded
[The value of Ki-67 antigen expression in tissue microarray method in prediction prognosis of patients with endometrioid endometrial cancer].	Gottwald L and Kubiak R and Sek P and Piekarski J and Szwalski J and Pasz-Walczak G and Spych M and Suzin J and Tylińskis W and Jeziorski A	2013.0	https://pubmed.ncbi.nlm.nih.gov/24032262/	Excluded
[The value of progesterone and estrogen receptors expression in tissue microarray method in prognosis of patients with endometrioid endometrial cancer].	Gottwald L and Kubiak R and Pasz-Walczak G and Sek P and Piekarski J and Szwalski J and Spych M and Chałubińska-Fendler J and Suzin J and Tyliński W and Jeziorski A	2013.0	https://pubmed.ncbi.nlm.nih.gov/23668054/	Excluded
Transcriptome sequencing of gene expression in the brain of the HIV-1 transgenic rat.	Li MD and Cao J and Wang S and Wang J and Sarkar S and Vigorito M and Ma JZ and Chang SL	2013.0	https://pubmed.ncbi.nlm.nih.gov/23536882/	Excluded
Synergistic effect of Bcl-2 and cyclin A2 on adverse recurrence-free survival in stage I non-small cell lung cancer.	Ko E and Kim Y and Cho EY and Han J and Shim YM and Park J and Kim DH	2013.0	https://pubmed.ncbi.nlm.nih.gov/23115005/	Excluded
Peri-tumoral inflammatory cell infiltration in OSCC: a reliable marker of local recurrence and prognosis? An investigation using artificial neural networks.	Campisi G and Calvino F and Carinci F and Matranga D and Carella M and Mazzotta M and Rubini C and Panzarella V and Santarelli A and Fedele S and Lo Muzio L	2011.0	https://pubmed.ncbi.nlm.nih.gov/21781456/	Excluded
Clinical importance of lymph node density in predicting outcome of prostate cancer patients.	Cai T and Nesi G and Tinacci G and Giubilei G and Gavazzi A and Mondaini N and Zini E and Bartoletti R	2011.0	https://pubmed.ncbi.nlm.nih.gov/19783007/	Excluded
Standardised lesion segmentation for imaging biomarker quantitation: a consensus recommendation from ESR and EORTC.	deSouza NM and van der Lugt A and Deroose CM and Alberich-Bayarri A and Bidaut L and Fournier L and Costaridou L and Oprea-Lager DE and Kotter E and Smits M and Mayerhoefer ME and Boellaard R and Caroli A and de Geus-Oei LF and Kunz WG and Oei EH and Lecouvet F and Franca M and Loewe C and Lopci E and Caramella C and Persson A and Golay X and Dewey M and O'Connor JPB and deGraaf P and Gatidis S a…	2022.0	https://pubmed.ncbi.nlm.nih.gov/36194301/	Excluded
Electrocardiogram-Artificial Intelligence and Immune-Mediated Necrotizing Myopathy: Predicting Left Ventricular Dysfunction and Clinical Outcomes.	Klein CJ and Ozcan I and Attia ZI and Cohen-Shelly M and Lerman A and Medina-Inojosa JR and Lopez-Jimenez F and Friedman PA and Milone M and Shelly S	2022.0	https://pubmed.ncbi.nlm.nih.gov/36147867/	Excluded
Influence of inputs for bone lesion segmentation in longitudinal (18)F-FDG PET/CT imaging studies.	Moreau N and Rousseau C and Fourcade C and Santini G and Ferrer L and Lacombe M and Guillerminet C and Colombie M and Jezequel P and Campone M and Rubeaux M and Normand N	2022.0	https://pubmed.ncbi.nlm.nih.gov/36086627/	Excluded
Deep learning-based prediction of the T cell receptor-antigen binding specificity.	Lu T and Zhang Z and Zhu J and Wang Y and Jiang P and Xiao X and Bernatchez C and Heymach JV and Gibbons DL and Wang J and Xu L and Reuben A and Wang T	2021.0	https://pubmed.ncbi.nlm.nih.gov/36003885/	Excluded
Recent advances in the longitudinal segmentation of multiple sclerosis lesions on magnetic resonance imaging: a review.	Diaz-Hurtado M and Martínez-Heras E and Solana E and Casas-Roma J and Llufriu S and Kanber B and Prados F	2022.0	https://pubmed.ncbi.nlm.nih.gov/35864180/	Excluded
Deep Learning Model for Predicting the Pathological Complete Response to Neoadjuvant Chemoradiotherapy of Locally Advanced Rectal Cancer.	Lou X and Zhou N and Feng L and Li Z and Fang Y and Fan X and Ling Y and Liu H and Zou X and Wang J and Huang J and Yun J and Yao J and Huang Y	2022.0	https://pubmed.ncbi.nlm.nih.gov/35756653/	Included
Preoperative Diagnosis and Molecular Characterization of Gliomas With Liquid Biopsy and Radiogenomics.	Balana C and Castañer S and Carrato C and Moran T and Lopez-Paradís A and Domenech M and Hernandez A and Puig J	2022.0	https://pubmed.ncbi.nlm.nih.gov/35693015/	Excluded
Pancreatic cancer, radiomics and artificial intelligence.	Marti-Bonmati L and Cerdá-Alberich L and Pérez-Girbés A and Díaz Beveridge R and Montalvá Orón E and Pérez Rojas J and Alberich-Bayarri A	2022.0	https://pubmed.ncbi.nlm.nih.gov/35687700/	Excluded
Lung Cancer Detection Based on Kernel PCA-Convolution Neural Network Feature Extraction and Classification by Fast Deep Belief Neural Network in Disease Management Using Multimedia Data Sources.	Jain DK and Lakshmi KM and Varma KP and Ramachandran M and Bharati S	2022.0	https://pubmed.ncbi.nlm.nih.gov/35669646/	Excluded
Artificial intelligence for the prevention and clinical management of hepatocellular carcinoma.	Calderaro J and Seraphin TP and Luedde T and Simon TG	2022.0	https://pubmed.ncbi.nlm.nih.gov/35589255/	Excluded
Endoscopy-Based Deep Convolutional Neural Network Predicts Response to Neoadjuvant Treatment for Locally Advanced Rectal Cancer.	Chen X and Chen J and He X and Xu L and Liu W and Lin D and Luo Y and Feng Y and Lian L and Hu J and Lan P	2022.0	https://pubmed.ncbi.nlm.nih.gov/35574447/	Excluded
A machine learning analysis to predict the response to intravenous and subcutaneous immunoglobulin in inflammatory myopathies. A proposal for a future multi-omics approach in autoimmune diseases.	Danieli MG and Tonacci A and Paladini A and Longhi E and Moroncini G and Allegra A and Sansone F and Gangemi S	2022.0	https://pubmed.ncbi.nlm.nih.gov/35452850/	Excluded
Deep learning-based prediction of molecular cancer biomarkers from tissue slides: A new tool for precision oncology.	Lee SH and Jang HJ	2022.0	https://pubmed.ncbi.nlm.nih.gov/35443570/	Excluded
Segmentation of pancreatic ductal adenocarcinoma (PDAC) and surrounding vessels in CT images using deep convolutional neural networks and texture descriptors.	Mahmoudi T and Kouzahkanan ZM and Radmard AR and Kafieh R and Salehnia A and Davarpanah AH and Arabalibeik H and Ahmadian A	2022.0	https://pubmed.ncbi.nlm.nih.gov/35197542/	Excluded
Prediction of genetic alterations from gastric cancer histopathology images using a fully automated deep learning approach.	Jang HJ and Lee A and Kang J and Song IH and Lee SH	2021.0	https://pubmed.ncbi.nlm.nih.gov/34908807/	Included
Computed tomography-based deep-learning prediction of induction chemotherapy treatment response in locally advanced nasopharyngeal carcinoma.	Yang Y and Wang M and Qiu K and Wang Y and Ma X	2022.0	https://pubmed.ncbi.nlm.nih.gov/34817635/	Excluded
Artificial intelligence applied to breast pathology.	Yousif M and van Diest PJ and Laurinavicius A and Rimm D and van der Laak J and Madabhushi A and Schnitt S and Pantanowitz L	2022.0	https://pubmed.ncbi.nlm.nih.gov/34791536/	Excluded
Deep learning for the prediction of early on-treatment response in metastatic colorectal cancer from serial medical imaging.	Lu L and Dercle L and Zhao B and Schwartz LH	2021.0	https://pubmed.ncbi.nlm.nih.gov/34789774/	Excluded
Scope of Artificial Intelligence in Gastrointestinal Oncology.	Goyal H and Sherazi SAA and Mann R and Gandhi Z and Perisetti A and Aziz M and Chandan S and Kopel J and Tharian B and Sharma N and Thosani N	2021.0	https://pubmed.ncbi.nlm.nih.gov/34771658/	Excluded
Deep learning trained on hematoxylin and eosin tumor region of Interest predicts HER2 status and trastuzumab treatment response in HER2+ breast cancer.	Farahmand S and Fernandez AI and Ahmed FS and Rimm DL and Chuang JH and Reisenbichler E and Zarringhalam K	2022.0	https://pubmed.ncbi.nlm.nih.gov/34493825/	Included
A Pipeline for Predicting the Treatment Response of Neoadjuvant Chemoradiotherapy for Locally Advanced Rectal Cancer Using Single MRI Modality: Combining Deep Segmentation Network and Radiomics Analysis Based on "Suspicious Region".	Pang X and Wang F and Zhang Q and Li Y and Huang R and Yin X and Fan X	2021.0	https://pubmed.ncbi.nlm.nih.gov/34422664/	Excluded
Artificial intelligence and hybrid imaging: the best match for personalized medicine in oncology.	Sollini M and Bartoli F and Marciano A and Zanca R and Slart RHJA and Erba PA	2020.0	https://pubmed.ncbi.nlm.nih.gov/34191197/	Excluded
Hyperpolarized Magnetic Resonance and Artificial Intelligence: Frontiers of Imaging in Pancreatic Cancer.	Enriquez JS and Chu Y and Pudakalakatti S and Hsieh KL and Salmon D and Dutta P and Millward NZ and Lurie E and Millward S and McAllister F and Maitra A and Sen S and Killary A and Zhang J and Jiang X and Bhattacharya PK and Shams S	2021.0	https://pubmed.ncbi.nlm.nih.gov/34137725/	Excluded
Multimodal analysis of cell-free DNA whole-genome sequencing for pediatric cancers with low mutational burden.	Peneder P and Stütz AM and Surdez D and Krumbholz M and Semper S and Chicard M and Sheffield NC and Pierron G and Lapouble E and Tötzl M and Ergüner B and Barreca D and Rendeiro AF and Agaimy A and Boztug H and Engstler G and Dworzak M and Bernkopf M and Taschner-Mandl S and Ambros IM and Myklebost O and Marec-Bérard P and Burchill SA and Brennan B and Strauss SJ and Whelan J and Schleiermacher G…	2021.0	https://pubmed.ncbi.nlm.nih.gov/34050156/	Excluded
Implications of the new FIGO staging and the role of imaging in cervical cancer.	Kido A and Nakamoto Y	2021.0	https://pubmed.ncbi.nlm.nih.gov/33989030/	Excluded
Prediction of soft tissue sarcoma response to radiotherapy using longitudinal diffusion MRI and a deep neural network with generative adversarial network-based data augmentation.	Gao Y and Ghodrati V and Kalbasi A and Fu J and Ruan D and Cao M and Wang C and Eilber FC and Bernthal N and Bukata S and Dry SM and Nelson SD and Kamrava M and Lewis J and Low DA and Steinberg M and Hu P and Yang Y	2021.0	https://pubmed.ncbi.nlm.nih.gov/33908045/	Excluded
Predicting treatment response from longitudinal images using multi-task deep learning.	Jin C and Yu H and Ke J and Ding P and Yi Y and Jiang X and Duan X and Tang J and Chang DT and Wu X and Gao F and Li R	2021.0	https://pubmed.ncbi.nlm.nih.gov/33767170/	Excluded
Structural and functional radiomics for lung cancer.	Wu G and Jochems A and Refaee T and Ibrahim A and Yan C and Sanduleanu S and Woodruff HC and Lambin P	2021.0	https://pubmed.ncbi.nlm.nih.gov/33693966/	Excluded
Deep learning model for the prediction of microsatellite instability in colorectal cancer: a diagnostic study.	Yamashita R and Long J and Longacre T and Peng L and Berry G and Martin B and Higgins J and Rubin DL and Shen J	2021.0	https://pubmed.ncbi.nlm.nih.gov/33387492/	Included
Systematic review of radiomic biomarkers for predicting immune checkpoint inhibitor treatment outcomes.	Zhang C and de A F Fonseca L and Shi Z and Zhu C and Dekker A and Bermejo I and Wee L	2021.0	https://pubmed.ncbi.nlm.nih.gov/33271285/	Excluded
Immune contexture analysis in immuno-oncology: applications and challenges of multiplex fluorescent immunohistochemistry.	Shakya R and Nguyen TH and Waterhouse N and Khanna R	2020.0	https://pubmed.ncbi.nlm.nih.gov/33072322/	Excluded
Clinical applications and performance of intelligent systems in dental and maxillofacial radiology: A review.	Nagi R and Aravinda K and Rakesh N and Gupta R and Pal A and Mann AK	2020.0	https://pubmed.ncbi.nlm.nih.gov/32601582/	Excluded
Predicting the Response to FOLFOX-Based Chemotherapy Regimen from Untreated Liver Metastases on Baseline CT: a Deep Neural Network Approach.	Maaref A and Romero FP and Montagnon E and Cerny M and Nguyen B and Vandenbroucke F and Soucy G and Turcotte S and Tang A and Kadoury S	2020.0	https://pubmed.ncbi.nlm.nih.gov/32193665/	Excluded
A Novel Digital Score for Abundance of Tumour Infiltrating Lymphocytes Predicts Disease Free Survival in Oral Squamous Cell Carcinoma.	Shaban M and Khurram SA and Fraz MM and Alsubaie N and Masood I and Mushtaq S and Hassan M and Loya A and Rajpoot NM	2019.0	https://pubmed.ncbi.nlm.nih.gov/31527658/	Included
Automatic Measurement of Kidney and Liver Volumes from MR Images of Patients Affected by Autosomal Dominant Polycystic Kidney Disease.	van Gastel MDA and Edwards ME and Torres VE and Erickson BJ and Gansevoort RT and Kline TL	2019.0	https://pubmed.ncbi.nlm.nih.gov/31270136/	Excluded
Automatic assessment of glioma burden: a deep learning algorithm for fully automated volumetric and bidimensional measurement.	Chang K and Beers AL and Bai HX and Brown JM and Ly KI and Li X and Senders JT and Kavouridis VK and Boaro A and Su C and Bi WL and Rapalino O and Liao W and Shen Q and Zhou H and Xiao B and Wang Y and Zhang PJ and Pinho MC and Wen PY and Batchelor TT and Boxerman JL and Arnaout O and Rosen BR and Gerstner ER and Yang L and Huang RY and Kalpathy-Cramer J	2019.0	https://pubmed.ncbi.nlm.nih.gov/31190077/	Excluded
Deep learning in ophthalmology: The technical and clinical considerations.	Ting DSW and Peng L and Varadarajan AV and Keane PA and Burlina PM and Chiang MF and Schmetterer L and Pasquale LR and Bressler NM and Webster DR and Abramoff M and Wong TY	2019.0	https://pubmed.ncbi.nlm.nih.gov/31048019/	Excluded
Diagnostic Accuracy of CT for Prediction of Bladder Cancer Treatment Response with and without Computerized Decision Support.	Cha KH and Hadjiiski LM and Cohan RH and Chan HP and Caoili EM and Davenport MS and Samala RK and Weizer AZ and Alva A and Kirova-Nedyalkova G and Shampain K and Meyer N and Barkmeier D and Woolen S and Shankar PR and Francis IR and Palmbos P	2019.0	https://pubmed.ncbi.nlm.nih.gov/30424999/	Excluded
Predicting Treatment Response to Image-Guided Therapies Using Machine Learning: An Example for Trans-Arterial Treatment of Hepatocellular Carcinoma.	Abajian A and Murali N and Savic LJ and Laage-Gaupp FM and Nezami N and Duncan JS and Schlachter T and Lin M and Geschwind JF and Chapiro J	2018.0	https://pubmed.ncbi.nlm.nih.gov/30371657/	Excluded
Prior to Initiation of Chemotherapy, Can We Predict Breast Tumor Response? Deep Learning Convolutional Neural Networks Approach Using a Breast MRI Tumor Dataset.	Ha R and Chin C and Karcich J and Liu MZ and Chang P and Mutasa S and Pascual Van Sant E and Wynn RT and Connolly E and Jambawalikar S	2019.0	https://pubmed.ncbi.nlm.nih.gov/30361936/	Excluded
Application of Radiomics and Decision Support Systems for Breast MR Differential Diagnosis.	Tsougos I and Vamvakas A and Kappas C and Fezoulidis I and Vassiou K	2018.0	https://pubmed.ncbi.nlm.nih.gov/30344618/	Excluded
Automated quantification of reference levels in liver and mediastinal blood pool for the Deauville therapy response classification using FDG-PET/CT in Hodgkin and non-Hodgkin lymphomas.	Sadik M and Lind E and Polymeri E and Enqvist O and Ulén J and Trägårdh E	2019.0	https://pubmed.ncbi.nlm.nih.gov/30284376/	Excluded
Automated segmentation of the choroid in EDI-OCT images with retinal pathology using convolution neural networks.	Chen M and Wang J and Oguz I and VanderBeek BL and Gee JC	2017.0	https://pubmed.ncbi.nlm.nih.gov/29757338/	Excluded
Accurate and reproducible invasive breast cancer detection in whole-slide images: A Deep Learning approach for quantifying tumor extent.	Cruz-Roa A and Gilmore H and Basavanhally A and Feldman M and Ganesan S and Shih NNC and Tomaszewski J and González FA and Madabhushi A	2017.0	https://pubmed.ncbi.nlm.nih.gov/28418027/	Included
Olanzapine modulation of long- and short-range functional connectivity in the resting brain in a sample of patients with schizophrenia.	Guo W and Liu F and Chen J and Wu R and Li L and Zhang Z and Zhao J	2017.0	https://pubmed.ncbi.nlm.nih.gov/27887859/	Excluded
Improving feature extraction from histopathological images through a fine-tuning ImageNet model.	Li X and Cen M and Xu J and Zhang H and Xu XS	2022.0	https://pubmed.ncbi.nlm.nih.gov/36268072/	Excluded
Familial Hypercholesterolemia Identification by Machine Learning Using Lipid Profile Data Performs as Well as Clinical Diagnostic Criteria.	Hesse R and Raal FJ and Blom DJ and George JA	2022.0	https://pubmed.ncbi.nlm.nih.gov/36154661/	Excluded
Deep learning-based tumor microenvironment segmentation is predictive of tumor mutations and patient survival in non-small-cell lung cancer.	Rączkowski Ł and Paśnik I and Kukiełka M and Nicoś M and Budzinska MA and Kucharczyk T and Szumiło J and Krawczyk P and Crosetto N and Szczurek E	2022.0	https://pubmed.ncbi.nlm.nih.gov/36131239/	Included
An Intra- and Inter-Modality Fusion Model Using MR Images for Prediction of Glioma Isocitrate Dehydrogenase (IDH) Mutation.	Shi X and Zhang X and Iwamoto Y and Cheng J and Bai J and Zhao G and Chen YW	2022.0	https://pubmed.ncbi.nlm.nih.gov/36086447/	Excluded
A Coarse-to-Fine Pathology Patch Selection for Improving Gene Mutation Prediction in Acute Myeloid Leukemia.	Chiu CC and Li JL and Wang YF and Ko BS and Lee CC	2022.0	https://pubmed.ncbi.nlm.nih.gov/36085627/	Excluded
Deep Neural Network for the Prediction of KRAS Genotype in Rectal Cancer.	Ghareeb WM and Draz E and Madbouly K and Hussein AH and Faisal M and Elkashef W and Emile MH and Edelhamre M and Kim SH and Emile SH	2022.0	https://pubmed.ncbi.nlm.nih.gov/35972169/	Included
Investigating Morphologic Correlates of Driver Gene Mutation Heterogeneity via Deep Learning.	Song AH and Williamson DFK and Mahmood F	2022.0	https://pubmed.ncbi.nlm.nih.gov/35919991/	Excluded
Multiple mechanisms underlie reduced potassium conductance in the p.T1019PfsX38 variant of hERG.	Al Salmani MK and Tavakoli R and Zaman W and Al Harrasi A	2022.0	https://pubmed.ncbi.nlm.nih.gov/35854468/	Excluded
Systematic prediction of degrons and E3 ubiquitin ligase binding via deep learning.	Hou C and Li Y and Wang M and Wu H and Li T	2022.0	https://pubmed.ncbi.nlm.nih.gov/35836176/	Excluded
Enhanced motor cortex output and disinhibition in asymptomatic female mice with C9orf72 genetic expansion.	Amalyan S and Tamboli S and Lazarevich I and Topolnik D and Bouman LH and Topolnik L	2022.0	https://pubmed.ncbi.nlm.nih.gov/35793625/	Excluded
Predicting Tumor Mutational Burden From Lung Adenocarcinoma Histopathological Images Using Deep Learning.	Niu Y and Wang L and Zhang X and Han Y and Yang C and Bai H and Huang K and Ren C and Tian G and Yin S and Zhao Y and Wang Y and Shi X and Zhang M	2022.0	https://pubmed.ncbi.nlm.nih.gov/35756617/	Included
Deep Sequencing of HPV16 E6 Region Reveals Unique Mutation Pattern of HPV16 and Predicts Cervical Cancer.	Ai W and Wu C and Jia L and Xiao X and Xu X and Ren M and Xue T and Zhou X and Wang Y and Gao C	2022.0	https://pubmed.ncbi.nlm.nih.gov/35735983/	Excluded
Intratumoral Resolution of Driver Gene Mutation Heterogeneity in Renal Cancer Using Deep Learning.	Acosta PH and Panwar V and Jarmale V and Christie A and Jasti J and Margulis V and Rakheja D and Cheville J and Leibovich BC and Parker A and Brugarolas J and Kapur P and Rajaram S	2022.0	https://pubmed.ncbi.nlm.nih.gov/35654752/	Included
Predicting EGFR mutation, ALK rearrangement, and uncommon EGFR mutation in NSCLC patients by driverless artificial intelligence: a cohort study.	Tan X and Li Y and Wang S and Xia H and Meng R and Xu J and Duan Y and Li Y and Yang G and Ma Y and Jin Y	2022.0	https://pubmed.ncbi.nlm.nih.gov/35624472/	Excluded
Combining radiomics and deep convolutional neural network features from preoperative MRI for predicting clinically relevant genetic biomarkers in glioblastoma.	Calabrese E and Rudie JD and Rauschecker AM and Villanueva-Meyer JE and Clarke JL and Solomon DA and Cha S	2022.0	https://pubmed.ncbi.nlm.nih.gov/35611269/	Excluded
Benchmarking weakly-supervised deep learning pipelines for whole slide classification in computational pathology.	Ghaffari Laleh N and Muti HS and Loeffler CML and Echle A and Saldanha OL and Mahmood F and Lu MY and Trautwein C and Langer R and Dislich B and Buelow RD and Grabsch HI and Brenner H and Chang-Claude J and Alwers E and Brinker TJ and Khader F and Truhn D and Gaisa NT and Boor P and Hoffmeister M and Schulz V and Kather JN	2022.0	https://pubmed.ncbi.nlm.nih.gov/35588568/	Included
Large-scale discovery of novel neurodevelopmental disorder-related genes through a unified analysis of single-nucleotide and copy number variants.	Hamanaka K and Miyake N and Mizuguchi T and Miyatake S and Uchiyama Y and Tsuchida N and Sekiguchi F and Mitsuhashi S and Tsurusaki Y and Nakashima M and Saitsu H and Yamada K and Sakamoto M and Fukuda H and Ohori S and Saida K and Itai T and Azuma Y and Koshimizu E and Fujita A and Erturk B and Hiraki Y and Ch'ng GS and Kato M and Okamoto N and Takata A and Matsumoto N	2022.0	https://pubmed.ncbi.nlm.nih.gov/35468861/	Excluded
External Validation of a Convolutional Neural Network for IDH Mutation Prediction.	Hrapșa I and Florian IA and Șușman S and Farcaș M and Beni L and Florian IS	2022.0	https://pubmed.ncbi.nlm.nih.gov/35454365/	Excluded
Rapid Screening Using Pathomorphologic Interpretation to Detect BRAFV600E Mutation and Microsatellite Instability in Colorectal Cancer.	Fujii S and Kotani D and Hattori M and Nishihara M and Shikanai T and Hashimoto J and Hama Y and Nishino T and Suzuki M and Yoshidumi A and Ueno M and Komatsu Y and Masuishi T and Hara H and Esaki T and Nakamura Y and Bando H and Yamada T and Yoshino T	2022.0	https://pubmed.ncbi.nlm.nih.gov/35363302/	Included
Predicting EGFR mutation status by a deep learning approach in patients with non-small cell lung cancer brain metastases.	Haim O and Abramov S and Shofty B and Fanizzi C and DiMeco F and Avisdris N and Ram Z and Artzi M and Grossman R	2022.0	https://pubmed.ncbi.nlm.nih.gov/35119589/	Excluded
A whole-slide image (WSI)-based immunohistochemical feature prediction system improves the subtyping of lung cancer.	Chen Y and Yang H and Cheng Z and Chen L and Peng S and Wang J and Yang M and Lin C and Chen Y and Wang Y and Huang L and Chen Y and Li W and Ke Z	2022.0	https://pubmed.ncbi.nlm.nih.gov/35065344/	Included
A Fully Automated Multimodal MRI-Based Multi-Task Learning for Glioma Segmentation and IDH Genotyping.	Cheng J and Liu J and Kuang H and Wang J	2022.0	https://pubmed.ncbi.nlm.nih.gov/35020590/	Excluded
AIR-Net: A novel multi-task learning method with auxiliary image reconstruction for predicting EGFR mutation status on CT images of NSCLC patients.	Gui D and Song Q and Song B and Li H and Wang M and Min X and Li A	2022.0	https://pubmed.ncbi.nlm.nih.gov/34953355/	Excluded
Integrative multiomics-histopathology analysis for breast cancer classification.	Ektefaie Y and Yuan W and Dillon DA and Lin NU and Golden JA and Kohane IS and Yu KH	2021.0	https://pubmed.ncbi.nlm.nih.gov/34845230/	Included
Deep Convolutional Neural Networks Detect Tumor Genotype from Pathological Tissue Images in Gastrointestinal Stromal Tumors.	Liang CW and Fang PW and Huang HY and Lo CM	2021.0	https://pubmed.ncbi.nlm.nih.gov/34830948/	Included
Deep Learning and Pathomics Analyses Reveal Cell Nuclei as Important Features for Mutation Prediction of BRAF-Mutated Melanomas.	Kim RH and Nomikou S and Coudray N and Jour G and Dawood Z and Hong R and Esteva E and Sakellaropoulos T and Donnelly D and Moran U and Hatzimemos A and Weber JS and Razavian N and Aifantis I and Fenyo D and Snuderl M and Shapiro R and Berman RS and Osman I and Tsirigos A	2022.0	https://pubmed.ncbi.nlm.nih.gov/34757067/	Included
Development and validation of a weakly supervised deep learning framework to predict the status of molecular pathways and key mutations in colorectal cancer from routine histology images: a retrospective study.	Bilal M and Raza SEA and Azam A and Graham S and Ilyas M and Cree IA and Snead D and Minhas F and Rajpoot NM	2021.0	https://pubmed.ncbi.nlm.nih.gov/34686474/	Included
[CARD9 Mutation in a Patient with Candida albicans Meningoencephalitis; A Case Report].	Kuruoğlu T and Çelik M and Çelmeli F and Tanyel E	2021.0	https://pubmed.ncbi.nlm.nih.gov/34666665/	Excluded
Machine Learning of Bone Marrow Histopathology Identifies Genetic and Clinical Determinants in Patients with MDS.	Brück OE and Lallukka-Brück SE and Hohtari HR and Ianevski A and Ebeling FT and Kovanen PE and Kytölä SI and Aittokallio TA and Ramos PM and Porkka KV and Mustjoki SM	2021.0	https://pubmed.ncbi.nlm.nih.gov/34661156/	Excluded
Improving the noninvasive classification of glioma genetic subtype with deep learning and diffusion-weighted imaging.	Cluceru J and Interian Y and Phillips JJ and Molinaro AM and Luks TL and Alcaide-Leon P and Olson MP and Nair D and LaFontaine M and Shai A and Chunduru P and Pedoia V and Villanueva-Meyer JE and Chang SM and Lupo JM	2022.0	https://pubmed.ncbi.nlm.nih.gov/34653254/	Excluded
Deep learning detects acute myeloid leukemia and predicts NPM1 mutation status from bone marrow smears.	Eckardt JN and Middeke JM and Riechert S and Schmittmann T and Sulaiman AS and Kramer M and Sockel K and Kroschinsky F and Schuler U and Schetelig J and Röllig C and Thiede C and Wendt K and Bornhäuser M	2022.0	https://pubmed.ncbi.nlm.nih.gov/34497326/	Excluded
Comparative analysis of machine learning approaches to classify tumor mutation burden in lung adenocarcinoma using histopathology images.	Sadhwani A and Chang HW and Behrooz A and Brown T and Auvigne-Flament I and Patel H and Findlater R and Velez V and Tan F and Tekiela K and Wulczyn E and Yi ES and Mermel CH and Hanks D and Chen PC and Kulig K and Batenchuk C and Steiner DF and Cimermancic P	2021.0	https://pubmed.ncbi.nlm.nih.gov/34400666/	Included
Prediction of BRCA Gene Mutation in Breast Cancer Based on Deep Learning and Histopathology Images.	Wang X and Zou C and Zhang Y and Li X and Wang C and Ke F and Chen J and Wang W and Wang D and Xu X and Xie L and Zhang Y	2021.0	https://pubmed.ncbi.nlm.nih.gov/34354733/	Included
Weakly supervised learning on unannotated H&E-stained slides predicts BRAF mutation in thyroid cancer with high accuracy.	Anand D and Yashashwi K and Kumar N and Rane S and Gann PH and Sethi A	2021.0	https://pubmed.ncbi.nlm.nih.gov/34346511/	Included
Neuron tracing and quantitative analyses of dendritic architecture reveal symmetrical three-way-junctions and phenotypes of git-1 in C. elegans.	Yuval O and Iosilevskii Y and Meledin A and Podbilewicz B and Shemesh T	2021.0	https://pubmed.ncbi.nlm.nih.gov/34280180/	Excluded
Deep Neural Network Analysis of Pathology Images With Integrated Molecular Data for Enhanced Glioma Classification and Grading.	Pei L and Jones KA and Shboul ZA and Chen JY and Iftekharuddin KM	2021.0	https://pubmed.ncbi.nlm.nih.gov/34277415/	Included
Ultrasensitive detection of circulating tumour DNA via deep methylation sequencing aided by machine learning.	Liang N and Li B and Jia Z and Wang C and Wu P and Zheng T and Wang Y and Qiu F and Wu Y and Su J and Xu J and Xu F and Chu H and Fang S and Yang X and Wu C and Cao Z and Cao L and Bing Z and Liu H and Li L and Huang C and Qin Y and Cui Y and Han-Zhang H and Xiang J and Liu H and Guo X and Li S and Zhao H and Zhang Z	2021.0	https://pubmed.ncbi.nlm.nih.gov/34131323/	Excluded
The Combination of Single-Cell and Next-Generation Sequencing Can Reveal Mosaicism for BRCA2 Mutations and the Fine Molecular Details of Tumorigenesis.	Gráf A and Enyedi MZ and Pintér L and Kriston-Pál É and Jaksa G and Bálind Á and Ezer É and Horváth P and Sükösd F and Kiss E and Haracska L	2021.0	https://pubmed.ncbi.nlm.nih.gov/34068254/	Excluded
Generative adversarial network for glioblastoma ensures morphologic variations and improves diagnostic model for isocitrate dehydrogenase mutant type.	Park JE and Eun D and Kim HS and Lee DH and Jang RW and Kim N	2021.0	https://pubmed.ncbi.nlm.nih.gov/33972663/	Excluded
Deep Learning Can Differentiate IDH-Mutant from IDH-Wild GBM.	Pasquini L and Napolitano A and Tagliente E and Dellepiane F and Lucignani M and Vidiri A and Ranazzi G and Stoppacciaro A and Moltoni G and Nicolai M and Romano A and Di Napoli A and Bozzao A	2021.0	https://pubmed.ncbi.nlm.nih.gov/33918828/	Excluded
Increasing prediction accuracy of pathogenic staging by sample augmentation with a GAN.	Kwon C and Park S and Ko S and Ahn J	2021.0	https://pubmed.ncbi.nlm.nih.gov/33905431/	Excluded
Deep embedded clustering with multiple objectives on scRNA-seq data.	Li X and Zhang S and Wong KC	2021.0	https://pubmed.ncbi.nlm.nih.gov/33822877/	Excluded
The evolution of dystonia-like movements in TOR1A rats after transient nerve injury is accompanied by dopaminergic dysregulation and abnormal oscillatory activity of a central motor network.	Knorr S and Rauschenberger L and Pasos UR and Friedrich MU and Peach RL and Grundmann-Hauser K and Ott T and O'Leary A and Reif A and Tovote P and Volkmann J and Ip CW	2021.0	https://pubmed.ncbi.nlm.nih.gov/33753289/	Excluded
Genome-Wide Noninvasive Prenatal Diagnosis of De Novo Mutations.	Peretz-Machluf R and Rabinowitz T and Shomron N	2021.0	https://pubmed.ncbi.nlm.nih.gov/33606261/	Excluded
Qualitative and Quantitative MRI Analysis in IDH1 Genotype Prediction of Lower-Grade Gliomas: A Machine Learning Approach.	Cao M and Suo S and Zhang X and Wang X and Xu J and Yang W and Zhou Y	2021.0	https://pubmed.ncbi.nlm.nih.gov/33553421/	Excluded
Explainable drug sensitivity prediction through cancer pathway enrichment.	Tang YC and Gottlieb A	2021.0	https://pubmed.ncbi.nlm.nih.gov/33542382/	Included
Modeling autosomal dominant Alzheimer's disease with machine learning.	Luckett PH and McCullough A and Gordon BA and Strain J and Flores S and Dincer A and McCarthy J and Kuffner T and Stern A and Meeker KL and Berman SB and Chhatwal JP and Cruchaga C and Fagan AM and Farlow MR and Fox NC and Jucker M and Levin J and Masters CL and Mori H and Noble JM and Salloway S and Schofield PR and Brickman AM and Brooks WS and Cash DM and Fulham MJ and Ghetti B and Jack CR Jr …	2021.0	https://pubmed.ncbi.nlm.nih.gov/33480178/	Excluded
A cost-effective maize ear phenotyping platform enables rapid categorization and quantification of kernels.	Warman C and Sullivan CM and Preece J and Buchanan ME and Vejlupkova Z and Jaiswal P and Fowler JE	2021.0	https://pubmed.ncbi.nlm.nih.gov/33476427/	Excluded
Prediction of Alzheimer's disease-specific phospholipase c gamma-1 SNV by deep learning-based approach for high-throughput screening.	Kim SH and Yang S and Lim KH and Ko E and Jang HJ and Kang M and Suh PG and Joo JY	2021.0	https://pubmed.ncbi.nlm.nih.gov/33397809/	Excluded
Deep learning-based cross-classifications reveal conserved spatial behaviors within tumor histological images.	Noorbakhsh J and Farahmand S and Foroughi Pour A and Namburi S and Caruana D and Rimm D and Soltanieh-Ha M and Zarringhalam K and Chuang JH	2020.0	https://pubmed.ncbi.nlm.nih.gov/33311458/	Included
Artificial intelligence to predict the BRAFV600E mutation in patients with thyroid cancer.	Yoon J and Lee E and Koo JS and Yoon JH and Nam KH and Lee J and Jo YS and Moon HJ and Park VY and Kwak JY	2020.0	https://pubmed.ncbi.nlm.nih.gov/33237975/	Excluded
Prediction of clinically actionable genetic alterations from colorectal cancer histopathology images using deep learning.	Jang HJ and Lee A and Kang J and Song IH and Lee SH	2020.0	https://pubmed.ncbi.nlm.nih.gov/33177794/	Included
Development and interpretation of a pathomics-based model for the prediction of microsatellite instability in Colorectal Cancer.	Cao R and Yang F and Ma SC and Liu L and Zhao Y and Li Y and Wu DH and Wang T and Lu WJ and Cai WJ and Zhu HB and Guo XJ and Lu YW and Kuang JJ and Huan WJ and Tang WM and Huang K and Huang J and Yao J and Dong ZY	2020.0	https://pubmed.ncbi.nlm.nih.gov/33042271/	Excluded
Deep Learning to Estimate Human Epidermal Growth Factor Receptor 2 Status from Hematoxylin and Eosin-Stained Breast Tissue Images.	Anand D and Kurian NC and Dhage S and Kumar N and Rane S and Gann PH and Sethi A	2020.0	https://pubmed.ncbi.nlm.nih.gov/33033656/	Included
Deep learning based prediction of reversible HAT/HDAC-specific lysine acetylation.	Yu K and Zhang Q and Liu Z and Du Y and Gao X and Zhao Q and Cheng H and Li X and Liu ZX	2020.0	https://pubmed.ncbi.nlm.nih.gov/32978618/	Excluded
Aberrant expression of PAX6 gene associated with classical aniridia: identification and functional characterization of novel noncoding mutations.	Lee J and Suh Y and Jeong H and Kim GH and Byeon SH and Han J and Lim HT	2021.0	https://pubmed.ncbi.nlm.nih.gov/32920601/	Excluded
Fully-Connected Neural Networks with Reduced Parameterization for Predicting Histological Types of Lung Cancer from Somatic Mutations.	Kobayashi K and Bolatkan A and Shiina S and Hamamoto R	2020.0	https://pubmed.ncbi.nlm.nih.gov/32872133/	Excluded
A loss-of-function NUAK2 mutation in humans causes anencephaly due to impaired Hippo-YAP signaling.	Bonnard C and Navaratnam N and Ghosh K and Chan PW and Tan TT and Pomp O and Ng AYJ and Tohari S and Changede R and Carling D and Venkatesh B and Altunoglu U and Kayserili H and Reversade B	2020.0	https://pubmed.ncbi.nlm.nih.gov/32845958/	Excluded
Fully automated hybrid approach to predict the IDH mutation status of gliomas via deep learning and radiomics.	Choi YS and Bae S and Chang JH and Kang SG and Kim SH and Kim J and Rim TH and Choi SH and Jain R and Lee SK	2021.0	https://pubmed.ncbi.nlm.nih.gov/32706862/	Excluded
A missense point mutation in nerve growth factor (NGF(R100W)) results in selective peripheral sensory neuropathy.	Yang W and Sung K and Xu W and Rodriguez MJ and Wu AC and Santos SA and Fang S and Uber RK and Dong SX and Guillory BC and Orain X and Raus J and Jolivalt C and Calcutt N and Rissman RA and Ding J and Wu C	2020.0	https://pubmed.ncbi.nlm.nih.gov/32693191/	Excluded
Image based cellular contractile force evaluation with small-world network inspired CNN: SW-UNet.	Li H and Matsunaga D and Matsui TS and Aosaki H and Deguchi S	2020.0	https://pubmed.ncbi.nlm.nih.gov/32646608/	Excluded
Clinical-Grade Detection of Microsatellite Instability in Colorectal Tumors by Deep Learning.	Echle A and Grabsch HI and Quirke P and van den Brandt PA and West NP and Hutchins GGA and Heij LR and Tan X and Richman SD and Krause J and Alwers E and Jenniskens J and Offermans K and Gray R and Brenner H and Chang-Claude J and Trautwein C and Pearson AT and Boor P and Luedde T and Gaisa NT and Hoffmeister M and Kather JN	2020.0	https://pubmed.ncbi.nlm.nih.gov/32562722/	Included
Noninvasive KRAS mutation estimation in colorectal cancer using a deep learning method based on CT imaging.	He K and Liu X and Li M and Li X and Yang H and Zhang H	2020.0	https://pubmed.ncbi.nlm.nih.gov/32487083/	Excluded
Imaging-Based Prediction of Molecular Therapy Targets in NSCLC by Radiogenomics and AI Approaches: A Systematic Review.	Ninatti G and Kirienko M and Neri E and Sollini M and Chiti A	2020.0	https://pubmed.ncbi.nlm.nih.gov/32486314/	Excluded
IDH1 mutation prediction using MR-based radiomics in glioblastoma: comparison between manual and fully automated deep learning-based approach of tumor segmentation.	Choi Y and Nam Y and Lee YS and Kim J and Ahn KJ and Jang J and Shin NY and Kim BS and Jeon SS	2020.0	https://pubmed.ncbi.nlm.nih.gov/32417712/	Excluded
[Prediction of gene mutation in lung cancer based on deep learning and histomorphology analysis].	Wang Q and Shen Q and Zhang Z and Cai C and Lu H and Zhou X and Xu J	2020.0	https://pubmed.ncbi.nlm.nih.gov/32096372/	Included
Predicting clinical benefit of immunotherapy by antigenic or functional mutations affecting tumour immunogenicity.	Kim K and Kim HS and Kim JY and Jung H and Sun JM and Ahn JS and Ahn MJ and Park K and Lee SH and Choi JK	2020.0	https://pubmed.ncbi.nlm.nih.gov/32075964/	Excluded
A deep learning system accurately classifies primary and metastatic cancers using passenger mutation patterns.	Jiao W and Atwal G and Polak P and Karlic R and Cuppen E and Danyi A and de Ridder J and van Herpen C and Lolkema MP and Steeghs N and Getz G and Morris Q and Stein LD	2020.0	https://pubmed.ncbi.nlm.nih.gov/32024849/	Included
Multifactorial Deep Learning Reveals Pan-Cancer Genomic Tumor Clusters with Distinct Immunogenomic Landscape and Response to Immunotherapy.	Xie F and Zhang J and Wang J and Reuben A and Xu W and Yi X and Varn FS and Ye Y and Cheng J and Yu M and Wang Y and Liu Y and Xie M and Du P and Ma K and Ma X and Zhou P and Yang S and Chen Y and Wang G and Xia X and Liao Z and Heymach JV and Wistuba II and Futreal PA and Ye K and Cheng C and Xia T	2020.0	https://pubmed.ncbi.nlm.nih.gov/31911545/	Excluded
A Multiple-Instance Learning-Based Convolutional Neural Network Model to Detect the IDH1 Mutation in the Histopathology Images of Glioma Tissues.	Cui D and Liu Y and Liu G and Liu L	2020.0	https://pubmed.ncbi.nlm.nih.gov/31905004/	Included
Prediction of IDH and TERT promoter mutations in low-grade glioma from magnetic resonance images using a convolutional neural network.	Fukuma R and Yanagisawa T and Kinoshita M and Shinozaki T and Arita H and Kawaguchi A and Takahashi M and Narita Y and Terakawa Y and Tsuyuguchi N and Okita Y and Nonaka M and Moriuchi S and Takagaki M and Fujimoto Y and Fukai J and Izumoto S and Ishibashi K and Nakajima Y and Shofuda T and Kanematsu D and Yoshioka E and Kodama Y and Mano M and Mori K and Ichimura K and Kanemura Y and Kishima H	2019.0	https://pubmed.ncbi.nlm.nih.gov/31889117/	Excluded
A Deep Learning Model for Cell Growth Inhibition IC50 Prediction and Its Application for Gastric Cancer Patients.	Joo M and Park A and Kim K and Son WJ and Lee HS and Lim G and Lee J and Lee DH and An J and Kim JH and Ahn T and Nam S	2019.0	https://pubmed.ncbi.nlm.nih.gov/31842404/	Included
Cross-registry neural domain adaptation to extract mutational test results from pathology reports.	Rios A and Durbin EB and Hands I and Arnold SM and Shah D and Schwartz SM and Goulart BHL and Kavuluru R	2019.0	https://pubmed.ncbi.nlm.nih.gov/31401235/	Excluded
Toward automatic prediction of EGFR mutation status in pulmonary adenocarcinoma with 3D deep learning.	Zhao W and Yang J and Ni B and Bi D and Sun Y and Xu M and Zhu X and Li C and Jin L and Gao P and Wang P and Hua Y and Li M	2019.0	https://pubmed.ncbi.nlm.nih.gov/31074592/	Excluded
Proteomics Analysis of FLT3-ITD Mutation in Acute Myeloid Leukemia Using Deep Learning Neural Network.	Liang CA and Chen L and Wahed A and Nguyen AND	2019.0	https://pubmed.ncbi.nlm.nih.gov/30814087/	Excluded
Non-leukemic pediatric mixed phenotype acute leukemia/lymphoma: Genomic characterization and clinical outcome in a prospective trial for pediatric lymphoblastic lymphoma.	Martin-Guerrero I and Salaverria I and Burkhardt B and Chassagne-Clement C and Szczepanowski M and Bens S and Klapper W and Zimmermann M and Kabickova E and Bertrand Y and Reiter A and Siebert R and Oschlies I	2019.0	https://pubmed.ncbi.nlm.nih.gov/30578714/	Excluded
Intratumor heterogeneity and tissue distribution of KRAS mutation in non-small cell lung cancer: implications for detection of mutated KRAS oncogene in exhaled breath condensate.	Kordiak J and Szemraj J and Grabska-Kobylecka I and Bialasiewicz P and Braun M and Kordek R and Nowak D	2019.0	https://pubmed.ncbi.nlm.nih.gov/30368666/	Excluded
Circulating tumor DNA (ctDNA) in the era of personalized cancer therapy.	Khatami F and Tavangar SM	2018.0	https://pubmed.ncbi.nlm.nih.gov/30288382/	Excluded
Identifying epidermal growth factor receptor mutation status in patients with lung adenocarcinoma by three-dimensional convolutional neural networks.	Xiong JF and Jia TY and Li XY and Yu W and Xu ZY and Cai XW and Fu L and Zhang J and Qin BJ and Fu XL and Zhao J	2018.0	https://pubmed.ncbi.nlm.nih.gov/30059241/	Excluded
Predicting the clinical impact of human mutation with deep neural networks.	Sundaram L and Gao H and Padigepati SR and McRae JF and Li Y and Kosmicki JA and Fritzilas N and Hakenberg J and Dutta A and Shon J and Xu J and Batzoglou S and Li X and Farh KK	2018.0	https://pubmed.ncbi.nlm.nih.gov/30038395/	Excluded
Evidence of Neurobiological Changes in the Presymptomatic PINK1 Knockout Rat.	Ferris CF and Morrison TR and Iriah S and Malmberg S and Kulkarni P and Hartner JC and Trivedi M	2018.0	https://pubmed.ncbi.nlm.nih.gov/29710734/	Excluded
Deep learning of mutation-gene-drug relations from the literature.	Lee K and Kim B and Choi Y and Kim S and Shin W and Lee S and Park S and Kim S and Tan AC and Kang J	2018.0	https://pubmed.ncbi.nlm.nih.gov/29368597/	Excluded
A novel mutation in CDK5RAP2 gene causes primary microcephaly with speech impairment and sparse eyebrows in a consanguineous Pakistani family.	Abdullah U and Farooq M and Mang Y and Marriam Bakhtiar S and Fatima A and Hansen L and Kjaer KW and Larsen LA and Faryal S and Tommerup N and Mahmood Baig S	2017.0	https://pubmed.ncbi.nlm.nih.gov/28778786/	Excluded
Cernunnos deficiency associated with BCG adenitis and autoimmunity: First case from the national Iranian registry and review of the literature.	Yazdani R and Abolhassani H and Tafaroji J and Azizi G and Hamidieh AA and Chou J and Geha RS and Aghamohammadi A	2017.0	https://pubmed.ncbi.nlm.nih.gov/28729231/	Excluded
Deep Learning based Radiomics (DLR) and its usage in noninvasive IDH1 prediction for low grade glioma.	Li Z and Wang Y and Yu J and Guo Y and Cao W	2017.0	https://pubmed.ncbi.nlm.nih.gov/28710497/	Excluded
Idiopathic Pulmonary Embolism in a case of Severe Family ANKRD26 Thrombocytopenia.	Guison J and Blaison G and Stoica O and Hurstel R and Favier M and Favier R	2017.0	https://pubmed.ncbi.nlm.nih.gov/28698781/	Excluded
ISOWN: accurate somatic mutation identification in the absence of normal tissue controls.	Kalatskaya I and Trinh QM and Spears M and McPherson JD and Bartlett JMS and Stein L	2017.0	https://pubmed.ncbi.nlm.nih.gov/28659176/	Excluded
Somatic Mutations Drive Distinct Imaging Phenotypes in Lung Cancer.	Rios Velazquez E and Parmar C and Liu Y and Coroller TP and Cruz G and Stringfield O and Ye Z and Makrigiorgos M and Fennessy F and Mak RH and Gillies R and Quackenbush J and Aerts HJWL	2017.0	https://pubmed.ncbi.nlm.nih.gov/28566328/	Excluded
Comprehensive RNA Analysis of the NF1 Gene in Classically Affected NF1 Affected Individuals Meeting NIH Criteria has High Sensitivity and Mutation Negative Testing is Reassuring in Isolated Cases With Pigmentary Features Only.	Evans DG and Bowers N and Burkitt-Wright E and Miles E and Garg S and Scott-Kitching V and Penman-Splitt M and Dobbie A and Howard E and Ealing J and Vassalo G and Wallace AJ and Newman W and Huson SM	2016.0	https://pubmed.ncbi.nlm.nih.gov/27322474/	Excluded
[truncated: 1,020 more rows]
