# Supplementary material for: A systematic analysis of deep learning in genomics and histopathology for precision oncology
Source: BMC Med Genomics. 2024 Feb 5;17:48. doi: 10.1186/s12920-024-01796-9 (PMC10845449; doi:10.1186/s12920-024-01796-9)
Supplement: Supplementary file 1 — Additional file 1. Supplementary Table 1. Histopathology Papers. For all papers title, authors, year, journal and PubMed-URL, category, subcategory and cancer tissue are listed. Supplementary Table 2. Genomic Papers. For all papers title, authors, year, journal and PubMed-URL, category, subcategory and cancer tissue are listed. Supplementary Table 3. Multimodal Papers. For all papers title, authors, year, journal and PubMed-URL, category, subcategory and cancer tissue are listed. Supplementary Table 4. All Publications. For all papers title, authors, year, PubMed-URL and decision are listed. Supplementary Table 5. Timewise Publication Counts. Raw Counts of publications grouped by year and tissue type needed to generate Figure 2. Supplementary Material. Data selection of this study. Publications were collected from PubMed in nine search queries obtaining 3048 results. All papers were then uploaded to Rayyan to manually filter and classify them down to a total number of 534 articles used for this study. [file 12920_2024_1796_MOESM1_ESM.zip › S5_Table_Timewise_Counts_ESM.xlsx]

## Sheet: Histopahology
Year	2016						2017						2018						2019						2020						2021						2022						2023
Application	Diagnosis	Grading	Subtyping	Prognosis	Response	Mutation	Diagnosis	Grading	Subtyping	Prognosis	Response	Mutation	Diagnosis	Grading	Subtyping	Prognosis	Response	Mutation	Diagnosis	Grading	Subtyping	Prognosis	Response	Mutation	Diagnosis	Grading	Subtyping	Prognosis	Response	Mutation	Diagnosis	Grading	Subtyping	Prognosis	Response	Mutation	Diagnosis	Grading	Subtyping	Prognosis	Response	Mutation	Diagnosis	Grading	Subtyping	Prognosis	Response	Mutation
pan-cancer	0	0	0	0	0	0	0	0	0	0	0	0	4	0	1	0	0	1	0	0	0	0	0	0	1	0	1	2	0	1	3	0	0	2	0	0	4	0	3	1	0	2	3	1	1	6	1	2
thyroid	0	0	0	0	0	0	0	0	0	0	0	0	0	0	0	0	0	0	0	0	0	0	0	1	0	0	0	0	0	0	0	0	0	0	0	1	0	0	0	0	0	0	1	0	0	0	0	3
stomach	0	0	0	0	0	0	0	0	0	0	0	0	0	0	0	0	0	0	1	0	0	0	0	0	1	0	0	0	0	0	1	0	1	1	0	1	2	0	1	0	0	0	0	0	1	3	1	1
soft tissue	0	0	0	0	0	0	0	0	0	0	0	0	0	0	0	0	0	0	0	0	0	0	0	0	0	0	0	0	0	0	1	0	0	1	0	0	1	0	1	0	0	0	0	0	1	0	0	0
skin	0	0	0	0	0	0	0	0	0	0	0	0	0	0	0	0	0	0	2	0	0	0	0	0	1	0	0	1	0	1	2	0	1	2	1	0	1	0	0	1	0	2	0	0	0	3	0	0
prostate	0	0	0	0	0	0	0	0	0	0	0	0	0	1	0	0	0	0	0	0	0	1	0	0	0	0	0	0	0	0	2	1	0	0	0	0	1	1	0	2	0	0	2	2	0	0	1	0
pancreas	0	0	0	0	0	0	0	0	0	0	0	0	0	0	0	0	0	0	0	0	0	0	0	0	0	0	0	0	0	1	1	1	0	1	0	0	1	0	0	0	0	0	0	1	0	1	0	0
ovary	0	0	0	0	0	0	0	0	0	0	0	0	0	0	0	0	0	0	0	0	0	0	0	0	0	0	0	0	0	0	0	0	0	1	0	0	0	0	0	0	0	1	0	0	0	1	3	2
mesothel	0	0	0	0	0	0	0	0	0	0	0	0	0	0	0	0	0	0	0	0	0	1	0	0	0	0	0	0	0	0	0	0	0	0	0	0	0	0	0	0	0	0	0	0	2	0	0	0
lymphoma	0	0	0	0	0	0	0	0	0	0	0	0	0	0	0	0	0	0	1	0	0	0	0	0	0	0	0	0	0	0	1	0	0	1	0	0	0	0	0	0	0	0	1	0	0	0	0	0
lung	0	0	0	0	0	0	0	0	0	0	0	0	1	0	1	1	0	1	1	0	0	0	0	0	2	0	0	2	0	1	1	0	0	1	0	1	0	0	4	2	0	6	0	1	2	4	1	1
liver	0	0	0	0	0	0	0	0	0	0	0	0	0	0	0	0	0	0	0	0	0	0	0	0	1	0	0	1	0	1	0	0	0	2	0	0	2	0	1	2	0	0	0	0	0	1	0	0
kidney	0	0	0	0	0	0	0	0	0	0	0	0	0	0	0	0	0	0	1	0	0	1	0	0	0	0	1	1	0	0	2	0	0	1	0	0	0	0	0	1	0	1	2	0	1	2	0	0
head&neck	0	0	0	0	0	0	0	0	0	0	0	0	0	0	0	0	0	0	2	0	0	1	0	0	2	0	0	1	1	0	0	0	0	1	0	0	2	0	0	1	0	0	0	0	1	2	0	0
gastrointestinal	0	0	0	0	0	0	0	0	0	0	0	0	0	0	0	0	0	0	0	0	0	0	0	0	0	0	0	0	0	0	0	0	0	0	0	1	0	0	0	0	0	0	0	0	0	0	0	0
esophagus	0	0	0	0	0	0	0	0	0	0	0	0	0	0	0	0	0	0	0	0	0	0	0	0	0	0	0	0	0	0	0	0	0	0	0	0	0	0	0	2	0	0	1	0	0	0	1	1
endometrium	0	0	0	0	0	0	0	0	0	0	0	0	0	0	0	0	0	0	0	0	0	0	0	0	0	0	0	0	0	0	0	0	0	0	0	1	0	0	0	0	0	0	2	0	0	0	0	0
colorectal	0	0	0	0	0	0	1	1	0	0	0	0	0	0	0	0	0	0	3	0	0	2	0	0	1	1	0	2	0	2	3	1	0	6	0	3	4	1	1	7	2	3	2	0	1	11	2	5
cervix	0	0	0	0	0	0	0	0	0	0	0	0	0	0	0	0	0	0	0	0	0	0	0	0	2	0	0	0	0	0	2	0	0	1	0	0	0	0	0	0	0	1	1	0	1	1	0	0
breast	1	0	0	0	0	0	3	0	0	0	0	0	1	1	0	0	0	0	8	0	0	2	0	2	2	0	1	0	0	2	5	0	0	3	3	3	7	2	1	5	2	2	6	0	0	9	3	1
brain	0	0	0	0	0	0	1	0	0	0	0	0	1	0	0	0	0	0	1	1	0	2	0	0	3	0	0	0	0	1	2	0	0	1	0	1	0	0	1	2	0	0	2	1	0	3	0	1
bone	0	0	0	0	0	0	0	0	0	0	0	0	1	0	0	0	0	0	0	0	0	0	0	0	0	0	0	0	0	0	0	0	0	0	0	0	0	0	0	0	0	0	1	0	1	1	1	0
bladder	0	0	0	0	0	0	0	0	0	0	0	0	0	0	0	0	0	0	0	0	0	0	0	0	0	0	0	0	0	0	0	0	0	0	0	1	3	0	0	3	0	1	0	0	1	1	0	0

## Sheet: Genomics
Year	2016						2017						2018						2019						2020						2021						2022						2023
Application	Diagnosis	Grading	Subtyping	Prognosis	Response	Mutation	Diagnosis	Grading	Subtyping	Prognosis	Response	Mutation	Diagnosis	Grading	Subtyping	Prognosis	Response	Mutation	Diagnosis	Grading	Subtyping	Prognosis	Response	Mutation	Diagnosis	Grading	Subtyping	Prognosis	Response	Mutation	Diagnosis	Grading	Subtyping	Prognosis	Response	Mutation	Diagnosis	Grading	Subtyping	Prognosis	Response	Mutation	Diagnosis	Grading	Subtyping	Prognosis	Response	Mutation
pan-cancer	0	0	1	0	0	0	0	0	0	0	0	0	0	0	1	0	1	2	0	0	2	2	2	0	2	0	2	3	1	2	3	0	4	6	9	4	6	1	2	8	3	2	2	0	2	6	7	5
stomach	0	0	0	0	0	0	0	0	0	0	0	0	0	0	0	0	0	0	0	0	0	0	1	0	0	0	0	0	0	0	0	0	0	0	0	0	0	0	0	3	0	0	0	0	0	0	0	0
skin	0	0	0	0	0	0	0	0	0	0	0	0	0	0	0	0	0	0	0	0	0	0	0	0	0	0	0	0	0	0	0	0	0	0	0	0	0	0	0	1	0	0	0	0	0	1	1	0
prostate	0	0	0	0	0	0	0	0	0	0	0	0	0	0	0	0	0	0	0	0	0	0	0	0	0	0	0	0	0	0	0	0	0	1	0	0	0	0	0	0	0	0	0	0	0	0	0	0
pancreas	0	0	0	0	0	0	0	0	0	0	0	0	0	0	0	0	0	0	0	0	0	0	1	0	0	0	0	0	0	0	1	0	0	1	0	0	0	0	0	0	1	0	1	0	0	0	0	0
ovary	0	0	0	0	0	0	0	0	0	0	0	0	0	0	0	0	0	0	0	0	0	0	0	0	0	0	1	0	0	0	0	0	0	1	0	1	0	0	0	0	0	0	0	0	0	0	0	0
lymphoma	0	0	0	0	0	0	0	0	0	0	0	0	0	0	0	0	0	0	0	0	0	0	0	0	1	0	0	1	0	0	0	0	0	0	0	0	0	0	0	0	0	0	0	0	1	0	0	0
lung	0	0	0	0	0	0	0	0	0	0	0	0	0	0	0	0	0	0	0	0	0	0	0	0	0	0	0	0	0	0	0	0	0	1	0	0	0	0	0	3	0	0	0	0	0	2	0	0
liver	0	0	0	0	0	0	0	0	0	0	0	0	0	0	0	1	0	0	0	0	0	0	0	0	0	0	0	0	0	0	0	0	0	2	0	0	0	0	0	3	0	0	1	0	0	0	0	0
kidney	0	0	0	0	0	0	0	0	0	0	0	0	0	0	0	0	0	0	0	0	0	0	0	0	0	0	0	0	0	0	0	0	1	0	0	0	0	0	1	1	0	0	0	0	0	0	0	0
head&neck	0	0	0	0	0	0	0	0	0	0	0	0	0	0	0	0	0	0	0	0	0	0	0	0	0	0	0	0	0	0	0	0	1	0	0	0	0	0	0	0	0	0	0	0	0	0	0	0
esophagus	0	0	0	0	0	0	0	0	0	0	0	0	0	0	0	0	0	0	0	0	0	0	0	0	0	0	0	1	0	0	0	0	0	1	0	0	0	0	0	0	0	0	0	0	0	0	0	0
colorectal	0	0	0	0	0	0	0	0	0	0	0	0	0	0	0	0	0	0	0	0	0	0	0	0	0	0	0	1	0	0	0	0	0	0	1	0	0	0	0	2	0	0	0	0	0	1	0	0
breast	0	0	0	0	0	0	0	0	0	0	0	0	0	0	0	0	0	0	0	0	0	1	0	0	0	0	0	0	1	0	0	1	0	2	1	0	0	0	3	1	1	3	1	0	1	1	0	1
brain	0	0	0	0	0	0	0	0	0	0	0	0	0	0	0	0	0	0	0	0	0	0	0	0	0	0	0	0	0	0	0	0	1	0	0	0	0	0	1	0	0	0	0	0	1	0	0	0

## Sheet: Multimodal
Year	2016						2017						2018						2019						2020						2021						2022						2023
Application	Diagnosis	Grading	Subtyping	Prognosis	Response	Mutation	Diagnosis	Grading	Subtyping	Prognosis	Response	Mutation	Diagnosis	Grading	Subtyping	Prognosis	Response	Mutation	Diagnosis	Grading	Subtyping	Prognosis	Response	Mutation	Diagnosis	Grading	Subtyping	Prognosis	Response	Mutation	Diagnosis	Grading	Subtyping	Prognosis	Response	Mutation	Diagnosis	Grading	Subtyping	Prognosis	Response	Mutation	Diagnosis	Grading	Subtyping	Prognosis	Response	Mutation
pan-cancer	0	0	0	0	0	0	0	0	0	0	0	0	0	0	0	0	0	0	0	0	0	1	0	0	0	0	0	0	0	0	0	0	0	0	0	0	2	0	0	2	0	0	1	0	0	3	0	0
stomach	0	0	0	0	0	0	0	0	0	0	0	0	0	0	0	0	0	0	0	0	0	0	0	0	0	0	0	0	0	0	0	0	0	0	0	0	0	0	0	0	0	0	0	0	0	1	0	0
skin	0	0	0	0	0	0	0	0	0	0	0	0	0	0	0	0	0	0	0	0	0	0	0	0	0	0	0	0	0	0	0	0	0	0	0	0	0	0	0	0	0	0	0	0	0	1	0	1
prostate	0	0	0	0	0	0	0	0	0	0	0	0	0	0	0	2	0	0	0	0	0	0	0	0	0	0	0	0	0	0	0	0	0	0	0	0	0	0	0	0	0	0	0	0	0	0	0	0
lung	0	0	0	0	0	0	0	0	0	0	0	0	0	0	0	0	0	0	0	0	0	0	0	0	0	0	0	0	0	0	0	0	0	0	0	0	0	0	0	0	0	0	0	0	1	0	0	0
liver	0	0	0	0	0	0	0	0	0	0	0	0	0	0	0	0	0	0	0	0	0	0	0	0	0	0	0	0	0	0	0	0	0	0	0	0	0	0	0	1	0	0	0	0	0	0	0	0
kidney	0	0	0	0	0	0	0	0	0	0	0	0	0	0	0	0	0	0	0	0	0	0	0	0	0	0	0	0	0	0	0	0	0	0	0	0	0	0	0	0	0	0	0	0	0	1	0	0
colorectal	0	0	0	0	0	0	0	0	0	0	0	0	0	0	0	0	0	0	0	0	0	0	0	0	0	0	0	0	0	0	0	0	0	0	0	0	0	0	0	0	0	0	0	0	0	2	0	0
breast	0	0	0	0	0	0	0	0	0	0	0	0	0	0	0	0	0	0	0	0	0	0	0	0	0	0	0	2	0	0	0	1	1	0	0	0	0	0	0	1	0	0	0	0	0	0	0	0
brain	0	0	0	0	0	0	0	0	0	0	0	0	0	0	0	1	0	0	0	0	0	0	0	0	0	0	0	1	0	0	0	1	0	0	0	0	0	0	0	1	0	0	0	0	0	1	0	0
